# Supplementary material for: Analysis of the heat shock response in mouse liver reveals transcriptional dependence on the nuclear receptor peroxisome proliferator-activated receptor α (PPARα)
Source: BMC Genomics. 2010 Jan 7;11:16. doi: 10.1186/1471-2164-11-16 (PMC2823686; doi:10.1186/1471-2164-11-16)
Supplement: Additional file 2 — Gene expression changes after WY, heat shock or heat shock+WY in wild-type and PPARα-null mouse livers. Table represents the gene annotations and fold changes for gene expression changes after WY, heat shock or heat shock+WY in wild-type and PPARα-null mouse livers. [file 1471-2164-11-16-S2.XLS]

## Sheet: Sheet1
Probe Set ID	GeneChip Array	Species Scientific Name	Annotation Date	Sequence Type	Sequence Source	Transcript ID(Array Design)	Target Description	Representative Public ID	Archival UniGene Cluster	UniGene ID	Genome Version	Alignments	Gene Title	Gene Symbol	WY, WT	HS,WT	WY+HS,WT	WY, NULL	HS,NULL	WY+HS,NULL		Ensembl	Entrez Gene	SwissProt	EC	RefSeq Protein ID	RefSeq Transcript ID
92759_at	Murine Genome U74Av2 Array	Mus musculus	2008-07-07	Consensus sequence	GenBank	5705095	Cluster Incl U43298:Laminin, beta 3 /cds=(156,3662) /gb=U43298 /gi=1151214 /ug=Mm.4732 /len=4049	U43298	Mm.4732	Mm.435441	July 2007 (NCBI Build 37)	chr1:195128219-195170071 (+) // 98.82 // qH6	laminin, beta 3	Lamb3	33.3561	0	31.5586	0	0	0		ENSMUSG00000026639	16780	Q61087 /// Q61964 /// Q8C5B3 /// Q91V90	---	NP_032510.2	NM_008484
95611_at	Murine Genome U74Av2 Array	Mus musculus	2008-07-07	Consensus sequence	GenBank	5688563	Cluster Incl AA726364:vu90e02.r1 Mus musculus cDNA, 5' end /clone=IMAGE-1209434 /clone_end=5' /gb=AA726364 /gi=2744071 /ug=Mm.27994 /len=374	AA726364	Mm.27994	Mm.1514	July 2007 (NCBI Build 37)	chr8:71429559-71430831 (+) // 72.36 // qB3.3	lipoprotein lipase	Lpl	31.3492	0	26.7963	0	4.66708	0		ENSMUSG00000015568	16956	P11152 /// Q3U5U0 /// Q3U6S8 /// Q3U715 /// Q3U784 /// Q3U831 /// Q3U841 /// Q3U9P4 /// Q3UAX2 /// Q3UB54 /// Q3UB98 /// Q3UBE9 /// Q3UC44 /// Q3UC81 /// Q3UCD4 /// Q3UCH4 /// Q3UCZ2 /// Q4FJQ8 /// Q542L4 /// Q8C562	EC:3.1.1.34	NP_032535.2	NM_008509
94214_at	Murine Genome U74Av2 Array	Mus musculus	2008-07-07	Consensus sequence	GenBank	5668273	Cluster Incl X14961:Fatty acid binding protein heart 1 /cds=(21,422) /gb=X14961 /gi=51266 /ug=Mm.22220 /len=658	X14961	Mm.22220	Mm.388886	July 2007 (NCBI Build 37)	chr4:129989533-129992707 (+) // 62.44 // qD2.2 /// chr10:86194498-86195080 (-) // 63.44 // qC1	fatty acid binding protein 3, muscle and heart	Fabp3	25.8154	0	14.2706	0	0	0		ENSMUSG00000028773 /// ENSMUSG00000056366	14077	P11404 /// Q3UTG7 /// Q5EBJ0	---	NP_034304.1	NM_010174
97316_at	Murine Genome U74Av2 Array	Mus musculus	2008-07-07	Consensus sequence	GenBank	5671985	Cluster Incl AJ011864:Mus musculus mRNA for L-specific multifunctional beta-oxdiation protein, partial CDS /cds=(0,854) /gb=AJ011864 /gi=5830359 /ug=Mm.28100 /len=1649	AJ011864	Mm.28100	Mm.28100	July 2007 (NCBI Build 37)	chr16:21761359-21763206 (-) // 92.6 // qB1	enoyl-Coenzyme A, hydratase/3-hydroxyacyl Coenzyme A dehydrogenase	Ehhadh	24.6311	0	18.9435	0	-1.56949	0		ENSMUSG00000022853	74147	Q91W49 /// Q9DBM2 /// Q9R0Z4	---	NP_076226.2	NM_023737
103581_at	Murine Genome U74Av2 Array	Mus musculus	2008-07-07	Consensus sequence	GenBank	5684938	Cluster Incl Y14004:Mus musculus mRNA for acyl-CoA thioesterase /cds=(8,1267) /gb=Y14004 /gi=2765361 /ug=Mm.1978 /len=1574	Y14004	Mm.1978	Mm.1978	July 2007 (NCBI Build 37)	chr12:85350458-85358640 (+) // 79.87 // qD1	acyl-CoA thioesterase 1 /// acyl-CoA thioesterase 2 /// similar to acyl-CoA thioesterase	Acot1 /// Acot2 /// LOC100044830	24.1771	0	23.712	0	-2.10042	0		ENSMUSG00000021226 /// ENSMUSG00000072949	100044830 /// 171210 /// 26897	O55137 /// Q3T9C9 /// Q6P2K2 /// Q99L15 /// Q9QYR9	---	NP_036136.1 /// NP_598949.2	NM_012006 /// NM_134188 /// XR_031056
102049_at	Murine Genome U74Av2 Array	Mus musculus	2008-07-07	Consensus sequence	GenBank	5683524	Cluster Incl AJ001418:Mus musculus mRNA for pyruvate dehydrogenase kinase-like protein /cds=(116,1354) /gb=AJ001418 /gi=3005989 /ug=Mm.10283 /len=3449	AJ001418	Mm.10283	Mm.235547	July 2007 (NCBI Build 37)	chr6:5433384-5446293 (-) // 90.03 // qA1	pyruvate dehydrogenase kinase, isoenzyme 4	Pdk4	22.0716	0	18.2079	0	0	0		ENSMUSG00000019577	27273	O70571 /// Q544J2	---	NP_038771.1	NM_013743
101103_at	Murine Genome U74Av2 Array	Mus musculus	2008-07-07	Consensus sequence	GenBank	5682041	Cluster Incl Y11638:Cytochrome P450, 4a14 /cds=(26,1549) /gb=Y11638 /gi=2342636 /ug=Mm.7459 /len=2547	Y11638	Mm.7459	Mm.250901	July 2007 (NCBI Build 37)	chr4:115158804-115168747 (-) // 95.77 // qD1	cytochrome P450, family 4, subfamily a, polypeptide 14	Cyp4a14	21.6127	0	20.9532	0	0	0		ENSMUSG00000028715	13119	O35728	---	NP_031848.1	NM_007822
103649_at	Murine Genome U74Av2 Array	Mus musculus	2008-07-07	Consensus sequence	GenBank	5685155	Cluster Incl AI648067:uk35d03.x1 Mus musculus cDNA, 3' end /clone=IMAGE-1970981 /clone_end=3' /gb=AI648067 /gi=4726745 /ug=Mm.20413 /len=656	AI648067	Mm.20413	Mm.281874	July 2007 (NCBI Build 37)	chr3:98678502-98685888 (-) // 94.88 // qF2.2	hydroxyacid oxidase (glycolate oxidase) 3	Hao3	20.1529	0	8.01683	0	0	0		ENSMUSG00000027870	56185	A2AEP9 /// Q3UNU6 /// Q8JZR9 /// Q9D2W7 /// Q9NYQ2	---	NP_062418.2	NM_019545
161989_f_at	Murine Genome U74Av2 Array	Mus musculus	2008-07-07	Consensus sequence	GenBank	5748213	Cluster Incl AV238359:AV238359 Mus musculus cDNA, 3' end /clone=4732427B09 /clone_end=3' /gb=AV238359 /gi=6190870 /ug=Mm.77564 /len=259 /NOTE=replacement for probe set(s) 99240_f_at on MG-U74A	AV238359	Mm.77564	Mm.20396	July 2007 (NCBI Build 37)	chr2:30257457-30257669 (-) // 79.15 // qB	carnitine acetyltransferase	Crat	18.0729	0	18.121	0	0	0		ENSMUSG00000026853	12908	A2AWE5 /// A2AWJ5 /// P47934 /// Q3TCG3 /// Q3V1Y3	EC:2.3.1.7	NP_031786.2	NM_007760
104165_at	Murine Genome U74Av2 Array	Mus musculus	2008-07-07	Consensus sequence	GenBank	5699314	Cluster Incl AJ132098:Mus musculus mRNA for Vanin-1 /cds=(21,1559) /gb=AJ132098 /gi=4138228 /ug=Mm.27154 /len=2255	AJ132098	Mm.27154	Mm.27154	July 2007 (NCBI Build 37)	chr10:23614669-23624859 (+) // 83.06 // qA4	vanin 1	Vnn1	16.7622	0	12.7565	0	0	0		ENSMUSG00000037440	22361	Q3TJI0 /// Q3UEK0 /// Q9Z0K8	EC:3.5.1.-	NP_035834.1	NM_011704
100927_at	Murine Genome U74Av2 Array	Mus musculus	2008-07-07	Consensus sequence	GenBank	5695127	Cluster Incl U28960:Phospholipid transfer protein /cds=(0,1475) /gb=U28960 /gi=902887 /ug=Mm.6105 /len=1590	U28960	Mm.6105	Mm.6105	July 2007 (NCBI Build 37)	chr2:164665020-164683141 (-) // 80.42 // qH3	phospholipid transfer protein	Pltp	16.3899	0	10.5131	0	1.92419	0		ENSMUSG00000017754	18830	A2A5K2 /// A2A5K3 /// A2A5K4 /// P55065 /// Q3UE59 /// Q3UFS5 /// Q4FJT5	---	NP_035255.1	NM_011125
97379_at	Murine Genome U74Av2 Array	Mus musculus	2008-07-07	Consensus sequence	GenBank	5690292	Cluster Incl D42083:Mouse mRNA for fructose 1,6-bisphosphatase, complete cds /cds=(19,1083) /gb=D42083 /gi=575935 /ug=Mm.2974 /len=1242	D42083	Mm.2974	Mm.391871	July 2007 (NCBI Build 37)	chr13:62938241-62960057 (-) // 98.83 // qB3	fructose bisphosphatase 2	Fbp2	15.0886	0	13.8032	0	0	0		ENSMUSG00000021456	14120	P70695 /// Q3TH92 /// Q3TKP4	EC:3.1.3.11	NP_032020.2	NM_007994
103646_at	Murine Genome U74Av2 Array	Mus musculus	2008-07-07	Consensus sequence	GenBank	5685147	Cluster Incl X85983:Carnitine acetyltransferase /cds=(125,2008) /gb=X85983 /gi=758631 /ug=Mm.20396 /len=2596	X85983	Mm.20396	Mm.20396	July 2007 (NCBI Build 37)	chr2:30257456-30271068 (-) // 94.33 // qB	carnitine acetyltransferase	Crat	12.8579	0	13.5285	0	0	0		ENSMUSG00000026853	12908	A2AWE5 /// A2AWJ5 /// P47934 /// Q3TCG3 /// Q3V1Y3	EC:2.3.1.7	NP_031786.2	NM_007760
94995_at	Murine Genome U74Av2 Array	Mus musculus	2008-07-07	Consensus sequence	GenBank	5687941_RC	Cluster Incl AI854331:UI-M-BG1-aic-b-07-0-UI.s1 Mus musculus cDNA, 3' end /clone=UI-M-BG1-aic-b-07-0-UI /clone_end=3' /gb=AI854331 /gi=5498237 /ug=Mm.27337 /len=404	AI854331	Mm.27337	Mm.294708	July 2007 (NCBI Build 37)	chr6:54935641-54942863 (-) // 95.74 // qB3	RIKEN cDNA A030007L17 gene	A030007L17Rik	10.9848	0	11.752	0	0	0		ENSMUSG00000002797	68252	Q66JQ5 /// Q9D7X8	---	NP_080913.1	NM_026637
92600_f_at	Murine Genome U74Av2 Array	Mus musculus	2008-07-07	Consensus sequence	GenBank	5663495	Cluster Incl AB018421:Mus musculus CYP4A10 mRNA for cytochrome P-450, complete cds /cds=(29,1558) /gb=AB018421 /gi=3738262 /ug=Mm.10742 /len=2077	AB018421	Mm.10742	Mm.10742	July 2007 (NCBI Build 37)	chr4:115273505-115294211 (+) // 72.47 // qD1	cytochrome P450, family 4, subfamily a, polypeptide 10	Cyp4a10	10.8123	0	8.58345	0	0	0		ENSMUSG00000066072	13117	A2A976 /// A2A977 /// O88833 /// Q06772 /// Q91WU1 /// Q9QYM6	---	NP_034141.2	NM_010011
100569_at	Murine Genome U74Av2 Array	Mus musculus	2008-07-07	Consensus sequence	GenBank	5680928	Cluster Incl M14044:Mouse calpactin I heavy chain (p36) mRNA, complete cds /cds=(7,1026) /gb=M14044 /gi=192353 /ug=Mm.584 /len=1307	M14044	Mm.584	Mm.238343	July 2007 (NCBI Build 37)	chr9:69301512-69339602 (+) // 91.07 // qC	annexin A2	Anxa2	9.86423	0	11.4117	0	2.69329	0		ENSMUSG00000032231	12306	P07356 /// Q3UCD3 /// Q542G9 /// Q99KH3 /// Q9CZI7	---	NP_031611.1	NM_007585
160083_at	Murine Genome U74Av2 Array	Mus musculus	2008-07-07	Consensus sequence	GenBank	5664732_RC	Cluster Incl M63335:Mus musculus lipoprotein lipase gene, partial cds /cds=(0,88) /gb=M63335 /gi=198830 /ug=Mm.1514 /len=89 /NOTE=replacement for probe set(s) 93044_at on MG-U74A	M63335	Mm.1514	Mm.1514	July 2007 (NCBI Build 37)	chr8:71404454-71429132 (+) // 89.59 // qB3.3	lipoprotein lipase	Lpl	9.53801	0	13.6275	0	0	0		ENSMUSG00000015568	16956	P11152 /// Q3U5U0 /// Q3U6S8 /// Q3U715 /// Q3U784 /// Q3U831 /// Q3U841 /// Q3U9P4 /// Q3UAX2 /// Q3UB54 /// Q3UB98 /// Q3UBE9 /// Q3UC44 /// Q3UC81 /// Q3UCD4 /// Q3UCH4 /// Q3UCZ2 /// Q4FJQ8 /// Q542L4 /// Q8C562	EC:3.1.1.34	NP_032535.2	NM_008509
93360_at	Murine Genome U74Av2 Array	Mus musculus	2008-07-07	Consensus sequence	GenBank	5666015	Cluster Incl AF007267:Mus musculus phosphomannomutase Sec53p homolog mRNA, complete cds /cds=(0,788) /gb=AF007267 /gi=2253429 /ug=Mm.18939 /len=1221	AF007267	Mm.18939	Mm.18939	July 2007 (NCBI Build 37)	chr15:81781539-81791239 (-) // 90.12 // qE1	phosphomannomutase 1	Pmm1	9.40383	0	9.17486	0	0	0		ENSMUSG00000022474	29858	O35621 /// Q545Q8 /// Q91W01 /// Q9D6D9	EC:5.4.2.8	NP_038900.1	NM_013872
104696_at	Murine Genome U74Av2 Array	Mus musculus	2008-07-07	Consensus sequence	GenBank	5701204	Cluster Incl AJ009840:Mus musculus cathepsin E gene, exon 1, partial /cds=(0,1193) /gb=AJ009840 /gi=3392946 /ug=Mm.33671 /len=1194	AJ009840	Mm.33671	Mm.230249	July 2007 (NCBI Build 37)	chr1:133558522-133572084 (+) // 97.48 // qE4	cathepsin E	Ctse	9.23679	0	7.07022	0	0	0		ENSMUSG00000004552	13034	P70269 /// Q3UKT5 /// Q4FK00	---	NP_031825.2	NM_007799
102016_at	Murine Genome U74Av2 Array	Mus musculus	2008-07-07	Consensus sequence	GenBank	5683409	Cluster Incl M61737:M.musculus adipocyte-specific mRNA, partial cds /cds=UNKNOWN /gb=M61737 /gi=201107 /ug=Mm.10026 /len=1725	M61737	Mm.10026	Mm.10026	July 2007 (NCBI Build 37)	chr6:113374627-113384508 (-) // 82.51 // qE3	cell death-inducing DFFA-like effector c	Cidec	8.61641	0	9.23721	0	0	0		ENSMUSG00000030278	14311	P56198 /// Q499X5	---	NP_848460.1	NM_178373
99994_at	Murine Genome U74Av2 Array	Mus musculus	2008-07-07	Consensus sequence	GenBank	5694056	Cluster Incl AF041376:Mus musculus cell death activator CIDE-A (Cide-a) mRNA, complete cds /cds=(213,866) /gb=AF041376 /gi=3114591 /ug=Mm.449 /len=1114	AF041376	Mm.449	Mm.449	July 2007 (NCBI Build 37)	chr18:67503257-67527426 (+) // 90.75 // qE1	cell death-inducing DNA fragmentation factor, alpha subunit-like effector A	Cidea	8.35011	0	0	0	0	0		ENSMUSG00000024526	12683	O70302 /// Q4V9X2	---	NP_031728.2	NM_007702
101082_at	Murine Genome U74Av2 Array	Mus musculus	2008-07-07	Consensus sequence	GenBank	5681902	Cluster Incl J02652:Malic enzyme, supernatant /cds=(65,1783) /gb=J02652 /gi=199762 /ug=Mm.730 /len=3129	J02652	Mm.730	Mm.148155	July 2007 (NCBI Build 37)	chr13:62914425-62916875 (+) // 64.42 // qB3 /// chr9:86474962-86589830 (-) // 93.6 // qE3.1	malic enzyme 1, NADP(+)-dependent, cytosolic	Me1	8.0365	0	7.0159	0	0	1.75949		---	17436	P06801 /// Q3TQP6 /// Q3TQW1 /// Q9DBF9	---	NP_032641.2	NM_008615
97351_i_at	Murine Genome U74Av2 Array	Mus musculus	2008-07-07	Consensus sequence	GenBank	5690161	Cluster Incl AW123567:UI-M-BH2.1-aqb-h-04-0-UI.s1 Mus musculus cDNA, 3' end /clone=UI-M-BH2.1-aqb-h-04-0-UI /clone_end=3' /gb=AW123567 /gi=6099097 /ug=Mm.29625 /len=370	AW123567	Mm.29625	Mm.29625	July 2007 (NCBI Build 37)	chr7:4703378-4704599 (-) // 95.54 // qA1	cytochrome c oxidase subunit VIb polypeptide 2	Cox6b2	7.8949	0	5.51026	0	0	0		---	333182	Q059Q8 /// Q80ZN9	---	NP_899664.1 /// NP_899665.1	NM_183405 /// NM_183406
100567_at	Murine Genome U74Av2 Array	Mus musculus	2008-07-07	Consensus sequence	GenBank	5680916	Cluster Incl M20497:Mouse adipose fatty acid binding protein (422) gene, 5' end /cds=(65,97) /gb=M20497 /gi=191743 /ug=Mm.582 /len=98	M20497	Mm.582	Mm.582	July 2007 (NCBI Build 37)	chr3:10204341-10208563 (-) // 59.13 // qA1	fatty acid binding protein 4, adipocyte	Fabp4	7.41762	0	6.83543	0	2.15315	0		ENSMUSG00000062515	11770	P04117 /// Q542H7 /// Q99M00	---	NP_077717.1	NM_024406
96634_at	Murine Genome U74Av2 Array	Mus musculus	2008-07-07	Consensus sequence	GenBank	5670922	Cluster Incl AI850090:UI-M-BG0-aia-g-01-0-UI.s1 Mus musculus cDNA, 3' end /clone=UI-M-BG0-aia-g-01-0-UI /clone_end=3' /gb=AI850090 /gi=5493996 /ug=Mm.27227 /len=481	AI850090	Mm.27227	Mm.27227	July 2007 (NCBI Build 37)	chr14:41807020-41827122 (-) // 96.26 // qB	RIKEN cDNA 5730469M10 gene	5730469M10Rik	7.26053	0	5.23115	0	0	0		ENSMUSG00000021792	70564	Q3U125 /// Q9CYH2	---	NP_081740.2	NM_027464
102004_at	Murine Genome U74Av2 Array	Mus musculus	2008-07-07	Consensus sequence	GenBank	5683357	Cluster Incl AI530403:ui92f02.y1 Mus musculus cDNA, 5' end /clone=IMAGE-1889883 /clone_end=5' /gb=AI530403 /gi=4444538 /ug=Mm.99132 /len=906	AI530403	Mm.99132	Mm.205266	July 2007 (NCBI Build 37)	chr9:119250473-119257785 (+) // 56.89 // qF3	acetyl-Coenzyme A acyltransferase 1A /// acetyl-Coenzyme A acyltransferase 1B	Acaa1a /// Acaa1b	7.21685	0	7.714	0	-5.99464	2.77529		ENSMUSG00000010651	113868 /// 235674	Q3TUU3 /// Q3UKM0 /// Q3UPU8 /// Q8R343 /// Q8VCH0 /// Q921H8	EC:2.3.1.16	NP_570934.1 /// NP_666342.1	NM_130864 /// NM_146230
95026_at	Murine Genome U74Av2 Array	Mus musculus	2008-07-07	Consensus sequence	GenBank	5688102	Cluster Incl AW047688:UI-M-BH1-alo-d-11-0-UI.s1 Mus musculus cDNA, 3' end /clone=UI-M-BH1-alo-d-11-0-UI /clone_end=3' /gb=AW047688 /gi=5908217 /ug=Mm.27506 /len=324	AW047688	Mm.27506	Mm.305108	July 2007 (NCBI Build 37)	chr6:72556068-72557766 (+) // 82.07 // qC1	retinol saturase (all trans retinol 13,14 reductase)	Retsat	7.09541	0	6.52851	0	-1.94794	0		ENSMUSG00000056666	67442	A4FUU4 /// Q149J8 /// Q64FW2	EC:1.3.99.23	NP_080435.3	NM_026159
93084_at	Murine Genome U74Av2 Array	Mus musculus	2008-07-07	Consensus sequence	GenBank	5664961	Cluster Incl U27315:Adenine nucleotide translocator 1, skeletal muscle /cds=(86,982) /gb=U27315 /gi=902007 /ug=Mm.16228 /len=1273	U27315	Mm.16228	Mm.16228	July 2007 (NCBI Build 37)	chr8:47292526-47296376 (-) // 89.38 // qB1.1	solute carrier family 25 (mitochondrial carrier, adenine nucleotide translocator), member 4	Slc25a4	6.96866	0	4.46235	0	3.66869	0		ENSMUSG00000031633	11739	P48962 /// Q8BVI9	---	NP_031476.3	NM_007450
102649_s_at	Murine Genome U74Av2 Array	Mus musculus	2008-07-07	Consensus sequence	GenBank	5696828	Cluster Incl D64162:Mouse clone Rae-123 mRNA for cell surface protein, complete cds /cds=(92,853) /gb=D64162 /gi=1311547 /ug=Mm.1326 /len=1242	D64162	Mm.1326	Mm.458004	July 2007 (NCBI Build 37)	chr10:22081715-22093945 (+) // 89.06 // qA3	retinoic acid early transcript 1, alpha /// retinoic acid early transcript beta /// retinoic acid early transcript gamma /// retinoic acid early transcript delta /// retinoic acid early transcript 1E	Raet1a /// Raet1b /// Raet1c /// Raet1d /// Raet1e	6.70765	0	5.21521	0	0	0		ENSMUSG00000053219 /// ENSMUSG00000078452	19368 /// 19369 /// 19370 /// 379043 /// 56554	A2RS95 /// A2RSA1 /// A2RSZ5 /// O08602 /// O08603 /// O08604 /// Q3KQI0 /// Q9CZQ6 /// Q9JI58	---	NP_033042.1 /// NP_033043.1 /// NP_033044.1 /// NP_064414.1 /// NP_937836.1 /// XP_001006217.1	NM_009016 /// NM_009017 /// NM_009018 /// NM_020030 /// NM_198193 /// XM_001006217
161666_f_at	Murine Genome U74Av2 Array	Mus musculus	2008-07-07	Consensus sequence	GenBank	5737631	Cluster Incl AV138783:AV138783 Mus musculus cDNA /clone=2810046L02 /clone_end=3' /gb=AV138783 /gi=5324513 /ug=Mm.70481 /len=216 /NOTE=replacement for probe set(s) 97065_at on MG-U74A	AV138783	Mm.70481	Mm.1360	July 2007 (NCBI Build 37)	chr10:80394752-80394947 (+) // 85.65 // qC1	growth arrest and DNA-damage-inducible 45 beta	Gadd45b	6.70023	0	7.87975	0	0	0		---	17873	P22339	---	NP_032681.1	NM_008655
93332_at	Murine Genome U74Av2 Array	Mus musculus	2008-07-07	Consensus sequence	GenBank	5665840	Cluster Incl L23108:CD36 antigen /cds=(281,1699) /gb=L23108 /gi=567198 /ug=Mm.18628 /len=2567	L23108	Mm.18628	Mm.18628	July 2007 (NCBI Build 37)	chr5:17287535-17355660 (-) // 99.68 // qA3	CD36 antigen	Cd36	6.6485	0	5.23062	0	0	0		ENSMUSG00000002944	12491	Q08857 /// Q3TA14 /// Q3U6Y9 /// Q3UAI3 /// Q3UC79 /// Q8C6Z4 /// Q9CT95	---	NP_031669.2	NM_007643
93871_at	Murine Genome U74Av2 Array	Mus musculus	2008-07-07	Consensus sequence	GenBank	5707701	Cluster Incl L32838:Mouse germline interleukin 1 receptor antagonist (IL-1rn) gene, complete cds /cds=(0,536) /gb=L32838 /gi=487864 /ug=Mm.882 /len=537	L32838	Mm.882	Mm.882	July 2007 (NCBI Build 37)	chr2:24200875-24206456 (+) // 97.22 // qA3	interleukin 1 receptor antagonist	Il1rn	6.48761	0	2.9069	0	2.68096	0		ENSMUSG00000026981	16181	A2AIU1 /// P25085 /// Q3TBV5 /// Q542C7 /// Q542W1 /// Q8CGA1	---	NP_001034790.1 /// NP_112444.1	NM_001039701 /// NM_031167
161188_f_at	Murine Genome U74Av2 Array	Mus musculus	2008-07-07	Consensus sequence	GenBank	5721799	Cluster Incl AV238648:AV238648 Mus musculus cDNA, 3' end /clone=4732428J02 /clone_end=3' /gb=AV238648 /gi=6191158 /ug=Mm.83420 /len=255 /NOTE=replacement for probe set(s) 100836_f_at on MG-U74A	AV238648	Mm.83420	Mm.435441	July 2007 (NCBI Build 37)	chr1:195169827-195170062 (+) // 89.02 // qH6	laminin, beta 3	Lamb3	6.43281	0	5.95152	0	0	0		ENSMUSG00000026639	16780	Q61087 /// Q61964 /// Q8C5B3 /// Q91V90	---	NP_032510.2	NM_008484
94881_at	Murine Genome U74Av2 Array	Mus musculus	2008-07-07	Consensus sequence	GenBank	5669359	Cluster Incl AW048937:UI-M-BH1-amo-d-08-0-UI.s1 Mus musculus cDNA, 3' end /clone=UI-M-BH1-amo-d-08-0-UI /clone_end=3' /gb=AW048937 /gi=5909466 /ug=Mm.2387 /len=355	AW048937	Mm.2387	Mm.195663	July 2007 (NCBI Build 37)	chr17:29236467-29237481 (+) // 82.16 // qA3.3	cyclin-dependent kinase inhibitor 1A (P21)	Cdkn1a	6.35786	0	10.7428	0	2.21545	0		ENSMUSG00000023067	12575	P39689 /// Q4FK34 /// Q564P6	---	NP_001104569.1 /// NP_031695.1	NM_001111099 /// NM_007669
98353_at	Murine Genome U74Av2 Array	Mus musculus	2008-07-07	Consensus sequence	GenBank	5714583_RC	Cluster Incl AI647548:uk41a06.x1 Mus musculus cDNA, 3' end /clone=IMAGE-1971538 /clone_end=3' /gb=AI647548 /gi=4726226 /ug=Mm.43841 /len=536	AI647548	Mm.43841	Mm.439978	July 2007 (NCBI Build 37)	chr4:115197828-115206251 (+) // 76.21 // qD1	cytochrome P450, family 4, subfamily a, polypeptide 10 /// cytochrome P450, family 4, subfamily a, polypeptide 31 /// cytochrome P450, family 4, subfamily a, polypeptide 32	Cyp4a10 /// Cyp4a31 /// RP23-118K16.4	6.30503	0	6.75167	0	0	0		ENSMUSG00000066072	100040843 /// 13117 /// 666168	A2A976 /// A2A977 /// O88833 /// Q06772 /// Q91WU1 /// Q9QYM6	---	NP_001093651.1 /// NP_034141.2 /// NP_964002.2 /// XP_001475449.1 /// XP_001476165.1	NM_001100181 /// NM_010011 /// NM_201640 /// XM_001475399 /// XM_001476115
97531_at	Murine Genome U74Av2 Array	Mus musculus	2008-07-07	Consensus sequence	GenBank	5676788	Cluster Incl X95280:Mus musculus mRNA for GOS2-like protein /cds=(132,443) /gb=X95280 /gi=1213012 /ug=Mm.3283 /len=752	X95280	Mm.3283	Mm.439721	July 2007 (NCBI Build 37)	chr1:195098337-195099294 (-) // 94.27 // qH6	G0/G1 switch gene 2	G0s2	6.24697	0	5.05712	0	0	0		ENSMUSG00000009633	14373	Q545U0 /// Q61585	---	NP_032085.1	NM_008059
99559_at	Murine Genome U74Av2 Array	Mus musculus	2008-07-07	Consensus sequence	GenBank	5679038	Cluster Incl U14390:Aldehyde dehydrogenase 4, liver microsomal (class 3) /cds=(113,1567) /gb=U14390 /gi=687253 /ug=Mm.4210 /len=2997	U14390	Mm.4210	Mm.398221	July 2007 (NCBI Build 37)	chr11:61058254-61080628 (-) // 92.95 // qB2	aldehyde dehydrogenase family 3, subfamily A2	Aldh3a2	6.23776	0	6.37957	0	0	0		ENSMUSG00000010025	11671	P47740 /// Q3U7B5 /// Q8BQ93 /// Q8C3C9 /// Q8C5J1 /// Q99L64 /// Q99PH3 /// Q99PH4	---	NP_031463.2	NM_007437
94325_at	Murine Genome U74Av2 Array	Mus musculus	2008-07-07	Consensus sequence	GenBank	5668892	Cluster Incl AW124932:UI-M-BH2.1-apu-g-09-0-UI.s1 Mus musculus cDNA, 3' end /clone=UI-M-BH2.1-apu-g-09-0-UI /clone_end=3' /gb=AW124932 /gi=6100462 /ug=Mm.22675 /len=143	AW124932	Mm.22675	Mm.61526	July 2007 (NCBI Build 37)	chr13_random:308614-311539 (-) // 95.54 // /// chr13_random:114704-117629 (-) // 95.54 //	3-hydroxy-3-methylglutaryl-Coenzyme A synthase 1 /// similar to Hmgcs1 protein	Hmgcs1 /// LOC100040592	6.02333	0	3.4423	0	0	0		ENSMUSG00000079301 /// ENSMUSG00000079828	100040592 /// 208715	Q3UJ70 /// Q3UJQ2 /// Q3UKE7 /// Q3UWQ9 /// Q8C5F4 /// Q8JZK9 /// Q8K0I5	EC:4.1.3.5	NP_666054.2 /// XP_001475239.1 /// XP_001475257.1 /// XP_001475280.1	NM_145942 /// XM_001475189 /// XM_001475207 /// XM_001475230
160217_at	Murine Genome U74Av2 Array	Mus musculus	2008-07-07	Consensus sequence	GenBank	5670547	Cluster Incl AI842715:UI-M-AO1-aeo-e-09-0-UI.s1 Mus musculus cDNA, 3' end /clone=UI-M-AO1-aeo-e-09-0-UI /clone_end=3' /gb=AI842715 /gi=5476928 /ug=Mm.26599 /len=302 /NOTE=replacement for probe set(s) 96080_at on MG-U74A	AI842715	Mm.26599	Mm.26599	July 2007 (NCBI Build 37)	chr2:150408816-150409498 (-) // 96.6 // qG3	RIKEN cDNA 2310001A20 gene	2310001A20Rik	5.84358	0	4.91541	0	0	0		ENSMUSG00000033096	71881	A2AQX3 /// Q9D7N9	---	NP_082253.1	NM_027977
96091_at	Murine Genome U74Av2 Array	Mus musculus	2008-07-07	Consensus sequence	GenBank	5670600	Cluster Incl AW060190:UI-M-BH1-amu-e-10-0-UI.s1 Mus musculus cDNA, 3' end /clone=UI-M-BH1-amu-e-10-0-UI /clone_end=3' /gb=AW060190 /gi=6007956 /ug=Mm.26726 /len=483	AW060190	Mm.26726	Mm.261842	July 2007 (NCBI Build 37)	chr9:15087859-15110583 (-) // 91.68 // qA2	RIKEN cDNA 4931406C07 gene	4931406C07Rik	5.71623	0	7.66925	0	0	0		ENSMUSG00000031938	70984	Q91V76	---	NP_598493.1	NM_133732
93486_at	Murine Genome U74Av2 Array	Mus musculus	2008-07-07	Consensus sequence	GenBank	5706271_RC	Cluster Incl U15976:Fatty acid transport protein /cds=(0,1940) /gb=U15976 /gi=563828 /ug=Mm.7206 /len=1941	U15976	Mm.7206	Mm.38165	July 2007 (NCBI Build 37)	chr8:74092869-74110457 (+) // 92.62 // qB3.3	solute carrier family 27 (fatty acid transporter), member 1	Slc27a1	5.59699	0	4.43268	0	0	0		ENSMUSG00000031808	26457	Q3TN26 /// Q3TP13 /// Q544D7 /// Q60714	---	NP_036107.1	NM_011977
102370_at	Murine Genome U74Av2 Array	Mus musculus	2008-07-07	Consensus sequence	GenBank	5683736	Cluster Incl AA822174:vp36a09.r1 Mus musculus cDNA, 5' end /clone=IMAGE-1078744 /clone_end=5' /gb=AA822174 /gi=2892042 /ug=Mm.1187 /len=329	AA822174	Mm.1187	Mm.46019	July 2007 (NCBI Build 37)	chr5:104418786-104419251 (-) // 93.37 // qE5	hydroxysteroid (17-beta) dehydrogenase 11	Hsd17b11	5.34663	0	4.94149	0	0	0		ENSMUSG00000029311	114664	Q9EQ06	---	NP_444492.1	NM_053262
101588_at	Murine Genome U74Av2 Array	Mus musculus	2008-07-07	Consensus sequence	GenBank	5682940	Cluster Incl AF058055:Mus musculus monocarboxylate transporter 1 (mMCT1) mRNA, complete cds /cds=(189,1670) /gb=AF058055 /gi=3047399 /ug=Mm.9086 /len=3184	AF058055	Mm.9086	Mm.9086	July 2007 (NCBI Build 37)	chr3:104442590-104461181 (+) // 94.21 // qF2.2	solute carrier family 16 (monocarboxylic acid transporters), member 1	Slc16a1	5.31387	0	5.96378	0	0	0		ENSMUSG00000032902	20501	P53986 /// Q3TIU1 /// Q3TRK9 /// Q3UWP4 /// Q544N9 /// Q8BPS5 /// Q8C2E6 /// Q8C571	---	NP_033222.1	NM_009196
93476_at	Murine Genome U74Av2 Array	Mus musculus	2008-07-07	Consensus sequence	GenBank	5706231	Cluster Incl AB011543:Mus musculus mRNA for DNA-PKcs, complete cds /cds=(12,12398) /gb=AB011543 /gi=3241859 /ug=Mm.71 /len=12457	AB011543	Mm.71	Mm.71	July 2007 (NCBI Build 37)	chr16:15637978-15842328 (+) // 96.65 // qA2	protein kinase, DNA activated, catalytic polypeptide	Prkdc	5.25458	0	5.21322	0	0	0		ENSMUSG00000022672	19090	P97313 /// Q91UZ3 /// Q91VE8	---	NP_035289.2	NM_011159
102013_at	Murine Genome U74Av2 Array	Mus musculus	2008-07-07	Consensus sequence	GenBank	5683399	Cluster Incl AF030513:Mus musculus cis-retinol androgen dehydrogenase 1 mRNA, complete cds /cds=(44,997) /gb=AF030513 /gi=2795877 /ug=Mm.100217 /len=3282	AF030513	Mm.100217	Mm.100276	July 2007 (NCBI Build 37)	chr10:127213478-127252895 (+) // 92.96 // qD3	retinol dehydrogenase 16	Rdh16	5.1735	0	3.86638	0	0	0		ENSMUSG00000069456	19683	O54909 /// Q3TP45	---	NP_033066.1	NM_009040
102331_at	Murine Genome U74Av2 Array	Mus musculus	2008-07-07	Consensus sequence	GenBank	5683630	Cluster Incl AW120586:UI-M-BH2.3-anx-a-01-0-UI.s1 Mus musculus cDNA, 3' end /clone=UI-M-BH2.3-anx-a-01-0-UI /clone_end=3' /gb=AW120586 /gi=6095919 /ug=Mm.1075 /len=142	AW120586	Mm.1075	Mm.252009	July 2007 (NCBI Build 37)	chr7:116667433-116671145 (-) // 89.13 // qE3	suppression of tumorigenicity 5	St5	5.05688	0	4.15183	0	0	0		ENSMUSG00000031024	76954	Q3TYX0 /// Q924W7	---	NP_001001326.1 /// NP_084087.2	NM_001001326 /// NM_029811
102921_s_at	Murine Genome U74Av2 Array	Mus musculus	2008-07-07	Consensus sequence	GenBank	5697103	Cluster Incl M83649:Fas antigen /cds=(49,1032) /gb=M83649 /gi=193225 /ug=Mm.1626 /len=1480	M83649	Mm.1626	Mm.1626	July 2007 (NCBI Build 37)	chr19:34365155-34402260 (+) // 89.97 // qC1	Fas (TNF receptor superfamily member 6)	Fas	4.96775	0	0	0	0	0		ENSMUSG00000024778	14102	A1Y9B2 /// P25446 /// Q6GT31 /// Q8C350	---	NP_032013.1	NM_007987
101727_at	Murine Genome U74Av2 Array	Mus musculus	2008-07-07	Consensus sequence	GenBank	5724765	Cluster Incl AF030896:Mus musculus IkB epsilon mRNA, complete cds /cds=(0,1094) /gb=AF030896 /gi=2739157 /ug=Mm.57043 /len=1095	AF030896	Mm.57043	Mm.57043	July 2007 (NCBI Build 37)	chr17:45692889-45699016 (+) // 93.06 // qB3	nuclear factor of kappa light polypeptide gene enhancer in B-cells inhibitor, epsilon	Nfkbie	4.76678	0	4.28821	0	0	0		ENSMUSG00000023947	18037	O54910 /// Q3U9Q0 /// Q8C2I2	---	NP_032716.2	NM_008690
103980_at	Murine Genome U74Av2 Array	Mus musculus	2008-07-07	Consensus sequence	GenBank	5698948	Cluster Incl U07634:Eph receptor A2 /cds=(96,3023) /gb=U07634 /gi=467232 /ug=Mm.2581 /len=3873	U07634	Mm.2581	Mm.2581	July 2007 (NCBI Build 37)	chr4:140857176-140885299 (+) // 92.58 // qE1	Eph receptor A2	Epha2	4.72172	0	0	0	0	0		ENSMUSG00000006445	13836	Q03145 /// Q3UNI2 /// Q91VZ3	---	NP_034269.2	NM_010139
98575_at	Murine Genome U74Av2 Array	Mus musculus	2008-07-07	Consensus sequence	GenBank	5678088	Cluster Incl X13135:Fatty acid synthase /cds=(0,2516) /gb=X13135 /gi=50947 /ug=Mm.3760 /len=3295	X13135	Mm.3760	Mm.236443	July 2007 (NCBI Build 37)	chr11:120668389-120673434 (-) // 89.81 // qE2	fatty acid synthase	Fasn	4.53614	6.0016	2.85827	0	0	-1.78585		ENSMUSG00000025153	14104	O89060 /// P19096 /// Q3TB22 /// Q3UHT6	EC:2.3.1.85	NP_032014.3	NM_007988
94916_at	Murine Genome U74Av2 Array	Mus musculus	2008-07-07	Consensus sequence	GenBank	5669513	Cluster Incl AW122260:UI-M-BH2.2-aov-g-11-0-UI.s1 Mus musculus cDNA, 3' end /clone=UI-M-BH2.2-aov-g-11-0-UI /clone_end=3' /gb=AW122260 /gi=6097729 /ug=Mm.24155 /len=161	AW122260	Mm.24155	Mm.140158	July 2007 (NCBI Build 37)	chr5:4082114-4104689 (-) // 94.36 // qA1	cytochrome P450, family 51	Cyp51	4.52067	0	0	0	0	0		ENSMUSG00000001467	13121	Q8BSQ7 /// Q8K0C4 /// Q9CW87 /// Q9JIP8 /// Q9JIY3	EC:1.14.14.1	NP_064394.2	NM_020010
98322_at	Murine Genome U74Av2 Array	Mus musculus	2008-07-07	Consensus sequence	GenBank	5714493	Cluster Incl AB015800:Mus musculus mRNA for OCTN2, complete cds /cds=(59,1732) /gb=AB015800 /gi=4126482 /ug=Mm.42253 /len=1888	AB015800	Mm.42253	Mm.42253	July 2007 (NCBI Build 37)	chr11:53678817-53705140 (-) // 99.96 // qB1.3	solute carrier family 22 (organic cation transporter), member 5	Slc22a5	4.40522	0	4.50212	0	0	0		ENSMUSG00000018900	20520	Q3USA0 /// Q5SX17 /// Q9Z0E8	---	NP_035526.1	NM_011396
103660_at	Murine Genome U74Av2 Array	Mus musculus	2008-07-07	Consensus sequence	GenBank	5685180	Cluster Incl AF093669:Mus musculus peroxisomal biogenesis factor (Pex11a) mRNA, complete cds /cds=(60,800) /gb=AF093669 /gi=3907591 /ug=Mm.20615 /len=879	AF093669	Mm.20615	Mm.20615	July 2007 (NCBI Build 37)	chr7:86882156-86887911 (-) // 97.76 // qD3	peroxisomal biogenesis factor 11a	Pex11a	4.33779	0	4.18286	0	0	0		ENSMUSG00000030545	18631	Q3UER4 /// Q9Z211	---	NP_035198.1	NM_011068
100882_at	Murine Genome U74Av2 Array	Mus musculus	2008-07-07	Consensus sequence	GenBank	5694998	Cluster Incl AF003525:Defensin beta 1 /cds=(42,251) /gb=AF003525 /gi=2197074 /ug=Mm.5341 /len=398	AF003525	Mm.5341	Mm.431316	July 2007 (NCBI Build 37)	chr8:22886960-22905657 (+) // 99.7 // qA2	defensin beta 1	Defb1	4.29742	0	6.56186	0	0	0		ENSMUSG00000044748	13214	P56386 /// Q3UQE2	---	NP_031869.1	NM_007843
103944_at	Murine Genome U74Av2 Array	Mus musculus	2008-07-07	Consensus sequence	GenBank	5698773	Cluster Incl U92068:Mus musculus RecA-like protein (mREC2) mRNA, complete cds /cds=(15,1067) /gb=U92068 /gi=2262210 /ug=Mm.25289 /len=1525	U92068	Mm.25289	Mm.341756	July 2007 (NCBI Build 37)	chr12:80398397-80915358 (+) // 97.42 // qC3	RAD51-like 1 (S. cerevisiae)	Rad51l1	4.2964	0	4.01493	0	0	0		---	19363	O35719 /// Q6PEA6	---	NP_033040.2	NM_009014
102397_at	Murine Genome U74Av2 Array	Mus musculus	2008-07-07	Consensus sequence	GenBank	5683797_RC	Cluster Incl AF038029:Mus musculus ETO/MTG8-related protein ETO-2 mRNA, complete cds /cds=(98,1960) /gb=AF038029 /gi=2723940 /ug=Mm.12429 /len=2691	AF038029	Mm.12429	Mm.194339	July 2007 (NCBI Build 37)	chr8:125153821-125222877 (-) // 89.65 // qE1	core-binding factor, runt domain, alpha subunit 2, translocated to, 3 (human)	Cbfa2t3	4.26395	0	2.46972	0	0	0		ENSMUSG00000006362	12398	O54972 /// Q3UG41	---	NP_001103343.1 /// NP_033954.2 /// NP_796263.1	NM_001109873 /// NM_009824 /// NM_177289
101539_f_at	Murine Genome U74Av2 Array	Mus musculus	2008-07-07	Consensus sequence	GenBank	5682513_RC	Cluster Incl AW226939:um64a07.y1 Mus musculus cDNA, 5' end /clone=IMAGE-2286132 /clone_end=5' /gb=AW226939 /gi=6556235 /ug=Mm.88078 /len=486	AW226939	Mm.88078	Mm.292803	July 2007 (NCBI Build 37)	chr8:95689953-95721702 (-) // 86.62 // qC5	carboxylesterase 3	Ces3	4.25051	0	3.43025	0	0	0		ENSMUSG00000056973	104158	Q8VCT4	---	NP_444430.2	NM_053200
160711_at	Murine Genome U74Av2 Array	Mus musculus	2008-07-07	Consensus sequence	GenBank	5686799_RC	Cluster Incl AI844846:UI-M-AH1-agx-b-07-0-UI.s1 Mus musculus cDNA, 3' end /clone=UI-M-AH1-agx-b-07-0-UI /clone_end=3' /gb=AI844846 /gi=5488717 /ug=Mm.24395 /len=416 /NOTE=replacement for probe set(s) 104705_at on MG-U74A	AI844846	Mm.24395	Mm.393293	July 2007 (NCBI Build 37)	chr4:15846068-15856993 (-) // 73.74 // qA2	2,4-dienoyl CoA reductase 1, mitochondrial	Decr1	4.20655	0	3.58504	0	0	0		ENSMUSG00000028223	67460	Q4FJK0 /// Q9CQ62	EC:1.3.1.34	NP_080448.1	NM_026172
96269_at	Murine Genome U74Av2 Array	Mus musculus	2008-07-07	Consensus sequence	GenBank	5674925	Cluster Incl AA716963:vu69f10.r1 Mus musculus cDNA, 5' end /clone=IMAGE-1196683 /clone_end=5' /gb=AA716963 /gi=2729237 /ug=Mm.29847 /len=273	AA716963	Mm.29847	Mm.29847	July 2007 (NCBI Build 37)	chr13:8890715-8891583 (+) // 67.75 // qA1 /// chr2:53553436-53554304 (-) // 67.75 // qC1.1	isopentenyl-diphosphate delta isomerase	Idi1	4.1675	0	0	0	0	0		ENSMUSG00000058258	319554	P58044	EC:5.3.3.2	NP_663335.1 /// NP_808875.1	NM_145360 /// NM_177960
93963_at	Murine Genome U74Av2 Array	Mus musculus	2008-07-07	Consensus sequence	GenBank	5708088	Cluster Incl AA200748:mu03a04.r1 Mus musculus cDNA, 5' end /clone=IMAGE-638286 /clone_end=5' /gb=AA200748 /gi=1795768 /ug=Mm.969 /len=476	AA200748	Mm.969	Mm.132299	July 2007 (NCBI Build 37)	chr15:66357923-66358582 (-) // 74.38 // qD2	transmembrane protein 71	Tmem71	4.10453	0	0	0	0	0		ENSMUSG00000036944	213068	Q149F5	---	NP_766102.1	NM_172514
101538_i_at	Murine Genome U74Av2 Array	Mus musculus	2008-07-07	Consensus sequence	GenBank	5682513_RC	Cluster Incl AW226939:um64a07.y1 Mus musculus cDNA, 5' end /clone=IMAGE-2286132 /clone_end=5' /gb=AW226939 /gi=6556235 /ug=Mm.88078 /len=486	AW226939	Mm.88078	Mm.292803	July 2007 (NCBI Build 37)	chr8:95689953-95721702 (-) // 86.62 // qC5	carboxylesterase 3	Ces3	4.03076	0	3.82	0	0	0		ENSMUSG00000056973	104158	Q8VCT4	---	NP_444430.2	NM_053200
97352_f_at	Murine Genome U74Av2 Array	Mus musculus	2008-07-07	Consensus sequence	GenBank	5690161	Cluster Incl AW123567:UI-M-BH2.1-aqb-h-04-0-UI.s1 Mus musculus cDNA, 3' end /clone=UI-M-BH2.1-aqb-h-04-0-UI /clone_end=3' /gb=AW123567 /gi=6099097 /ug=Mm.29625 /len=370	AW123567	Mm.29625	Mm.29625	July 2007 (NCBI Build 37)	chr7:4703378-4704599 (-) // 95.54 // qA1	cytochrome c oxidase subunit VIb polypeptide 2	Cox6b2	4.0052	0	3.29074	0	0	0		ENSMUSG00000051811	333182	Q059Q8 /// Q80ZN9	---	NP_899664.1 /// NP_899665.1	NM_183405 /// NM_183406
160484_at	Murine Genome U74Av2 Array	Mus musculus	2008-07-07	Consensus sequence	GenBank	5679353_RC	Cluster Incl AI840118:UI-M-AL0-abt-h-07-0-UI.s1 Mus musculus cDNA, 3' end /clone=UI-M-AL0-abt-h-07-0-UI /clone_end=3' /gb=AI840118 /gi=5474331 /ug=Mm.4290 /len=470 /NOTE=replacement for probe set(s) 99601_at on MG-U74A	AI840118	Mm.4290	Mm.192580	July 2007 (NCBI Build 37)	chr11:29608208-29642916 (+) // 96.18 // qA3.3	reticulon 4	Rtn4	3.99481	0	3.35804	0	0	0		ENSMUSG00000020458	68585	Q78NS1 /// Q8BH78 /// Q8BHF5 /// Q8K3G7 /// Q99P72	---	NP_077188.1 /// NP_918940.1 /// NP_918941.1 /// NP_918942.1 /// NP_918943.1	NM_024226 /// NM_194051 /// NM_194052 /// NM_194053 /// NM_194054
93754_at	Murine Genome U74Av2 Array	Mus musculus	2008-07-07	Consensus sequence	GenBank	5666953	Cluster Incl AF030343:Mus musculus peroxisomal/mitochondrial dienoyl-CoA isomerase ECH1p (Ech1) mRNA, complete cds /cds=(23,1006) /gb=AF030343 /gi=2606085 /ug=Mm.2112 /len=1138	AF030343	Mm.2112	Mm.291776	July 2007 (NCBI Build 37)	chr7:29610327-29617266 (+) // 95.25 // qA3	enoyl coenzyme A hydratase 1, peroxisomal	Ech1	3.95645	0	3.71802	0	-1.73412	1.36325		ENSMUSG00000053898	51798	O35459	---	NP_058052.1	NM_016772
103435_at	Murine Genome U74Av2 Array	Mus musculus	2008-07-07	Consensus sequence	GenBank	5684865	Cluster Incl AW045910:UI-M-BH1-aku-c-03-0-UI.s1 Mus musculus cDNA, 3' end /clone=UI-M-BH1-aku-c-03-0-UI /clone_end=3' /gb=AW045910 /gi=5906439 /ug=Mm.19073 /len=454	AW045910	Mm.19073	Mm.19073	July 2007 (NCBI Build 37)	chr1:40082241-40083150 (+) // 96.39 // qB	mitogen-activated protein kinase kinase kinase kinase 4	Map4k4	3.9025	0	0	0	0	0		---	26921	P97820 /// Q3UTY9 /// Q6PH98 /// Q6ZQ68	---	NP_032722.2	NM_008696
161401_f_at	Murine Genome U74Av2 Array	Mus musculus	2008-07-07	Consensus sequence	GenBank	5729159	Cluster Incl AV276715:AV276715 Mus musculus cDNA, 3' end /clone=4932436D06 /clone_end=3' /gb=AV276715 /gi=6264752 /ug=Mm.61097 /len=227 /NOTE=replacement for probe set(s) 95190_f_at on MG-U74A	AV276715	Mm.61097	Mm.398221	July 2007 (NCBI Build 37)	chr11:61058359-61058565 (-) // 84.14 // qB2	aldehyde dehydrogenase family 3, subfamily A2	Aldh3a2	3.89187	0	3.43916	0	0	0		ENSMUSG00000010025	11671	P47740 /// Q3U7B5 /// Q8BQ93 /// Q8C3C9 /// Q8C5J1 /// Q99L64 /// Q99PH3 /// Q99PH4	---	NP_031463.2	NM_007437
99571_at	Murine Genome U74Av2 Array	Mus musculus	2008-07-07	Consensus sequence	GenBank	5679138_RC	Cluster Incl AW012588:ul69g10.x1 Mus musculus cDNA, 3' end /clone=IMAGE-2135874 /clone_end=3' /gb=AW012588 /gi=5861366 /ug=Mm.42275 /len=509	AW012588	Mm.42275	Mm.205266	July 2007 (NCBI Build 37)	chr9:119057160-119058824 (-) // 85.13 // qF3	acetyl-Coenzyme A acyltransferase 1A /// acetyl-Coenzyme A acyltransferase 1B	Acaa1a /// Acaa1b	3.88332	0	4.71884	0	0	1.48201		ENSMUSG00000010651	113868 /// 235674	Q3TUU3 /// Q3UKM0 /// Q3UPU8 /// Q8R343 /// Q8VCH0 /// Q921H8	EC:2.3.1.16	NP_570934.1 /// NP_666342.1	NM_130864 /// NM_146230
101923_at	Murine Genome U74Av2 Array	Mus musculus	2008-07-07	Consensus sequence	GenBank	5696203	Cluster Incl U34277:Mus musculus PAF acetylhydrolase mRNA, complete cds /cds=(116,1438) /gb=U34277 /gi=1041235 /ug=Mm.9277 /len=1507	U34277	Mm.9277	Mm.9277	July 2007 (NCBI Build 37)	chr17:43705457-43749150 (+) // 93.52 // qB3	phospholipase A2, group VII (platelet-activating factor acetylhydrolase, plasma)	Pla2g7	3.88118	0	0	0	0	0		ENSMUSG00000023913	27226	Q3U1V7 /// Q60963 /// Q8BKM3 /// Q921T4 /// Q9DB74	EC:3.1.1.4	NP_038765.2	NM_013737
97511_at	Murine Genome U74Av2 Array	Mus musculus	2008-07-07	Consensus sequence	GenBank	5676639	Cluster Incl AI846600:UI-M-AQ1-aef-e-03-0-UI.s1 Mus musculus cDNA, 3' end /clone=UI-M-AQ1-aef-e-03-0-UI /clone_end=3' /gb=AI846600 /gi=5490506 /ug=Mm.31616 /len=436	AI846600	Mm.31616	Mm.272197	July 2007 (NCBI Build 37)	chr6:88777171-88778352 (+) // 84.27 // qD1	monoglyceride lipase	Mgll	3.86265	0	4.00935	0	0	0		ENSMUSG00000033174	23945	O35678 /// Q3UFN1 /// Q3UFX6	---	NP_035974.1	NM_011844
98527_at	Murine Genome U74Av2 Array	Mus musculus	2008-07-07	Consensus sequence	GenBank	5677759	Cluster Incl Z14050:M.musculus gene for dodecenoyl-CoA delta-isomerase, exons 1 and 2 /cds=(0,869) /gb=Z14050 /gi=414903 /ug=Mm.35833 /len=870	Z14050	Mm.35833	Mm.291743	July 2007 (NCBI Build 37)	chr17:24563630-24576261 (+) // 88.14 // qA3.3	dodecenoyl-Coenzyme A delta isomerase (3,2 trans-enoyl-Coenyme A isomerase)	Dci	3.84828	0	3.83965	0	0	0		ENSMUSG00000024132	13177	P42125 /// Q8QZV3 /// Q9DBN7	---	NP_034153.2	NM_010023
97889_at	Murine Genome U74Av2 Array	Mus musculus	2008-07-07	Consensus sequence	GenBank	5672407	Cluster Incl M65034:Fatty acid binding protein intestinal /cds=(35,433) /gb=M65034 /gi=193219 /ug=Mm.28398 /len=670	M65034	Mm.28398	Mm.28398	July 2007 (NCBI Build 37)	chr3:122598054-122602424 (+) // 80.0 // qG1	fatty acid binding protein 2, intestinal	Fabp2	3.82942	0	3.03793	0	0	0		ENSMUSG00000023057	14079	P55050 /// Q53YP5	---	NP_032006.1	NM_007980
100946_at	Murine Genome U74Av2 Array	Mus musculus	2008-07-07	Consensus sequence	GenBank	5695193	Cluster Incl AF109906:Mus musculus MHC class III region RD gene, partial cds; Bf, C2, G9A, NG22, G9, HSP70, HSP70, HSC70t, and smRNP genes, complete cds; G7A gene, partial cds; and unknown genes /cds=(0,1928) /gb=AF109906 /gi=3986763 /ug=Mm.6388 /len=1929	AF109906	Mm.6388	Mm.372314	July 2007 (NCBI Build 37)	chr17:35106920-35108138 (-) // 43.34 // qB1	heat shock protein 1B	Hspa1b	3.82731	0	47.6304	0	0	0		---	15511	Q61698	---	NP_034608.2	NM_010478
97965_at	Murine Genome U74Av2 Array	Mus musculus	2008-07-07	Consensus sequence	GenBank	5690775_RC	Cluster Incl U88624:Mus musculus 85 kDa calcium-independent phospholipase A2 mRNA, complete cds /cds=(0,2258) /gb=U88624 /gi=1857926 /ug=Mm.30787 /len=2259	U88624	Mm.30787	Mm.155620	July 2007 (NCBI Build 37)	chr15:79116642-79158583 (-) // 85.85 // qE1	phospholipase A2, group VI	Pla2g6	3.80209	0	3.2946	0	-8.44416	0		ENSMUSG00000042632	53357	P97819 /// Q3U613 /// Q3UN31 /// Q7TPX2	EC:3.1.1.4	NP_058611.1	NM_016915
104181_at	Murine Genome U74Av2 Array	Mus musculus	2008-07-07	Consensus sequence	GenBank	5699400_rc	Cluster Incl AJ132103:Mus musculus mRNA for Vanin-3 /cds=(82,1614) /gb=AJ132103 /gi=6102995 /ug=Mm.27334 /len=1819	AJ132103	Mm.27334	Mm.27334	July 2007 (NCBI Build 37)	chr10:23571277-23589596 (+) // 92.47 // qA4	vanin 3	Vnn3	3.76476	0	2.43967	0	0	0		ENSMUSG00000020010	26464	Q2T9H5 /// Q9QZ25	EC:3.5.1.-	NP_036109.2	NM_011979
100600_at	Murine Genome U74Av2 Array	Mus musculus	2008-07-07	Consensus sequence	GenBank	5681110	Cluster Incl M58661:CD24a antigen /cds=(72,302) /gb=M58661 /gi=198985 /ug=Mm.6417 /len=1800	M58661	Mm.6417	Mm.29742	July 2007 (NCBI Build 37)	chr10:43298976-43304073 (+) // 94.47 // qB2 /// chr14:120043156-120048861 (+) // 91.33 // qE4	CD24a antigen /// predicted gene, EG621324	Cd24a /// EG621324	3.73578	0	2.4904	0	0	0		ENSMUSG00000047139	12484 /// 621324	P24807 /// Q3THW4 /// Q61692 /// Q8CEU3	---	NP_033976.1	NM_009846
92642_at	Murine Genome U74Av2 Array	Mus musculus	2008-07-07	Consensus sequence	GenBank	5663753	Cluster Incl M25944:Mouse carbonic anhydrase II (CAII) mRNA, 3' end /cds=(0,62) /gb=M25944 /gi=199078 /ug=Mm.1186 /len=742	M25944	Mm.1186	Mm.1186	July 2007 (NCBI Build 37)	chr3:14886268-14900768 (+) // 92.96 // qA1	carbonic anhydrase 2	Car2	3.68793	0	3.83168	0	0	0		ENSMUSG00000027562	12349	P00920	EC:4.2.1.1	NP_033931.4	NM_009801
160840_at	Murine Genome U74Av2 Array	Mus musculus	2008-07-07	Consensus sequence	GenBank	5691645_RC	Cluster Incl AI853706:UI-M-BH0-ajq-c-11-0-UI.s1 Mus musculus cDNA, 3' end /clone=UI-M-BH0-ajq-c-11-0-UI /clone_end=3' /gb=AI853706 /gi=5497577 /ug=Mm.34514 /len=501 /NOTE=replacement for probe set(s) 98442_at on MG-U74A	AI853706	Mm.34514	Mm.248606	July 2007 (NCBI Build 37)	chr14:28215959-28217097 (+) // 90.46 // qA3	Rho guanine nucleotide exchange factor (GEF) 3	Arhgef3	3.68366	0	0	0	0	0		ENSMUSG00000021895	71704	Q91X46	---	NP_082147.1	NM_027871
98478_at	Murine Genome U74Av2 Array	Mus musculus	2008-07-07	Consensus sequence	GenBank	5691877	Cluster Incl U95826:Mus musculus cyclin G2 mRNA, complete cds /cds=(123,1157) /gb=U95826 /gi=2149913 /ug=Mm.3527 /len=1280	U95826	Mm.3527	Mm.3527	July 2007 (NCBI Build 37)	chr5:93696584-93705250 (+) // 96.33 // qE2	cyclin G2	Ccng2	3.6748	0	2.84162	0	0	0		ENSMUSG00000029385	12452	O08918 /// Q05BC0 /// Q3TCL9 /// Q3TG40 /// Q5HZK4 /// Q8C9K5	---	NP_031661.3	NM_007635
97909_at	Murine Genome U74Av2 Array	Mus musculus	2008-07-07	Consensus sequence	GenBank	5672512	Cluster Incl AI838080:UI-M-AL0-abv-e-12-0-UI.s1 Mus musculus cDNA, 3' end /clone=UI-M-AL0-abv-e-12-0-UI /clone_end=3' /gb=AI838080 /gi=5472293 /ug=Mm.28479 /len=226	AI838080	Mm.28479	Mm.378957	July 2007 (NCBI Build 37)	chr4:69586234-69587027 (-) // 73.57 // qC2	stathmin 1	Stmn1	3.64337	0	5.06047	0	3.26203	0		ENSMUSG00000028832	16765	P54227 /// Q545B6 /// Q8C2H3 /// Q91XT3 /// Q9CXQ8 /// Q9CYU5 /// Q9DCP3	---	NP_062615.1	NM_019641
94835_f_at	Murine Genome U74Av2 Array	Mus musculus	2008-07-07	Consensus sequence	GenBank	5669074	Cluster Incl M28739:Tubulin, beta 2 /cds=(0,302) /gb=M28739 /gi=202226 /ug=Mm.22774 /len=488	M28739	Mm.22774	Mm.469917	July 2007 (NCBI Build 37)	chr13:34166150-34166728 (-) // 96.17 // qA3.3	tubulin, beta 2a	Tubb2a	3.58653	0	8.31938	0	0	0		ENSMUSG00000045136 /// ENSMUSG00000058672	22151	Q62363 /// Q7TMM9 /// Q8BK89 /// Q99J49 /// Q9CWF2	---	NP_033476.1	NM_009450
96110_at	Murine Genome U74Av2 Array	Mus musculus	2008-07-07	Consensus sequence	GenBank	5670689	Cluster Incl U31966:Carbonyl reductase /cds=(128,961) /gb=U31966 /gi=1049107 /ug=Mm.26940 /len=1053	U31966	Mm.26940	Mm.26940	July 2007 (NCBI Build 37)	chr16:93608094-93610587 (+) // 78.85 // qC4	carbonyl reductase 1	Cbr1	3.58086	0	6.17954	0	0	0		ENSMUSG00000051483	12408	P48758	EC:1.1.1.184 /// EC:1.1.1.189 /// EC:1.1.1.197	NP_031646.2	NM_007620
99184_at	Murine Genome U74Av2 Array	Mus musculus	2008-07-07	Consensus sequence	GenBank	5678921	Cluster Incl AW120896:UI-M-BH2.3-aob-b-10-0-UI.s1 Mus musculus cDNA, 3' end /clone=UI-M-BH2.3-aob-b-10-0-UI /clone_end=3' /gb=AW120896 /gi=6096229 /ug=Mm.41853 /len=302	AW120896	Mm.41853	Mm.296382	July 2007 (NCBI Build 37)	chr15:102007429-102019388 (-) // 87.79 // qF3	cysteine sulfinic acid decarboxylase	Csad	3.51943	0	2.67947	0	0	0		ENSMUSG00000023044	246277	Q8K566 /// Q9DBE0	---	NP_659191.1	NM_144942
92230_at	Murine Genome U74Av2 Array	Mus musculus	2008-07-07	Consensus sequence	GenBank	5701628	Cluster Incl AI642033:ub74h09.x1 Mus musculus cDNA, 3' end /clone=IMAGE-1383521 /clone_end=3' /gb=AI642033 /gi=4720508 /ug=Mm.34647 /len=527	AI642033	Mm.34647	Mm.127692	July 2007 (NCBI Build 37)	chr13:104814511-104827488 (-) // 95.18 // qD1	neurolysin (metallopeptidase M3 family)	Nln	3.47085	0	2.99102	0	0	0		ENSMUSG00000021710	75805	Q3TB65 /// Q3UUI1 /// Q8C7J2 /// Q91YP2	---	NP_083723.1	NM_029447
103386_at	Murine Genome U74Av2 Array	Mus musculus	2008-07-07	Consensus sequence	GenBank	5684720	Cluster Incl AW046123:UI-M-BH1-alf-d-11-0-UI.s1 Mus musculus cDNA, 3' end /clone=UI-M-BH1-alf-d-11-0-UI /clone_end=3' /gb=AW046123 /gi=5906652 /ug=Mm.18641 /len=203	AW046123	Mm.18641	Mm.277878	July 2007 (NCBI Build 37)	chr2:164618269-164630357 (-) // 92.31 // qH3	acyl-CoA thioesterase 8	Acot8	3.42888	0	3.14371	0	0	0		ENSMUSG00000017307	170789	P58137 /// Q3U965 /// Q8BZR4	---	NP_573503.1	NM_133240
97228_at	Murine Genome U74Av2 Array	Mus musculus	2008-07-07	Consensus sequence	GenBank	5671524	Cluster Incl AI844417:UI-M-AL1-ahp-g-02-0-UI.s1 Mus musculus cDNA, 3' end /clone=UI-M-AL1-ahp-g-02-0-UI /clone_end=3' /gb=AI844417 /gi=5488323 /ug=Mm.27792 /len=431	AI844417	Mm.27792	Mm.27792	July 2007 (NCBI Build 37)	chr16:5008822-5011847 (-) // 86.24 // qA1	rogdi homolog (Drosophila)	Rogdi	3.37179	0	3.33394	0	0	0		ENSMUSG00000022540	66049	Q3TDK6	---	NP_573448.2	NM_133185
99098_at	Murine Genome U74Av2 Array	Mus musculus	2008-07-07	Consensus sequence	GenBank	5678479	Cluster Incl AW045533:UI-M-BH1-aks-c-08-0-UI.s1 Mus musculus cDNA, 3' end /clone=UI-M-BH1-aks-c-08-0-UI /clone_end=3' /gb=AW045533 /gi=5906062 /ug=Mm.39472 /len=426	AW045533	Mm.39472	Mm.39472	July 2007 (NCBI Build 37)	chr10:93241392-93242163 (+) // 87.98 // qC2 /// chr6:6685668-6686506 (-) // 87.51 // qA1	farnesyl diphosphate synthetase	Fdps	3.36293	0	0	0	-1.52567	0		ENSMUSG00000059743	110196	Q3TMB3 /// Q3US29 /// Q4FJN9 /// Q5M8R9 /// Q920E5	---	NP_608219.1	NM_134469
161777_f_at	Murine Genome U74Av2 Array	Mus musculus	2008-07-07	Consensus sequence	GenBank	5741927	Cluster Incl AV345471:AV345471 Mus musculus cDNA, 3' end /clone=6430554K07 /clone_end=3' /gb=AV345471 /gi=6386530 /ug=Mm.74217 /len=223 /NOTE=replacement for probe set(s) 98188_f_at on MG-U74A	AV345471	Mm.74217	Mm.2213	July 2007 (NCBI Build 37)	chr1:44237801-44238015 (+) // 90.58 // qC1.1	excision repair cross-complementing rodent repair deficiency, complementation group 5	Ercc5	3.35221	0	0	0	0	0		ENSMUSG00000026048	22592	P35689 /// Q3TPQ3 /// Q3TUN4 /// Q3TUT3 /// Q3UV64 /// Q6P9Q0 /// Q8CAG2	---	NP_035859.2	NM_011729
161742_r_at	Murine Genome U74Av2 Array	Mus musculus	2008-07-07	Consensus sequence	GenBank	5740504	Cluster Incl AV317524:AV317524 Mus musculus cDNA, 3' end /clone=5832425J21 /clone_end=3' /gb=AV317524 /gi=6282941 /ug=Mm.73425 /len=234 /NOTE=replacement for probe set(s) 97670_at on MG-U74A	AV317524	---	---	July 2007 (NCBI Build 37)	chr2:129457798-129457959 (+) // 65.81 // qF1	---	---	3.34703	0	3.70153	0	0	0		---	---	---	---	---	---
97456_at	Murine Genome U74Av2 Array	Mus musculus	2008-07-07	Consensus sequence	GenBank	5676336	Cluster Incl AI838021:UI-M-AP0-abl-g-11-0-UI.s1 Mus musculus cDNA, 3' end /clone=UI-M-AP0-abl-g-11-0-UI /clone_end=3' /gb=AI838021 /gi=5472234 /ug=Mm.30263 /len=392	AI838021	Mm.30263	Mm.292056	July 2007 (NCBI Build 37)	chr19:55358971-55371118 (+) // 86.08 // qD2	acyl-CoA synthetase long-chain family member 5	Acsl5	3.308	0	2.77524	0	0	0		ENSMUSG00000024981	433256	Q3UC67 /// Q3UKS0 /// Q8JZR0 /// Q9D9S0	EC:6.2.1.3	NP_082252.1	NM_027976
160730_at	Murine Genome U74Av2 Array	Mus musculus	2008-07-07	Consensus sequence	GenBank	5687664_RC	Cluster Incl AI503987:vm44e08.x1 Mus musculus cDNA, 3' end /clone=IMAGE-1001126 /clone_end=3' /gb=AI503987 /gi=4401838 /ug=Mm.26898 /len=420 /NOTE=replacement for probe set(s) 94938_at on MG-U74A	AI503987	Mm.26898	Mm.222241	July 2007 (NCBI Build 37)	chr9:63290914-63291498 (-) // 94.07 // qC	DnaJ (Hsp40) homolog, subfamily C, member 17	Dnajc17	3.3001	0	3.12955	0	0	0		ENSMUSG00000034278	69408	A3KGH2 /// Q91WT4	---	NP_631878.1	NM_139139
93496_at	Murine Genome U74Av2 Array	Mus musculus	2008-07-07	Consensus sequence	GenBank	5666120	Cluster Incl AI852098:UI-M-BH0-aja-h-11-0-UI.s1 Mus musculus cDNA, 3' end /clone=UI-M-BH0-aja-h-11-0-UI /clone_end=3' /gb=AI852098 /gi=5496004 /ug=Mm.19130 /len=504	AI852098	Mm.19130	Mm.430736	July 2007 (NCBI Build 37)	chr9:77830500-77832323 (+) // 93.43 // qE1	ELOVL family member 5, elongation of long chain fatty acids (yeast)	Elovl5	3.29708	0	2.87887	0	0	0		ENSMUSG00000032349	68801	Q8BHI7	---	NP_599016.2	NM_134255
92254_at	Murine Genome U74Av2 Array	Mus musculus	2008-07-07	Consensus sequence	GenBank	5701904	Cluster Incl M55253:Myosin Vb /cds=(46,2217) /gb=M55253 /gi=193414 /ug=Mm.3536 /len=2632	M55253	Mm.3536	Mm.260098	July 2007 (NCBI Build 37)	chr18:74875610-74930513 (+) // 93.36 // qE2	myosin Vb	Myo5b	3.22821	0	4.50933	0	0	0		ENSMUSG00000025885	17919	P21271 /// Q6PER8	---	NP_963894.1	NM_201600
96095_i_at	Murine Genome U74Av2 Array	Mus musculus	2008-07-07	Consensus sequence	GenBank	5670623	Cluster Incl AI648018:uk39c03.x1 Mus musculus cDNA, 3' end /clone=IMAGE-1971364 /clone_end=3' /gb=AI648018 /gi=4726696 /ug=Mm.26772 /len=543	AI648018	Mm.26772	Mm.272905	July 2007 (NCBI Build 37)	chr4:59623575-59631305 (+) // 65.5 // qB3	hydroxysteroid dehydrogenase like 2	Hsdl2	3.21643	0	0	0	0	0		ENSMUSG00000028383	72479	Q2TPA8 /// Q99JH2 /// Q9D015	---	NP_077217.2	NM_024255
96875_r_at	Murine Genome U74Av2 Array	Mus musculus	2008-07-07	Consensus sequence	GenBank	5675729	Cluster Incl AI841410:UI-M-AH0-acx-b-06-0-UI.s1 Mus musculus cDNA, 3' end /clone=UI-M-AH0-acx-b-06-0-UI /clone_end=3' /gb=AI841410 /gi=5475623 /ug=Mm.30069 /len=286	AI841410	Mm.30069	Mm.389757	July 2007 (NCBI Build 37)	chr6:52715864-52716774 (+) // 93.3 // qB3	Tax1 (human T-cell leukemia virus type I) binding protein 1	Tax1bp1	3.20251	0	0	0	0	0		ENSMUSG00000004535	52440	Q3UKC1	---	NP_080092.1	NM_025816
104258_at	Murine Genome U74Av2 Array	Mus musculus	2008-07-07	Consensus sequence	GenBank	5699758_rc	Cluster Incl AA881576:vx20d07.r1 Mus musculus cDNA, 5' end /clone=IMAGE-1265005 /clone_end=5' /gb=AA881576 /gi=2990886 /ug=Mm.28407 /len=521	AA881576	Mm.28407	Mm.390319	July 2007 (NCBI Build 37)	chr11:30405990-30549407 (-) // 94.52 // qA4	acylphosphatase 2, muscle type	Acyp2	3.20228	0	2.51946	0	0	0		ENSMUSG00000060923	75572	P56375	EC:3.6.1.7	NP_083620.1	NM_029344
95425_at	Murine Genome U74Av2 Array	Mus musculus	2008-07-07	Consensus sequence	GenBank	5669677	Cluster Incl U21489:Acetyl coenzyme A dehydrogenase, long-chain /cds=(0,1292) /gb=U21489 /gi=726094 /ug=Mm.2445 /len=1434	U21489	Mm.2445	Mm.2445	July 2007 (NCBI Build 37)	chr1:66877423-66904129 (-) // 92.55 // qC3	acyl-Coenzyme A dehydrogenase, long-chain	Acadl	3.19083	0	2.43383	0	0	0		ENSMUSG00000026003	11363	P51174	---	NP_031407.2	NM_007381
96913_at	Murine Genome U74Av2 Array	Mus musculus	2008-07-07	Consensus sequence	GenBank	5676002	Cluster Incl AW122615:UI-M-BH2.2-aol-b-06-0-UI.s1 Mus musculus cDNA, 3' end /clone=UI-M-BH2.2-aol-b-06-0-UI /clone_end=3' /gb=AW122615 /gi=6098142 /ug=Mm.30147 /len=244	AW122615	Mm.30147	Mm.291463	July 2007 (NCBI Build 37)	chr5:30481837-30511128 (+) // 92.57 // qB1	hydroxyacyl-Coenzyme A dehydrogenase/3-ketoacyl-Coenzyme A thiolase/enoyl-Coenzyme A hydratase (trifunctional protein), beta subunit	Hadhb	3.18989	0	2.80259	0	-1.41639	0		ENSMUSG00000059447 /// ENSMUSG00000063684	231086	Q99JY0	EC:2.3.1.16	NP_663533.1	NM_145558
97730_at	Murine Genome U74Av2 Array	Mus musculus	2008-07-07	Consensus sequence	GenBank	5713545	Cluster Incl AF000149:ATP-binding casette 10 /cds=(87,7019) /gb=AF000149 /gi=3243083 /ug=Mm.3918 /len=7268	AF000149	Mm.3918	Mm.3918	July 2007 (NCBI Build 37)	chr3:121747377-121882977 (+) // 99.7 // qG1	ATP-binding cassette, sub-family A (ABC1), member 4	Abca4	3.17918	0	0	0	0	0		ENSMUSG00000028125	11304	O35600 /// Q3TLK5 /// Q80VS6	---	NP_031404.1	NM_007378
93868_at	Murine Genome U74Av2 Array	Mus musculus	2008-07-07	Consensus sequence	GenBank	5707695	Cluster Incl AL021127:Mus musculus cosmid CMX137 containing part of Nsdhl /cds=(0,578) /gb=AL021127 /gi=2769543 /ug=Mm.87851 /len=579	AL021127	Mm.87851	Mm.38792	July 2007 (NCBI Build 37)	chrX:70194516-70203072 (+) // 96.47 // qA7.3	NAD(P) dependent steroid dehydrogenase-like	Nsdhl	3.17365	0	0	0	0	0		ENSMUSG00000031349	18194	Q3US15 /// Q7TPY3 /// Q8VE30 /// Q9R1J0	---	NP_035071.3	NM_010941
94991_at	Murine Genome U74Av2 Array	Mus musculus	2008-07-07	Consensus sequence	GenBank	5687921	Cluster Incl AW046661:UI-M-BH1-ald-g-02-0-UI.s1 Mus musculus cDNA, 3' end /clone=UI-M-BH1-ald-g-02-0-UI /clone_end=3' /gb=AW046661 /gi=5907190 /ug=Mm.27313 /len=430	AW046661	Mm.27313	Mm.252321	July 2007 (NCBI Build 37)	chr18:60753667-60755066 (-) // 95.37 // qD3	synaptopodin	Synpo	3.16421	0	2.06758	0	0	0		ENSMUSG00000043079	104027	Q3TA13 /// Q3TBE2 /// Q3TY32 /// Q3U336 /// Q3URF1 /// Q497V1 /// Q8CC35	---	NP_001103445.1 /// NP_796314.2 /// XP_001480006.1 /// XP_001480008.1 /// XP_986250.1	NM_001109975 /// NM_177340 /// XM_001479956 /// XM_001479958 /// XM_981156
94276_at	Murine Genome U74Av2 Array	Mus musculus	2008-07-07	Consensus sequence	GenBank	5668613	Cluster Incl AF064635:Mus musculus putative steroid dehydrogenase (KIK-I) mRNA, complete cds /cds=(19,957) /gb=AF064635 /gi=3142701 /ug=Mm.22505 /len=978	AF064635	Mm.22505	Mm.22505	July 2007 (NCBI Build 37)	chr2:93872850-93998080 (-) // 92.18 // qE1	hydroxysteroid (17-beta) dehydrogenase 12	Hsd17b12	3.1345	1.26693	2.75919	0	-3.42807	0		ENSMUSG00000027195	56348	O70503 /// Q0VGQ1 /// Q9CSR6	EC:1.1.1.62	NP_062631.1	NM_019657
101515_at	Murine Genome U74Av2 Array	Mus musculus	2008-07-07	Consensus sequence	GenBank	5682363	Cluster Incl AF006688:Mus musculus peroxisomal acyl-CoA oxidase (muspaox) mRNA, complete cds /cds=(80,2065) /gb=AF006688 /gi=2253379 /ug=Mm.8403 /len=3778	AF006688	Mm.8403	Mm.356689	July 2007 (NCBI Build 37)	chr11:116033170-116060115 (-) // 98.76 // qE2	acyl-Coenzyme A oxidase 1, palmitoyl	Acox1	3.11462	0	2.84451	0	-1.27058	0		ENSMUSG00000020777	11430	A2A848 /// A2A850 /// Q8BW35 /// Q8BYC3 /// Q8C168 /// Q9R0H0	EC:1.3.3.6	NP_056544.2	NM_015729
96096_f_at	Murine Genome U74Av2 Array	Mus musculus	2008-07-07	Consensus sequence	GenBank	5670623	Cluster Incl AI648018:uk39c03.x1 Mus musculus cDNA, 3' end /clone=IMAGE-1971364 /clone_end=3' /gb=AI648018 /gi=4726696 /ug=Mm.26772 /len=543	AI648018	Mm.26772	Mm.272905	July 2007 (NCBI Build 37)	chr4:59623575-59631305 (+) // 65.5 // qB3	hydroxysteroid dehydrogenase like 2	Hsdl2	3.09896	0	2.70094	0	0	0		ENSMUSG00000028383	72479	Q2TPA8 /// Q99JH2 /// Q9D015	---	NP_077217.2	NM_024255
100909_at	Murine Genome U74Av2 Array	Mus musculus	2008-07-07	Consensus sequence	GenBank	5695078	Cluster Incl AA760364:vv76b01.r1 Mus musculus cDNA, 5' end /clone=IMAGE-1228297 /clone_end=5' /gb=AA760364 /gi=2808158 /ug=Mm.5875 /len=280	AA760364	Mm.5875	Mm.5875	July 2007 (NCBI Build 37)	chr7:135069823-135073619 (-) // 98.97 // qF3	protease, serine, 8 (prostasin)	Prss8	3.07976	0	2.87492	0	0	0		ENSMUSG00000030800	76560	Q8BJV6 /// Q8C1L4 /// Q99L44 /// Q9ESD1	---	NP_579929.1	NM_133351
94057_g_at	Murine Genome U74Av2 Array	Mus musculus	2008-07-07	Consensus sequence	GenBank	5668064	Cluster Incl M21285:Stearoyl-coenzyme A desaturase 1 /cds=(0,1067) /gb=M21285 /gi=200949 /ug=Mm.22026 /len=1068	M21285	Mm.22026	Mm.267377	July 2007 (NCBI Build 37)	chr19:44468963-44482052 (-) // 94.73 // qC3	stearoyl-Coenzyme A desaturase 1	Scd1	3.01299	0	2.84026	0	0	0		ENSMUSG00000037071	20249	P13516 /// Q3UXG5 /// Q547C4	---	NP_033153.2	NM_009127
93414_at	Murine Genome U74Av2 Array	Mus musculus	2008-07-07	Consensus sequence	GenBank	5705959	Cluster Incl M60348:Mouse multidrug-resistance protein (MDR1) gene, exons 1 and 2 /cds=(153,217) /gb=M60348 /gi=199102 /ug=Mm.6404 /len=218	M60348	Mm.6404	Mm.146649	July 2007 (NCBI Build 37)	chr5:8798142-8866314 (+) // 91.11 // qA1	ATP-binding cassette, sub-family B (MDR/TAP), member 1B	Abcb1b	3.0128	0	2.43225	0	0	0		ENSMUSG00000028970	18669	P06795 /// Q9QX25	---	NP_035205.1	NM_011075
101173_at	Murine Genome U74Av2 Array	Mus musculus	2008-07-07	Consensus sequence	GenBank	5757818	Cluster Incl Z50024:Phosphatidylcholine transfer protein /cds=(0,525) /gb=Z50024 /gi=897785 /ug=Mm.5062 /len=669	Z50024	Mm.5062	Mm.5062	July 2007 (NCBI Build 37)	chr11:89845948-89852504 (-) // 83.86 // qC	phosphatidylcholine transfer protein	Pctp	3.00312	0	3.25604	0	0	0		ENSMUSG00000020553	18559	P53808 /// Q5SV41	---	NP_032822.2	NM_008796
94322_at	Murine Genome U74Av2 Array	Mus musculus	2008-07-07	Consensus sequence	GenBank	5668876	Cluster Incl D42048:Mouse mRNA for squalene epoxidase, complete cds /cds=(619,2337) /gb=D42048 /gi=1217592 /ug=Mm.22663 /len=2611	D42048	Mm.22663	Mm.296169	July 2007 (NCBI Build 37)	chr15:59146631-59162747 (+) // 98.27 // qD1	squalene epoxidase	Sqle	2.98968	0	0	0	0	0		ENSMUSG00000022351	20775	P52019 /// Q3TQK8 /// Q3TSS7	EC:1.14.99.7	NP_033296.1	NM_009270
94016_at	Murine Genome U74Av2 Array	Mus musculus	2008-07-07	Consensus sequence	GenBank	5667748	Cluster Incl AW124905:UI-M-BH2.1-apu-e-04-0-UI.s1 Mus musculus cDNA, 3' end /clone=UI-M-BH2.1-apu-e-04-0-UI /clone_end=3' /gb=AW124905 /gi=6100435 /ug=Mm.21840 /len=389	AW124905	Mm.21840	Mm.227260	July 2007 (NCBI Build 37)	chr2:25077681-25080176 (-) // 78.73 // qA3	tubulin, beta 2c /// tubulin, beta 2c, pseudogene 2 /// similar to Tubulin, beta 4	LOC100042651 /// Tubb2c /// Tubb2c-ps2	2.98936	0	0	0	0	0		ENSMUSG00000036752 /// ENSMUSG00000080296	100042651 /// 227613 /// 665829	P68372 /// Q9CVR0 /// Q9DCR1	---	NP_666228.1 /// XP_001479082.1	NM_146116 /// XM_001479032 /// XR_032016 /// XR_032129
93138_at	Murine Genome U74Av2 Array	Mus musculus	2008-07-07	Consensus sequence	GenBank	5705391	Cluster Incl AI853219:UI-M-BH0-ajh-g-03-0-UI.s1 Mus musculus cDNA, 3' end /clone=UI-M-BH0-ajh-g-03-0-UI /clone_end=3' /gb=AI853219 /gi=5497125 /ug=Mm.5156 /len=343	AI853219	Mm.5156	Mm.141150	July 2007 (NCBI Build 37)	chr11:62080725-62087316 (-) // 93.36 // qB2	RIKEN cDNA 2410012H22 gene	2410012H22Rik	2.96654	0	2.59936	0	0	0		ENSMUSG00000014243	69747	Q9CWQ2	---	XP_001473942.1 /// XP_126343.3	XM_001473892 /// XM_126343
96089_at	Murine Genome U74Av2 Array	Mus musculus	2008-07-07	Consensus sequence	GenBank	5670599	Cluster Incl AI255972:ui76a02.x1 Mus musculus cDNA, 3' end /clone=IMAGE-1888298 /clone_end=3' /gb=AI255972 /gi=3863497 /ug=Mm.26726 /len=511	AI255972	Mm.26726	Mm.261842	July 2007 (NCBI Build 37)	chr9:15087771-15089435 (-) // 90.28 // qA2	RIKEN cDNA 4931406C07 gene	4931406C07Rik	2.90841	0	2.87611	0	-1.87038	0		ENSMUSG00000031938	70984	Q91V76	---	NP_598493.1	NM_133732
160482_at	Murine Genome U74Av2 Array	Mus musculus	2008-07-07	Consensus sequence	GenBank	5679139_RC	Cluster Incl AI841705:UI-M-AL0-abo-c-05-0-UI.s1 Mus musculus cDNA, 3' end /clone=UI-M-AL0-abo-c-05-0-UI /clone_end=3' /gb=AI841705 /gi=5475918 /ug=Mm.42275 /len=367 /NOTE=replacement for probe set(s) 99572_s_at, 99573_r_at on MG-U74A	AI841705	Mm.42275	Mm.205266	July 2007 (NCBI Build 37)	chr9:119258042-119259413 (+) // 82.31 // qF3	acetyl-Coenzyme A acyltransferase 1A /// acetyl-Coenzyme A acyltransferase 1B	Acaa1a /// Acaa1b	2.90817	0	3.07715	0	1.452	0		ENSMUSG00000036138	113868 /// 235674	Q3TUU3 /// Q3UKM0 /// Q3UPU8 /// Q8BLD7 /// Q8R343 /// Q8VCH0 /// Q921H8	EC:2.3.1.16	NP_570934.1 /// NP_666342.1	NM_130864 /// NM_146230
92581_at	Murine Genome U74Av2 Array	Mus musculus	2008-07-07	Consensus sequence	GenBank	5663381	Cluster Incl U07159:Acetyl coenzyme A dehydrogenase, medium chain /cds=(7,1272) /gb=U07159 /gi=463908 /ug=Mm.10530 /len=1846	U07159	Mm.10530	Mm.10530	July 2007 (NCBI Build 37)	chr3:153585320-153607593 (-) // 91.6 // qH3	acyl-Coenzyme A dehydrogenase, medium chain	Acadm	2.90125	0	2.55294	0	0	0		ENSMUSG00000062908	11364	P45952 /// Q3V2I9 /// Q8BJT5 /// Q91WS8	---	NP_031408.1	NM_007382
104325_at	Murine Genome U74Av2 Array	Mus musculus	2008-07-07	Consensus sequence	GenBank	5686000	Cluster Incl AI461631:uc42e08.x1 Mus musculus cDNA, 3' end /clone=IMAGE-1400678 /clone_end=3' /gb=AI461631 /gi=4315661 /ug=Mm.22455 /len=420	AI461631	Mm.22455	Mm.22455	July 2007 (NCBI Build 37)	chr16:90738353-90750026 (+) // 97.56 // qC3.3	melanocortin 2 receptor accessory protein	Mrap	2.88459	0	3.07447	0	0	0		ENSMUSG00000039956	77037	Q9D159	---	NP_084120.1	NM_029844
93626_at	Murine Genome U74Av2 Array	Mus musculus	2008-07-07	Consensus sequence	GenBank	5706404	Cluster Incl AF103875:Mus musculus placenta-specific ATP-binding cassette transporter (Abcp) mRNA, partial cds /cds=(0,443) /gb=AF103875 /gi=4185797 /ug=Mm.7458 /len=502	AF103875	Mm.7458	Mm.333096	July 2007 (NCBI Build 37)	chr6:58635682-58642443 (+) // 92.51 // qB3	ATP-binding cassette, sub-family G (WHITE), member 2	Abcg2	2.87417	0	2.78934	0	0	0		ENSMUSG00000029802	26357	Q3UQE4 /// Q7TMS5	---	NP_036050.1	NM_011920
100089_at	Murine Genome U74Av2 Array	Mus musculus	2008-07-07	Consensus sequence	GenBank	5680173	Cluster Incl M74227:Mouse cyclophilin C (cyp C) mRNA, complete cds /cds=(51,689) /gb=M74227 /gi=192898 /ug=Mm.4587 /len=1287	M74227	Mm.4587	Mm.4587	July 2007 (NCBI Build 37)	chr18:53565974-53577677 (-) // 89.81 // qD1	peptidylprolyl isomerase C	Ppic	2.84063	0	2.34804	0	0	0		ENSMUSG00000024538	19038	P30412 /// Q3UC73	EC:5.2.1.8	NP_032934.1	NM_008908
101006_at	Murine Genome U74Av2 Array	Mus musculus	2008-07-07	Consensus sequence	GenBank	5681435	Cluster Incl M35797:T-complex protein 1, related sequence 1 /cds=(0,852) /gb=M35797 /gi=975268 /ug=Mm.6797 /len=1692	M35797	Mm.6797	Mm.439711	July 2007 (NCBI Build 37)	chr17:13135758-13152998 (-) // 72.84 // qA1	acetyl-Coenzyme A acetyltransferase 2	Acat2	2.83604	0	0	0	0	0		ENSMUSG00000023832	110460	Q8CAY6	---	NP_033364.2	NM_009338
97950_at	Murine Genome U74Av2 Array	Mus musculus	2008-07-07	Consensus sequence	GenBank	5690687	Cluster Incl X75129:Xanthine dehydrogenase /cds=(25,4032) /gb=X75129 /gi=473040 /ug=Mm.3043 /len=4554	X75129	Mm.3043	Mm.11223	July 2007 (NCBI Build 37)	chr17:74233234-74299493 (-) // 94.8 // qE2	xanthine dehydrogenase	Xdh	2.83529	0	2.26904	0	0	0		ENSMUSG00000024066	22436	Q00519 /// Q3TAT6 /// Q3TP30 /// Q3UMS6 /// Q8VDY3 /// Q99KV3 /// Q9CVF2	EC:1.1.1.204 /// EC:1.1.3.22	NP_035853.2	NM_011723
98295_at	Murine Genome U74Av2 Array	Mus musculus	2008-07-07	Consensus sequence	GenBank	5714447	Cluster Incl AF047726:Mus musculus CYP2C39 (Cyp2c39) mRNA, complete cds /cds=(0,1472) /gb=AF047726 /gi=4249592 /ug=Mm.42101 /len=1832	AF047726	Mm.42101	Mm.42101	July 2007 (NCBI Build 37)	chr19:39585360-39643019 (+) // 98.04 // qC3 /// chr19:39465093-39537544 (-) // 91.76 // qC3	cytochrome P450, family 2, subfamily c, polypeptide 39	Cyp2c39	2.83187	0	2.42874	0	0	0		ENSMUSG00000025003	13098	P56656 /// Q6PER7	---	NP_034133.1	NM_010003
94381_at	Murine Genome U74Av2 Array	Mus musculus	2008-07-07	Consensus sequence	GenBank	5687295	Cluster Incl L31783:Mus musculus uridine kinase mRNA, partial cds /cds=(0,782) /gb=L31783 /gi=471980 /ug=Mm.2559 /len=1810	L31783	Mm.2559	Mm.425076	July 2007 (NCBI Build 37)	chr2:32110523-32115584 (-) // 90.77 // qB	uridine-cytidine kinase 1	Uck1	2.8102	0	2.80793	0	0	0		ENSMUSG00000002550	22245	A2AN37 /// P52623 /// Q3V218	EC:2.7.1.48	NP_035805.1	NM_011675
103721_at	Murine Genome U74Av2 Array	Mus musculus	2008-07-07	Consensus sequence	GenBank	5698426	Cluster Incl AA592182:vo15b01.r1 Mus musculus cDNA, 5' end /clone=IMAGE-1049929 /clone_end=5' /gb=AA592182 /gi=2405845 /ug=Mm.24198 /len=494	AA592182	Mm.24198	Mm.440226	July 2007 (NCBI Build 37)	chr3:132544710-132545655 (-) // 95.05 // qG3	Transcribed locus	---	2.79619	0	0	0	0	0		---	---	---	---	---	---
95793_at	Murine Genome U74Av2 Array	Mus musculus	2008-07-07	Consensus sequence	GenBank	5731918	Cluster Incl AJ005562:Small proline-rich protein 2D /cds=(43,300) /gb=AJ005562 /gi=3093362 /ug=Mm.87820 /len=668	AJ005562	Mm.87820	Mm.87820	July 2007 (NCBI Build 37)	chr3:92144155-92144793 (+) // 90.42 // qF1	small proline-rich protein 2D	Sprr2d	2.7935	0	2.31587	0	0	0		ENSMUSG00000042212	20758	O70555	---	NP_035600.1	NM_011470
161316_f_at	Murine Genome U74Av2 Array	Mus musculus	2008-07-07	Consensus sequence	GenBank	5726421	Cluster Incl AV353105:AV353105 Mus musculus cDNA, 3' end /clone=7030419P14 /clone_end=3' /gb=AV353105 /gi=6394162 /ug=Mm.86207 /len=203 /NOTE=replacement for probe set(s) 94576_r_at on MG-U74A	AV353105	---	---	July 2007 (NCBI Build 37)	---	---	---	2.78389	0	2.16143	0	0	0		---	---	---	---	---	---
93045_at	Murine Genome U74Av2 Array	Mus musculus	2008-07-07	Consensus sequence	GenBank	5664740	Cluster Incl L28836:Peroxisomal membrane protein, 70 kDa /cds=(0,1979) /gb=L28836 /gi=454834 /ug=Mm.1519 /len=1980	L28836	Mm.1519	Mm.399042	July 2007 (NCBI Build 37)	chr3:121461810-121518463 (-) // 95.39 // qG1	ATP-binding cassette, sub-family D (ALD), member 3	Abcd3	2.78283	0	2.35561	0	0	0		ENSMUSG00000028127	19299	P55096 /// Q3U645 /// Q3UNS0 /// Q71V77 /// Q91VT3 /// Q9DBZ6	---	NP_033017.2	NM_008991
96878_at	Murine Genome U74Av2 Array	Mus musculus	2008-07-07	Consensus sequence	GenBank	5675752	Cluster Incl AW048566:UI-M-BH1-alx-e-09-0-UI.s1 Mus musculus cDNA, 3' end /clone=UI-M-BH1-alx-e-09-0-UI /clone_end=3' /gb=AW048566 /gi=5909095 /ug=Mm.30073 /len=430	AW048566	Mm.30073	Mm.20242	July 2007 (NCBI Build 37)	chr8:109674579-109709844 (+) // 82.85 // qD3	cytochrome b5 type B	Cyb5b	2.77225	0	2.63171	0	0	0		ENSMUSG00000031924	66427	Q3TH64 /// Q3TLE8 /// Q3TN44 /// Q9CQX2	---	NP_079834.2	NM_025558
98587_at	Murine Genome U74Av2 Array	Mus musculus	2008-07-07	Consensus sequence	GenBank	5678146	Cluster Incl X61449:M.musculus mRNA for clone DN38 /cds=(0,1034) /gb=X61449 /gi=50721 /ug=Mm.3797 /len=1322	X61449	Mm.3797	Mm.290407	July 2007 (NCBI Build 37)	chr10:110910279-110933997 (+) // 97.57 // qD1 /// chr1:137128571-137129802 (+) // 53.29 // qE4	nucleosome assembly protein 1-like 1	Nap1l1	2.76493	0	0	0	0	0		---	53605	P28656 /// Q3TF41 /// Q8BSH9 /// Q9CSP8	---	NP_056596.1	NM_015781
102780_at	Murine Genome U74Av2 Array	Mus musculus	2008-07-07	Consensus sequence	GenBank	5684020	Cluster Incl Z31362:M.musculus (Balb/C) Tx01 mRNA /cds=(0,159) /gb=Z31362 /gi=467582 /ug=Mm.1364 /len=228	Z31362	Mm.1364	Mm.218639	July 2007 (NCBI Build 37)	chr2:151936382-151937104 (+) // 78.16 // qG3	sulfiredoxin 1 homolog (S. cerevisiae)	Srxn1	2.73419	0	8.22668	0	0	0		ENSMUSG00000032802	76650	A2AQU8 /// Q3TTZ1 /// Q62368 /// Q9D975	---	NP_083964.1	NM_029688
94351_r_at	Murine Genome U74Av2 Array	Mus musculus	2008-07-07	Consensus sequence	GenBank	5687165	Cluster Incl U12961:NAD(P)H menadione oxidoreductase 1, dioxin inducible /cds=(108,932) /gb=U12961 /gi=595517 /ug=Mm.252 /len=1528	U12961	Mm.252	Mm.252	July 2007 (NCBI Build 37)	chr8:109912123-109927103 (-) // 94.14 // qD3	NAD(P)H dehydrogenase, quinone 1	Nqo1	2.72718	0	2.69869	0	0	0		ENSMUSG00000003849	18104	Q542Y0 /// Q64669 /// Q99KL8	---	NP_032732.3	NM_008706
102416_at	Murine Genome U74Av2 Array	Mus musculus	2008-07-07	Consensus sequence	GenBank	5683850	Cluster Incl M64863:Cytochrome P450, 17 /cds=(30,1553) /gb=M64863 /gi=200192 /ug=Mm.1262 /len=1696	M64863	Mm.1262	Mm.1262	July 2007 (NCBI Build 37)	chr19:46741692-46747498 (-) // 92.55 // qC3	cytochrome P450, family 17, subfamily a, polypeptide 1	Cyp17a1	2.70731	0	3.13638	0	0	0		ENSMUSG00000003555	13074	P27786 /// Q3UYU1 /// Q53YJ1 /// Q6P200	---	NP_031835.3	NM_007809
92796_at	Murine Genome U74Av2 Array	Mus musculus	2008-07-07	Consensus sequence	GenBank	5663956	Cluster Incl J02980:Alkaline phosphatase 2, liver /cds=(182,1756) /gb=J02980 /gi=200345 /ug=Mm.1265 /len=2459	J02980	Mm.1265	Mm.288186	July 2007 (NCBI Build 37)	chr4:137297650-137352259 (-) // 91.88 // qD3	alkaline phosphatase, liver/bone/kidney	Alpl	2.69153	0	0	0	0	0		ENSMUSG00000028766	11647	P09242 /// Q3TJD3 /// Q3TQ02 /// Q6P1B0 /// Q8JZS4 /// Q9EQ79	---	NP_031457.2	NM_007431
93971_f_at	Murine Genome U74Av2 Array	Mus musculus	2008-07-07	Consensus sequence	GenBank	5667488	Cluster Incl AI838669:UI-M-AO0-aca-e-04-0-UI.s1 Mus musculus cDNA, 3' end /clone=UI-M-AO0-aca-e-04-0-UI /clone_end=3' /gb=AI838669 /gi=5472882 /ug=Mm.21667 /len=462	AI838669	Mm.21667	Mm.21667	July 2007 (NCBI Build 37)	chr11:107340829-107359424 (+) // 86.85 // qE1	proteasome (prosome, macropain) 26S subunit, non-ATPase, 12	Psmd12	2.68899	0	3.61498	0	0	0		---	66997	Q3TRH2 /// Q3U8F5 /// Q9CQT4 /// Q9CSW4 /// Q9D8W5	---	NP_080170.1	NM_025894
95695_at	Murine Genome U74Av2 Array	Mus musculus	2008-07-07	Consensus sequence	GenBank	5674427	Cluster Incl AB017112:Mus musculus mCAC gene, complete cds /cds=(0,905) /gb=AB017112 /gi=4239973 /ug=Mm.29666 /len=906	AB017112	Mm.29666	Mm.29666	July 2007 (NCBI Build 37)	chr9:108564553-108586972 (+) // 94.26 // qF2	solute carrier family 25 (mitochondrial carnitine/acylcarnitine translocase), member 20	Slc25a20	2.68897	0	2.40782	0	0	0		---	57279	Q7TPW6 /// Q9Z2Z6	---	NP_065266.1	NM_020520
93587_at	Murine Genome U74Av2 Array	Mus musculus	2008-07-07	Consensus sequence	GenBank	5666695	Cluster Incl L13129:Annexin VII /cds=(42,1433) /gb=L13129 /gi=293293 /ug=Mm.20794 /len=2636	L13129	Mm.20794	Mm.280231	July 2007 (NCBI Build 37)	chr14:21274482-21292554 (-) // 96.8 // qA3	annexin A7	Anxa7	2.68821	0	0	0	0	0		---	11750	Q07076 /// Q3TJ49 /// Q3TT33 /// Q3UYL7 /// Q8BP75 /// Q922A2	---	NP_001104264.1 /// NP_033804.2	NM_001110794 /// NM_009674
92913_at	Murine Genome U74Av2 Array	Mus musculus	2008-07-07	Consensus sequence	GenBank	5705172	Cluster Incl Z48670:M.musculus mRNA for ALDR /cds=(203,2428) /gb=Z48670 /gi=1107731 /ug=Mm.4817 /len=2531	Z48670	Mm.4817	Mm.295456	July 2007 (NCBI Build 37)	chr15:90979257-91022230 (-) // 99.5 // qE3	ATP-binding cassette, sub-family D (ALD), member 2	Abcd2	2.68256	0	0	0	0	0		ENSMUSG00000055782	26874	Q3TU16 /// Q3UYE0 /// Q61285 /// Q9QZ30 /// Q9QZ31	---	NP_036124.2	NM_011994
98631_g_at	Murine Genome U74Av2 Array	Mus musculus	2008-07-07	Consensus sequence	GenBank	5678370	Cluster Incl AW106745:um33b04.y1 Mus musculus cDNA, 5' end /clone=IMAGE-2236303 /clone_end=5' /gb=AW106745 /gi=6077545 /ug=Mm.38792 /len=600	AW106745	Mm.38792	Mm.38792	July 2007 (NCBI Build 37)	chrX:70163934-70202882 (+) // 86.67 // qA7.3	NAD(P) dependent steroid dehydrogenase-like	Nsdhl	2.65924	0	0	0	-1.94341	0		ENSMUSG00000031349	18194	Q3US15 /// Q7TPY3 /// Q8VE30 /// Q9R1J0	---	NP_035071.3	NM_010941
99112_at	Murine Genome U74Av2 Array	Mus musculus	2008-07-07	Consensus sequence	GenBank	5678553	Cluster Incl AA683883:vr06d02.r1 Mus musculus cDNA, 5' end /clone=IMAGE-1111011 /clone_end=5' /gb=AA683883 /gi=2670469 /ug=Mm.3991 /len=494	AA683883	Mm.3991	Mm.3991	July 2007 (NCBI Build 37)	chr11:120359461-120360480 (+) // 81.19 // qE2	solute carrier family 25 (mitochondrial carrier, dicarboxylate transporter), member 10	Slc25a10	2.65311	0	3.21759	0	0	0		---	27376	Q9QZD8	---	NP_038798.1	NM_013770
160107_at	Murine Genome U74Av2 Array	Mus musculus	2008-07-07	Consensus sequence	GenBank	5665857_RC	Cluster Incl K01515:Hypoxanthine guanine phosphoribosyl transferase /cds=(0,656) /gb=K01515 /gi=193995 /ug=Mm.18675 /len=657 /NOTE=replacement for probe set(s) 93335_at on MG-U74A	K01515	Mm.18675	Mm.299381	July 2007 (NCBI Build 37)	chrX:50341283-50374837 (+) // 90.79 // qA5	hypoxanthine guanine phosphoribosyl transferase 1	Hprt1	2.65187	0	2.44275	0	0	0		ENSMUSG00000025630	15452	P00493 /// Q6TDG6 /// Q99KF5	EC:2.4.2.8	NP_038584.2	NM_013556
102381_at	Murine Genome U74Av2 Array	Mus musculus	2008-07-07	Consensus sequence	GenBank	5683762	Cluster Incl AA619207:vo73e09.r1 Mus musculus cDNA, 5' end /clone=IMAGE-1064776 /clone_end=5' /gb=AA619207 /gi=2523083 /ug=Mm.12166 /len=367	AA619207	Mm.12166	Mm.469988	July 2007 (NCBI Build 37)	chrX:138752535-138753417 (-) // 98.55 // qF2	acyl-CoA synthetase long-chain family member 4	Acsl4	2.64262	2.39424	3.11439	0	0	0		ENSMUSG00000031278	50790	Q5D071 /// Q8BW44 /// Q91YN3 /// Q9QUJ7	EC:6.2.1.3	NP_001028772.1 /// NP_062350.3 /// NP_997508.1	NM_001033600 /// NM_019477 /// NM_207625
104284_at	Murine Genome U74Av2 Array	Mus musculus	2008-07-07	Consensus sequence	GenBank	5685895	Cluster Incl AI846126:UI-M-AN1-afj-b-04-0-UI.s2 Mus musculus cDNA, 3' end /clone=UI-M-AN1-afj-b-04-0-UI /clone_end=3' /gb=AI846126 /gi=5490032 /ug=Mm.22258 /len=458	AI846126	Mm.22258	Mm.323925	July 2007 (NCBI Build 37)	chr15:84778444-84781125 (-) // 93.29 // qE2	RIKEN cDNA 5031439G07 gene	5031439G07Rik	2.63746	0	2.60511	0	0	0		ENSMUSG00000036046	223739	Q3UE31 /// Q69ZV3	---	NP_001028445.1	NM_001033273
96258_at	Murine Genome U74Av2 Array	Mus musculus	2008-07-07	Consensus sequence	GenBank	5674858	Cluster Incl AI843448:UI-M-AQ1-aec-e-01-0-UI.s1 Mus musculus cDNA, 3' end /clone=UI-M-AQ1-aec-e-01-0-UI /clone_end=3' /gb=AI843448 /gi=5477661 /ug=Mm.29823 /len=382	AI843448	Mm.29823	Mm.218286	July 2007 (NCBI Build 37)	---	microsomal glutathione S-transferase 3	Mgst3	2.63478	0	0	0	0	0		ENSMUSG00000026688	66447	Q9CPU4 /// Q9D8B0	EC:2.5.1.18	NP_079845.1	NM_025569
96678_at	Murine Genome U74Av2 Array	Mus musculus	2008-07-07	Consensus sequence	GenBank	5671127	Cluster Incl AW260761:um87b01.y1 Mus musculus cDNA, 5' end /clone=IMAGE-2331721 /clone_end=5' /gb=AW260761 /gi=6633742 /ug=Mm.27427 /len=336	AW260761	Mm.27427	Mm.27427	July 2007 (NCBI Build 37)	chr14:56097660-56109175 (+) // 94.24 // qC3	dehydrogenase/reductase (SDR family) member 4	Dhrs4	2.63108	0	2.48505	0	0	0		ENSMUSG00000022210	28200	Q3UIB5 /// Q99LB2 /// Q9D2U3 /// Q9DCL1	---	NP_001033027.1 /// NP_109611.1	NM_001037938 /// NM_030686
160737_at	Murine Genome U74Av2 Array	Mus musculus	2008-07-07	Consensus sequence	GenBank	5687840_RC	Cluster Incl AW060927:UI-M-BH1-anv-d-07-0-UI.s1 Mus musculus cDNA, 3' end /clone=UI-M-BH1-anv-d-07-0-UI /clone_end=3' /gb=AW060927 /gi=6008678 /ug=Mm.27236 /len=545 /NOTE=replacement for probe set(s) 94974_at on MG-U74A	AW060927	Mm.27236	Mm.55075	July 2007 (NCBI Build 37)	chr10:76015015-76016682 (+) // 83.39 // qC1	lanosterol synthase	Lss	2.59272	0	0	0	0	0		ENSMUSG00000033105	16987	Q8BLN5 /// Q8VCN8	EC:5.4.99.7	NP_666118.1	NM_146006
98589_at	Murine Genome U74Av2 Array	Mus musculus	2008-07-07	Consensus sequence	GenBank	5678161	Cluster Incl M93275:Adipose differentiation related protein /cds=(78,1355) /gb=M93275 /gi=191692 /ug=Mm.381 /len=1680	M93275	Mm.381	Mm.381	July 2007 (NCBI Build 37)	chr4:86302647-86314617 (-) // 87.18 // qC4	adipose differentiation related protein	Adfp	2.55097	0	2.78996	0	0	0		ENSMUSG00000028494	11520	P43883 /// Q3U711 /// Q541S0 /// Q8C5B5 /// Q8K3Q8 /// Q9CY19	---	NP_031434.3	NM_007408
161753_f_at	Murine Genome U74Av2 Array	Mus musculus	2008-07-07	Consensus sequence	GenBank	5740735	Cluster Incl AV290060:AV290060 Mus musculus cDNA, 3' end /clone=5131400E08 /clone_end=3' /gb=AV290060 /gi=6304091 /ug=Mm.73642 /len=219 /NOTE=replacement for probe set(s) 98159_f_at on MG-U74A	AV290060	Mm.73642	Mm.252391	July 2007 (NCBI Build 37)	chr15:99555215-99555434 (+) // 91.32 // qF1	glycerol-3-phosphate dehydrogenase 1 (soluble)	Gpd1	2.55067	0	0	0	0	0		ENSMUSG00000023019	14555	P13707	EC:1.1.1.8	NP_034401.1	NM_010271
97204_s_at	Murine Genome U74Av2 Array	Mus musculus	2008-07-07	Consensus sequence	GenBank	5671383	Cluster Incl AI850983:UI-M-BH0-akd-h-08-0-UI.s1 Mus musculus cDNA, 3' end /clone=UI-M-BH0-akd-h-08-0-UI /clone_end=3' /gb=AI850983 /gi=5494889 /ug=Mm.27692 /len=265	AI850983	Mm.27692	Mm.248046	July 2007 (NCBI Build 37)	chr14:78226021-78274932 (-) // 96.03 // qD3	DnaJ (Hsp40) homolog, subfamily C, member 15	Dnajc15	2.54719	0	2.11011	0	0	0		ENSMUSG00000022013	66148	Q78YY6	---	NP_079660.1	NM_025384
160099_at	Murine Genome U74Av2 Array	Mus musculus	2008-07-07	Consensus sequence	GenBank	5665597_RC	Cluster Incl AF026799:Lectin, galactose binding, soluble 6 /cds=(0,905) /gb=AF026799 /gi=2914748 /ug=Mm.17911 /len=906 /NOTE=replacement for probe set(s) 93286_at on MG-U74A	AF026799	Mm.17911	Mm.210336	July 2007 (NCBI Build 37)	chr7:29619038-29626722 (+) // 83.32 // qA3	lectin, galactose binding, soluble 4	Lgals4	2.53601	0	0	0	0	0		ENSMUSG00000053964	16855	A5XZ78 /// A5XZ79 /// A5XZ82 /// O54891 /// Q3UL35 /// Q52LA0 /// Q8K419	---	NP_034836.1	NM_010706
94000_at	Murine Genome U74Av2 Array	Mus musculus	2008-07-07	Consensus sequence	GenBank	5667662	Cluster Incl X07698:Mouse mRNA for CD8 molecule Ly-3 chain /cds=(49,690) /gb=X07698 /gi=52954 /ug=Mm.21764 /len=1111	X07698	Mm.21764	Mm.153963	July 2007 (NCBI Build 37)	chr6:71272781-71287312 (+) // 45.97 // qC1 /// chr5:115592975-115594376 (-) // 49.28 // qF	RIKEN cDNA 2410014A08 gene	2410014A08Rik	2.53257	0	2.06715	0	0	0		ENSMUSG00000048578	109154	P10300 /// Q6ZQI3 /// Q8K1B5 /// Q99JR4	---	NP_780612.1	NM_175403
93351_at	Murine Genome U74Av2 Array	Mus musculus	2008-07-07	Consensus sequence	GenBank	5665948	Cluster Incl U44389:Mus musculus NAD(+)-dependent 15-hydroxyprostaglandin dehydrogenase mRNA, complete cds /cds=(27,827) /gb=U44389 /gi=1171435 /ug=Mm.18832 /len=1304	U44389	Mm.18832	Mm.18832	July 2007 (NCBI Build 37)	chr8:58773381-58799843 (+) // 93.89 // qB2	hydroxyprostaglandin dehydrogenase 15 (NAD)	Hpgd	2.52667	0	2.30224	0	0	0		---	15446	Q8VCC1	---	NP_032304.2	NM_008278
92539_at	Murine Genome U74Av2 Array	Mus musculus	2008-07-07	Consensus sequence	GenBank	5663114	Cluster Incl M16465:Calpactin I light chain /cds=(68,361) /gb=M16465 /gi=192360 /ug=Mm.1 /len=600	M16465	Mm.1	Mm.1	July 2007 (NCBI Build 37)	chr3:93359095-93368567 (+) // 66.94 // qF2.1	S100 calcium binding protein A10 (calpactin)	S100a10	2.52066	0	2.56593	0	0	0		ENSMUSG00000041959	20194	P08207 /// Q3TC45 /// Q3UF30	---	NP_033138.1	NM_009112
92561_at	Murine Genome U74Av2 Array	Mus musculus	2008-07-07	Consensus sequence	GenBank	5663243	Cluster Incl AJ238636:Mus musculus mRNA for nucleoside diphosphatase (ER-UDPase gene) /cds=(232,1515) /gb=AJ238636 /gi=5139518 /ug=Mm.10211 /len=1633	AJ238636	Mm.10211	Mm.10211	July 2007 (NCBI Build 37)	chr12:85717625-85746419 (-) // 95.17 // qD1	ectonucleoside triphosphate diphosphohydrolase 5	Entpd5	2.51464	0	2.47912	0	0	0		ENSMUSG00000021236	12499	Q3TQC7 /// Q544J4 /// Q8BR23 /// Q8CD29 /// Q9WUZ9	---	NP_001021385.1 /// NP_031673.2	NM_001026214 /// NM_007647
102779_at	Murine Genome U74Av2 Array	Mus musculus	2008-07-07	Consensus sequence	GenBank	5684015	Cluster Incl X54149:Myeloid differentiation primary response gene 118 /cds=(225,707) /gb=X54149 /gi=53290 /ug=Mm.1360 /len=1305	X54149	Mm.1360	Mm.1360	July 2007 (NCBI Build 37)	chr10:80392835-80394949 (+) // 84.37 // qC1	growth arrest and DNA-damage-inducible 45 beta	Gadd45b	2.50736	0	0	0	0	0		---	17873	P22339	---	NP_032681.1	NM_008655
161675_f_at	Murine Genome U74Av2 Array	Mus musculus	2008-07-07	Consensus sequence	GenBank	5737855	Cluster Incl AV169168:AV169168 Mus musculus cDNA /clone=3110082C17 /clone_end=3' /gb=AV169168 /gi=5375605 /ug=Mm.70728 /len=315 /NOTE=replacement for probe set(s) 97075_at on MG-U74A	AV169168	Mm.70728	Mm.245948	July 2007 (NCBI Build 37)	chr2:29652210-29652524 (+) // 90.79 // qB	coenzyme Q4 homolog (yeast)	Coq4	2.50651	0	0	0	0	0		ENSMUSG00000026798	227683	Q8BGB8 /// Q8BLS2 /// Q8CHS5	---	NP_848808.1	NM_178693
97888_at	Murine Genome U74Av2 Array	Mus musculus	2008-07-07	Consensus sequence	GenBank	5672401	Cluster Incl AI849676:UI-M-AL1-ahl-e-06-0-UI.s1 Mus musculus cDNA, 3' end /clone=UI-M-AL1-ahl-e-06-0-UI /clone_end=3' /gb=AI849676 /gi=5493582 /ug=Mm.28397 /len=367	AI849676	Mm.28397	Mm.302013	July 2007 (NCBI Build 37)	chr7:109371559-109387078 (+) // 98.96 // qE3	FGF receptor activating protein 1	Frag1	2.48652	0	1.96813	0	0	0		ENSMUSG00000030990	233575	Q3TQR0 /// Q3U6W8	---	NP_663558.1	NM_145583
97957_at	Murine Genome U74Av2 Array	Mus musculus	2008-07-07	Consensus sequence	GenBank	5690707	Cluster Incl AF072759:Mus musculus fatty acid transport protein 4 mRNA, partial cds /cds=(0,1520) /gb=AF072759 /gi=3335568 /ug=Mm.30487 /len=1521	AF072759	Mm.30487	Mm.330113	July 2007 (NCBI Build 37)	chr2:29661406-29672151 (+) // 93.47 // qB	solute carrier family 27 (fatty acid transporter), member 4	Slc27a4	2.47448	0	2.9965	0	0	0		ENSMUSG00000059316	26569	A2ARC5 /// Q3TD48 /// Q91VE0 /// Q9CV67	---	NP_036119.1	NM_011989
95060_at	Murine Genome U74Av2 Array	Mus musculus	2008-07-07	Consensus sequence	GenBank	5673677	Cluster Incl AF058054:Mus musculus monocarboxylate transporter 2 (mMCT2) mRNA, complete cds /cds=(437,1891) /gb=AF058054 /gi=3047397 /ug=Mm.29161 /len=2422	AF058054	Mm.29161	Mm.29161	July 2007 (NCBI Build 37)	chr10:124664540-124765591 (-) // 94.68 // qD3	solute carrier family 16 (monocarboxylic acid transporters), member 7	Slc16a7	2.47179	0	1.98079	0	0	0		ENSMUSG00000020102	20503	A0JNU2 /// O70451 /// Q149G3 /// Q149G4 /// Q4FK61	---	NP_035521.1	NM_011391
97248_at	Murine Genome U74Av2 Array	Mus musculus	2008-07-07	Consensus sequence	GenBank	5671614	Cluster Incl X61431:M.musculus mRNA for diazepam-binding inhibitor /cds=(62,325) /gb=X61431 /gi=50712 /ug=Mm.2785 /len=390	X61431	Mm.2785	Mm.2785	July 2007 (NCBI Build 37)	chr1:122009866-122017625 (-) // 69.79 // qE2.3	diazepam binding inhibitor	Dbi	2.46482	0	2.31576	0	0	0		ENSMUSG00000026385	13167	P31786 /// Q3ULV8 /// Q4VWZ5 /// Q548W7	---	NP_001033088.1 /// NP_031856.1	NM_001037999 /// NM_007830
97402_at	Murine Genome U74Av2 Array	Mus musculus	2008-07-07	Consensus sequence	GenBank	5690390	Cluster Incl M88694:Mus musculus thioether S-methyltransferase mRNA, complete cds /cds=(8,802) /gb=M88694 /gi=202031 /ug=Mm.299 /len=1024	M88694	Mm.299	Mm.299	July 2007 (NCBI Build 37)	chr6:55120662-55125023 (-) // 94.53 // qB3	indolethylamine N-methyltransferase	Inmt	2.46291	0	2.33119	0	-1.99654	0		ENSMUSG00000003477	21743	P40936	EC:2.1.1.49	NP_033375.1	NM_009349
100597_at	Murine Genome U74Av2 Array	Mus musculus	2008-07-07	Consensus sequence	GenBank	5681086	Cluster Incl AW049730:UI-M-BH1-ani-g-03-0-UI.s1 Mus musculus cDNA, 3' end /clone=UI-M-BH1-ani-g-03-0-UI /clone_end=3' /gb=AW049730 /gi=5910259 /ug=Mm.6375 /len=348	AW049730	Mm.6375	Mm.6375	July 2007 (NCBI Build 37)	chr3:20021969-20052753 (-) // 89.01 // qA2	glycogenin	Gyg	2.44871	0	0	0	0	0		ENSMUSG00000019528	27357	Q3TWR9 /// Q9R062	---	NP_038783.1	NM_013755
98153_at	Murine Genome U74Av2 Array	Mus musculus	2008-07-07	Consensus sequence	GenBank	5677651	Cluster Incl L20509:Chaperonin subunit 3 (gamma) /cds=(83,1717) /gb=L20509 /gi=347838 /ug=Mm.3576 /len=1937	L20509	Mm.3576	Mm.256034	July 2007 (NCBI Build 37)	chr3:88101056-88125688 (+) // 94.8 // qF1	chaperonin subunit 3 (gamma)	Cct3	2.43714	0	3.11736	0	0	0		ENSMUSG00000001416	12462	P80318 /// Q3TBM6 /// Q3U0I3 /// Q3U4U6 /// Q3UJP4 /// Q9R1U1	---	NP_033966.1	NM_009836
104412_at	Murine Genome U74Av2 Array	Mus musculus	2008-07-07	Consensus sequence	GenBank	5699914	Cluster Incl AI153412:uc53a01.r1 Mus musculus cDNA, 5' end /clone=IMAGE-1429320 /clone_end=5' /gb=AI153412 /gi=3681881 /ug=Mm.28859 /len=507	AI153412	Mm.28859	Mm.254629	July 2007 (NCBI Build 37)	chr5:17770950-17772251 (-) // 97.31 // qA3	guanine nucleotide binding protein (G protein), alpha inhibiting 1	Gnai1	2.43255	0	0	0	0	0		ENSMUSG00000057614	14677	Q61018	---	NP_034435.1	NM_010305
92367_at	Murine Genome U74Av2 Array	Mus musculus	2008-07-07	Consensus sequence	GenBank	5702906	Cluster Incl U36778:Mus musculus Sil mRNA, complete cds /cds=(222,4010) /gb=U36778 /gi=1173660 /ug=Mm.3988 /len=4951	U36778	Mm.3988	Mm.3988	July 2007 (NCBI Build 37)	chr4:114672823-114715442 (+) // 96.24 // qD1	Scl/Tal1 interrupting locus	Stil	2.41935	0	0	0	0	0		ENSMUSG00000028718	20460	A2AD39 /// Q60988 /// Q8BQI9	---	NP_033211.2	NM_009185
100890_at	Murine Genome U74Av2 Array	Mus musculus	2008-07-07	Consensus sequence	GenBank	5695015	Cluster Incl AI173038:uh16b06.r1 Mus musculus cDNA, 5' end /clone=IMAGE-1745555 /clone_end=5' /gb=AI173038 /gi=3720618 /ug=Mm.5458 /len=431	AI173038	Mm.5458	Mm.274222	July 2007 (NCBI Build 37)	chr16:93891820-93906355 (+) // 83.64 // qC4	chromatin assembly factor 1, subunit B (p60)	Chaf1b	2.40512	0	2.14425	0	0	0		ENSMUSG00000022945	110749	Q9D0N7	---	NP_082359.1	NM_028083
97820_at	Murine Genome U74Av2 Array	Mus musculus	2008-07-07	Consensus sequence	GenBank	5672107	Cluster Incl AB027012:Mus musculus galK mRNA for galactokinase, complete cds /cds=(0,1175) /gb=AB027012 /gi=5931607 /ug=Mm.2820 /len=1293	AB027012	Mm.2820	Mm.2820	July 2007 (NCBI Build 37)	chr11:115869825-115873992 (-) // 87.33 // qE2	galactokinase 1	Galk1	2.40413	0	2.28748	0	0	0		ENSMUSG00000020766	14635	Q80UL3 /// Q9CWW5 /// Q9CXZ9 /// Q9JIA6 /// Q9R0N0	EC:2.7.1.6	NP_058601.2	NM_016905
96535_at	Murine Genome U74Av2 Array	Mus musculus	2008-07-07	Consensus sequence	GenBank	5710364_RC	Cluster Incl AI595382:ve31b02.x1 Mus musculus cDNA, 3' end /clone=IMAGE-819723 /clone_end=3' /gb=AI595382 /gi=4604430 /ug=Mm.27577 /len=395	AI595382	Mm.27577	Mm.279272	July 2007 (NCBI Build 37)	chr7:13590997-13591730 (-) // 93.93 // qA1	zinc finger and BTB domain containing 45	Zbtb45	2.39906	0	0	0	0	0		ENSMUSG00000049600	232879	Q3TLP9 /// Q52KG4	---	NP_001019870.1	NM_001024699
94302_at	Murine Genome U74Av2 Array	Mus musculus	2008-07-07	Consensus sequence	GenBank	5668756	Cluster Incl AF013099:Mus musculus multiubiquitin-chain-binding protein (Mcb1) mRNA, complete cds /cds=(12,1142) /gb=AF013099 /gi=2293572 /ug=Mm.2261 /len=1252	AF013099	Mm.2261	Mm.2261	July 2007 (NCBI Build 37)	chr3:94836626-94846490 (-) // 87.01 // qF2.1	proteasome (prosome, macropain) 26S subunit, non-ATPase, 4	Psmd4	2.39521	0	3.04403	0	0	0		ENSMUSG00000005625	19185	O35226 /// Q3ULG4 /// Q9CY29	---	NP_032977.1	NM_008951
103519_at	Murine Genome U74Av2 Array	Mus musculus	2008-07-07	Consensus sequence	GenBank	5697936	Cluster Incl Y12887:M.musculus mRNA for carboxylesterase /cds=(41,1738) /gb=Y12887 /gi=2959859 /ug=Mm.22720 /len=2249	Y12887	Mm.22720	Mm.22720	July 2007 (NCBI Build 37)	chr8:95826419-95861108 (-) // 90.69 // qC5	carboxylesterase 1	Ces1	2.39215	0	0	0	0	0		ENSMUSG00000057074	12623	Q3UW56 /// Q8VCC2	---	NP_067431.2	NM_021456
104688_at	Murine Genome U74Av2 Array	Mus musculus	2008-07-07	Consensus sequence	GenBank	5701071	Cluster Incl Y09010:M.musculus mRNA for serine/threonine kinase /cds=(138,2621) /gb=Y09010 /gi=1654011 /ug=Mm.3313 /len=2732	Y09010	Mm.3313	Mm.148278	July 2007 (NCBI Build 37)	chr7:29767872-29788295 (+) // 94.63 // qB1	mitogen-activated protein kinase kinase kinase kinase 1	Map4k1	2.39125	0	0	0	0	0		ENSMUSG00000037337	26411	P70218 /// Q3UJX3 /// Q3UPT4	---	NP_032305.2	NM_008279
99127_at	Murine Genome U74Av2 Array	Mus musculus	2008-07-07	Consensus sequence	GenBank	5678657	Cluster Incl X61506:Mouse E46 mRNA for E46 protein /cds=(198,1478) /gb=X61506 /gi=50794 /ug=Mm.4098 /len=1668	X61506	Mm.4098	Mm.248906	July 2007 (NCBI Build 37)	chr15:85166694-85293642 (+) // 85.88 // qE2	ataxin 10	Atxn10	2.38726	0	2.17914	0	0	0		ENSMUSG00000016541	54138	P28658 /// Q3TCF4 /// Q3TKP3 /// Q8BWX1	---	NP_058539.2	NM_016843
93994_at	Murine Genome U74Av2 Array	Mus musculus	2008-07-07	Consensus sequence	GenBank	5667627	Cluster Incl AW212131:uo82g04.x1 Mus musculus cDNA, 3' end /clone=IMAGE-2649078 /clone_end=3' /gb=AW212131 /gi=6518137 /ug=Mm.21754 /len=566	AW212131	Mm.21754	Mm.288897	July 2007 (NCBI Build 37)	chr10:87935557-87943692 (-) // 79.3 // qC1	choline phosphotransferase 1	Chpt1	2.38453	0	2.01258	0	-1.55907	0		ENSMUSG00000060002	212862	Q3UF91 /// Q8C025 /// Q8R1U0 /// Q99JK9	EC:2.7.8.2	NP_659056.2	NM_144807
96765_at	Murine Genome U74Av2 Array	Mus musculus	2008-07-07	Consensus sequence	GenBank	5689609	Cluster Incl AW120874:UI-M-BH2.3-aoa-h-02-0-UI.s1 Mus musculus cDNA, 3' end /clone=UI-M-BH2.3-aoa-h-02-0-UI /clone_end=3' /gb=AW120874 /gi=6096207 /ug=Mm.29009 /len=298	AW120874	Mm.29009	Mm.392176	July 2007 (NCBI Build 37)	chr7:6656605-6657644 (-) // 96.29 // qA1	Transcribed locus	---	2.38281	0	1.92985	0	0	0		---	---	---	---	---	---
100539_at	Murine Genome U74Av2 Array	Mus musculus	2008-07-07	Consensus sequence	GenBank	5680732	Cluster Incl AI841279:UI-M-AM0-adu-e-08-0-UI.s1 Mus musculus cDNA, 3' end /clone=UI-M-AM0-adu-e-08-0-UI /clone_end=3' /gb=AI841279 /gi=5475492 /ug=Mm.5293 /len=439	AI841279	Mm.5293	Mm.296191	July 2007 (NCBI Build 37)	chr4:151552324-151645956 (+) // 96.21 // qE2	acyl-CoA thioesterase 7	Acot7	2.37323	0	3.09528	0	0	0		ENSMUSG00000028937	70025	Q91V12	EC:3.1.2.2	NP_579926.1	NM_133348
98963_at	Murine Genome U74Av2 Array	Mus musculus	2008-07-07	Consensus sequence	GenBank	5692110	Cluster Incl AB021665:Mus musculus GRC mRNA for growth factor regulated calcium channel, complete cds /cds=(454,2724) /gb=AB021665 /gi=4996452 /ug=Mm.36248 /len=2824	AB021665	Mm.36248	Mm.288064	July 2007 (NCBI Build 37)	chr11:62388039-62413804 (+) // 94.58 // qB2	transient receptor potential cation channel, subfamily V, member 2	Trpv2	2.36675	0	3.25407	0	0	0		ENSMUSG00000018507	22368	Q9WTR1	---	NP_035836.2	NM_011706
97518_at	Murine Genome U74Av2 Array	Mus musculus	2008-07-07	Consensus sequence	GenBank	5676687	Cluster Incl D29016:Mouse mRNA for squalene synthase /cds=(20,1270) /gb=D29016 /gi=468456 /ug=Mm.3204 /len=1634	D29016	Mm.3204	Mm.471602	July 2007 (NCBI Build 37)	chr14:63765239-63782305 (-) // 80.48 // qD1	farnesyl diphosphate farnesyl transferase 1	Fdft1	2.36489	0	0	0	0	0		ENSMUSG00000021273	14137	P53798 /// Q3TS40 /// Q8BPF5 /// Q9QYT0	---	NP_034321.2	NM_010191
103939_at	Murine Genome U74Av2 Array	Mus musculus	2008-07-07	Consensus sequence	GenBank	5698765	Cluster Incl AW121399:UI-M-BH2.2-aom-h-02-0-UI.s1 Mus musculus cDNA, 3' end /clone=UI-M-BH2.2-aom-h-02-0-UI /clone_end=3' /gb=AW121399 /gi=6096732 /ug=Mm.25250 /len=550	AW121399	Mm.25250	Mm.222063	July 2007 (NCBI Build 37)	chr1:9441535-9442331 (+) // 59.54 // qA2	3-hydroxyisobutyryl-Coenzyme A hydrolase	Hibch	2.34831	0	1.93649	0	0	0		ENSMUSG00000041426	227095	Q8QZS1	EC:3.1.2.4	NP_666220.1	NM_146108
94784_at	Murine Genome U74Av2 Array	Mus musculus	2008-07-07	Consensus sequence	GenBank	5708846	Cluster Incl AI593484:vu42d01.x1 Mus musculus cDNA, 3' end /clone=IMAGE-1194049 /clone_end=3' /gb=AI593484 /gi=4602532 /ug=Mm.1689 /len=477	AI593484	Mm.1689	Mm.331133	July 2007 (NCBI Build 37)	chr3:87924486-87924970 (+) // 92.54 // qF1	IQ motif containing GTPase activating protein 3	Iqgap3	2.34724	0	2.27729	0	0	0		ENSMUSG00000028068	404710	Q3UQP1 /// Q8K3C5	---	NP_001028656.1	NM_001033484
96090_g_at	Murine Genome U74Av2 Array	Mus musculus	2008-07-07	Consensus sequence	GenBank	5670599	Cluster Incl AI255972:ui76a02.x1 Mus musculus cDNA, 3' end /clone=IMAGE-1888298 /clone_end=3' /gb=AI255972 /gi=3863497 /ug=Mm.26726 /len=511	AI255972	Mm.26726	Mm.261842	July 2007 (NCBI Build 37)	chr9:15087771-15089435 (-) // 90.28 // qA2	RIKEN cDNA 4931406C07 gene	4931406C07Rik	2.33593	0	2.17129	0	0	0		ENSMUSG00000031938	70984	Q91V76	---	NP_598493.1	NM_133732
94828_at	Murine Genome U74Av2 Array	Mus musculus	2008-07-07	Consensus sequence	GenBank	5669025	Cluster Incl AF004927:Opioid receptor, sigma 1 /cds=(61,732) /gb=AF004927 /gi=3493173 /ug=Mm.22745 /len=1618	AF004927	Mm.22745	Mm.425181	July 2007 (NCBI Build 37)	chr4:41685325-41688202 (-) // 98.43 // qA5	opioid receptor, sigma 1	Oprs1	2.33575	0	2.24615	0	-1.85092	0		ENSMUSG00000036078	18391	A2AMS0 /// A2AMS1 /// O55242	---	NP_035144.1	NM_011014
162262_f_at	Murine Genome U74Av2 Array	Mus musculus	2008-07-07	Consensus sequence	GenBank	5756828	Cluster Incl AV357306:AV357306 Mus musculus cDNA, 3' end /clone=7420403L01 /clone_end=3' /gb=AV357306 /gi=6404308 /ug=Mm.99350 /len=225 /NOTE=replacement for probe set(s) 100270_f_at on MG-U74A	AV357306	Mm.99350	Mm.6375	July 2007 (NCBI Build 37)	chr3:20021970-20022194 (-) // 91.56 // qA2	glycogenin	Gyg	2.33435	0	0	0	0	0		ENSMUSG00000019528	27357	Q3TWR9 /// Q9R062	---	NP_038783.1	NM_013755
97260_at	Murine Genome U74Av2 Array	Mus musculus	2008-07-07	Consensus sequence	GenBank	5671683	Cluster Incl AW121489:UI-M-BH2.2-aon-h-11-0-UI.s1 Mus musculus cDNA, 3' end /clone=UI-M-BH2.2-aon-h-11-0-UI /clone_end=3' /gb=AW121489 /gi=6096822 /ug=Mm.27896 /len=342	AW121489	Mm.27896	Mm.247837	July 2007 (NCBI Build 37)	chr9:74906685-74908119 (+) // 98.76 // qD	cAMP-regulated phosphoprotein 19	Arpp19	2.32854	0	2.31119	0	0	0		ENSMUSG00000007656	59046	P56212	---	NP_067523.1	NM_021548
103704_at	Murine Genome U74Av2 Array	Mus musculus	2008-07-07	Consensus sequence	GenBank	5698370	Cluster Incl AW047625:UI-M-BH1-akm-f-09-0-UI.s1 Mus musculus cDNA, 3' end /clone=UI-M-BH1-akm-f-09-0-UI /clone_end=3' /gb=AW047625 /gi=5908154 /ug=Mm.24075 /len=326	AW047625	Mm.24075	Mm.246875	July 2007 (NCBI Build 37)	chr8:26835825-26837054 (-) // 97.67 // qA2	DDHD domain containing 2	Ddhd2	2.32695	0	1.76215	0	0	0		ENSMUSG00000061313	72108	Q62500 /// Q80Y98	---	XP_356065.3 /// XP_916563.1 /// XP_988839.1	XM_356065 /// XM_911470 /// XM_983745
102052_at	Murine Genome U74Av2 Array	Mus musculus	2008-07-07	Consensus sequence	GenBank	5683535	Cluster Incl AA871791:vq41a10.r1 Mus musculus cDNA, 5' end /clone=IMAGE-1096794 /clone_end=5' /gb=AA871791 /gi=2967236 /ug=Mm.10297 /len=292	AA871791	Mm.10297	Mm.280254	July 2007 (NCBI Build 37)	chr9:122274252-122288942 (+) // 87.31 // qF4	abhydrolase domain containing 5	Abhd5	2.31824	0	3.35085	0	0	0		ENSMUSG00000032540	67469	Q922Z5 /// Q9DBL9	---	NP_080455.1	NM_026179
96348_at	Murine Genome U74Av2 Array	Mus musculus	2008-07-07	Consensus sequence	GenBank	5675433	Cluster Incl AW121217:UI-M-BH2.3-aok-d-10-0-UI.s1 Mus musculus cDNA, 3' end /clone=UI-M-BH2.3-aok-d-10-0-UI /clone_end=3' /gb=AW121217 /gi=6096550 /ug=Mm.29998 /len=454	AW121217	Mm.29998	Mm.29998	July 2007 (NCBI Build 37)	chr7:148641105-148645986 (+) // 85.71 // qF5	patatin-like phospholipase domain containing 2	Pnpla2	2.31473	0	2.29298	0	0	0		ENSMUSG00000025509	66853	Q8BJ56	---	NP_080078.1	NM_025802
94383_at	Murine Genome U74Av2 Array	Mus musculus	2008-07-07	Consensus sequence	GenBank	5687304	Cluster Incl D50586:Tissue factor pathway inhibitor 2 /cds=(35,727) /gb=D50586 /gi=2467366 /ug=Mm.25612 /len=1522	D50586	Mm.25612	Mm.25612	July 2007 (NCBI Build 37)	chr6:3912592-3918359 (-) // 96.41 // qA1	tissue factor pathway inhibitor 2	Tfpi2	2.31048	0	1.72518	0	0	1.31989		ENSMUSG00000029664	21789	O35536 /// Q3V1S9	---	NP_033390.1	NM_009364
160388_at	Murine Genome U74Av2 Array	Mus musculus	2008-07-07	Consensus sequence	GenBank	5675893_RC	Cluster Incl AI848668:UI-M-AH1-agv-a-10-0-UI.s1 Mus musculus cDNA, 3' end /clone=UI-M-AH1-agv-a-10-0-UI /clone_end=3' /gb=AI848668 /gi=5492539 /ug=Mm.30119 /len=421 /NOTE=replacement for probe set(s) 96901_at on MG-U74A	AI848668	Mm.30119	Mm.30119	July 2007 (NCBI Build 37)	chr8:67196931-67212419 (-) // 97.27 // qB3.1	sterol-C4-methyl oxidase-like	Sc4mol	2.30984	0	0	0	0	0		ENSMUSG00000031604	66234	Q9CRA4	EC:1.14.13.72	NP_079712.1	NM_025436
98067_at	Murine Genome U74Av2 Array	Mus musculus	2008-07-07	Consensus sequence	GenBank	5677095	Cluster Incl U09507:Cyclin-dependent kinase inhibitor 1A (P21) /cds=(200,679) /gb=U09507 /gi=595302 /ug=Mm.34446 /len=855	U09507	Mm.34446	Mm.195663	July 2007 (NCBI Build 37)	chr17:29235151-29236508 (+) // 86.12 // qA3.3	cyclin-dependent kinase inhibitor 1A (P21)	Cdkn1a	2.30505	0	5.2113	0	0	0		ENSMUSG00000023067	12575	P39689 /// Q4FK34 /// Q564P6	---	NP_001104569.1 /// NP_031695.1	NM_001111099 /// NM_007669
101979_at	Murine Genome U74Av2 Array	Mus musculus	2008-07-07	Consensus sequence	GenBank	5683186	Cluster Incl AF055638:Mus musculus unknown mRNA /cds=(93,572) /gb=AF055638 /gi=4321665 /ug=Mm.9653 /len=1084	AF055638	Mm.9653	Mm.281298	July 2007 (NCBI Build 37)	chr13:51942056-51943841 (+) // 97.44 // qA5	growth arrest and DNA-damage-inducible 45 gamma	Gadd45g	2.29287	0	0	0	0	0		ENSMUSG00000021453	23882	Q99M58 /// Q9R0S0 /// Q9Z111	---	NP_035947.1	NM_011817
162268_at	Murine Genome U74Av2 Array	Mus musculus	2008-07-07	Consensus sequence	GenBank	5756959	Cluster Incl AV361541:AV361541 Mus musculus cDNA, 3' end /clone=7530428J08 /clone_end=3' /gb=AV361541 /gi=6408829 /ug=Mm.99502 /len=245 /NOTE=replacement for probe set(s) 100638_at on MG-U74A	AV361541	Mm.99502	Mm.425031	July 2007 (NCBI Build 37)	chr1:65108416-65108611 (-) // 73.06 // qC2	crystallin, gamma D /// crystallin, gamma E	Crygd /// Cryge	2.28393	0	0	0	0	0		ENSMUSG00000067299	12967 /// 12968	A2RTH4 /// P04342 /// Q03740 /// Q6PGI0	---	NP_031802.2 /// NP_031803.3	NM_007776 /// NM_007777
96997_at	Murine Genome U74Av2 Array	Mus musculus	2008-07-07	Consensus sequence	GenBank	5736301	Cluster Incl Y19035:Mus musculus mRNA for amiloride-sensitive Na+ channel (BLINaC gene) /cds=(28,1515) /gb=Y19035 /gi=5824009 /ug=Mm.88839 /len=1656	Y19035	Mm.88839	Mm.88839	July 2007 (NCBI Build 37)	chr3:81800843-81825134 (+) // 98.61 // qE3	amiloride-sensitive cation channel 5, intestinal	Accn5	2.28298	0	1.8658	0	0	0		ENSMUSG00000028008	58170	Q9R0Y1	---	NP_067345.1	NM_021370
102644_at	Murine Genome U74Av2 Array	Mus musculus	2008-07-07	Consensus sequence	GenBank	5696824	Cluster Incl U13371:Mus musculus (C57BL/10 X C3H)F2 clone 1.5 novel mRNA from renin-expressing kidney tumor cell line, partial sequence /cds=UNKNOWN /gb=U13371 /gi=987223 /ug=Mm.1314 /len=1217	U13371	Mm.1314	Mm.1314	July 2007 (NCBI Build 37)	chr6:15750971-15752168 (+) // 98.93 // qA1	MyoD family inhibitor domain containing	Mdfic	2.28226	0	0	0	0	0		ENSMUSG00000041390	16543	Q8BM01 /// Q8BX65	---	NP_780297.3	NM_175088
102768_i_at	Murine Genome U74Av2 Array	Mus musculus	2008-07-07	Consensus sequence	GenBank	5683984	Cluster Incl AB016248:Mus musculus mRNA for sterol-C5-desaturase, complete cds /cds=(170,1069) /gb=AB016248 /gi=3721883 /ug=Mm.13081 /len=1721	AB016248	Mm.13081	Mm.32700	July 2007 (NCBI Build 37)	chr9:42062221-42070181 (-) // 93.55 // qA5.1	sterol-C5-desaturase (fungal ERG3, delta-5-desaturase) homolog (S. cerevisae)	Sc5d	2.28077	1.54106	0	0	0	0		ENSMUSG00000032018	235293	O88822 /// Q8BGI0 /// Q8R1S3	---	NP_766357.1	NM_172769
101451_at	Murine Genome U74Av2 Array	Mus musculus	2008-07-07	Consensus sequence	GenBank	5695720	Cluster Incl AF038939:Mus musculus zinc finger protein (Peg3) mRNA, complete cds /cds=(13,4728) /gb=AF038939 /gi=2791677 /ug=Mm.7952 /len=5560	AF038939	Mm.7952	Mm.389800	July 2007 (NCBI Build 37)	chr7:6659367-6670601 (-) // 99.28 // qA1	paternally expressed 3	Peg3	2.27141	0	0	0	0	0		ENSMUSG00000002265	18616	Q0P5Y8 /// Q3URU2	---	NP_032843.2	NM_008817
94056_at	Murine Genome U74Av2 Array	Mus musculus	2008-07-07	Consensus sequence	GenBank	5668064	Cluster Incl M21285:Stearoyl-coenzyme A desaturase 1 /cds=(0,1067) /gb=M21285 /gi=200949 /ug=Mm.22026 /len=1068	M21285	Mm.22026	Mm.267377	July 2007 (NCBI Build 37)	chr19:44468963-44482052 (-) // 94.73 // qC3	stearoyl-Coenzyme A desaturase 1	Scd1	2.26598	0	2.21972	0	1.7373	0		ENSMUSG00000037071	20249	P13516 /// Q3UXG5 /// Q547C4	---	NP_033153.2	NM_009127
97803_at	Murine Genome U74Av2 Array	Mus musculus	2008-07-07	Consensus sequence	GenBank	5672023	Cluster Incl U38196:Membrane protein, palmitoylated (55 kDa) /cds=(180,1580) /gb=U38196 /gi=1616986 /ug=Mm.2814 /len=1976	U38196	Mm.2814	Mm.391267	July 2007 (NCBI Build 37)	chrX:72355612-72376345 (-) // 97.16 // qA7.3	membrane protein, palmitoylated	Mpp1	2.25836	0	2.36651	0	0	0		ENSMUSG00000031402	17524	A2AN84 /// P70290 /// Q3THA8 /// Q542P4 /// Q684Q6	---	NP_032647.1	NM_008621
160462_f_at	Murine Genome U74Av2 Array	Mus musculus	2008-07-07	Consensus sequence	GenBank	5678587_RC	Cluster Incl AW050256:UI-M-BH1-ans-b-12-0-UI.s1 Mus musculus cDNA, 3' end /clone=UI-M-BH1-ans-b-12-0-UI /clone_end=3' /gb=AW050256 /gi=5910785 /ug=Mm.40068 /len=300 /NOTE=replacement for probe set(s) 99117_at on MG-U74A	AW050256	Mm.40068	Mm.40068	July 2007 (NCBI Build 37)	chr6:136349473-136350156 (+) // 91.48 // qG1 /// chr8:125945223-125945908 (+) // 95.67 // qE1	tubulin, beta 3	Tubb3	2.25213	0	5.10695	0	0	0		ENSMUSG00000062380	22152	Q9CRT0 /// Q9ERD7	---	NP_075768.1	NM_023279
95282_at	Murine Genome U74Av2 Array	Mus musculus	2008-07-07	Consensus sequence	GenBank	5709024	Cluster Incl J04633:Mouse heat shock protein 86 mRNA, complete cds, and 28S ribosomal RNA, partial sequence /cds=(260,2461) /gb=J04633 /gi=194030 /ug=Mm.1843 /len=2975	J04633	Mm.1843	Mm.1843	July 2007 (NCBI Build 37)	chr11:77106966-77109904 (+) // 91.56 // qB5 /// chr3:17908774-17911506 (+) // 90.72 // qA1 /// chr12:111929240-111933891 (-) // 91.13 // qF1	heat shock protein 90, alpha (cytosolic), class A member 1	Hsp90aa1	2.24575	3.77699	5.47094	0	3.09926	3.24524		ENSMUSG00000021270	15519	A0PJ91 /// A2A6A2 /// P07901 /// Q3TJU7 /// Q3TKA2 /// Q3TKB9 /// Q3TKG0 /// Q3UIF3 /// Q80Y52 /// Q8C2A9 /// Q8C5U3	---	NP_034610.1	NM_010480
93882_f_at	Murine Genome U74Av2 Array	Mus musculus	2008-07-07	Consensus sequence	GenBank	5707748	Cluster Incl D50032:Mouse mRNA for TGN38B, complete cds /cds=(26,1117) /gb=D50032 /gi=949830 /ug=Mm.88774 /len=2265	D50032	Mm.88774	Mm.246563	July 2007 (NCBI Build 37)	chr6:72560911-72566742 (-) // 97.66 // qC1	trans-golgi network protein /// trans-golgi network protein 2 /// hypothetical protein LOC100038890	LOC100038890 /// Tgoln1 /// Tgoln2	2.23699	0	2.76676	0	0	0		ENSMUSG00000056429	100038890 /// 22134 /// 22135	Q3ULZ6 /// Q4FJY3 /// Q62313 /// Q62314	---	NP_033469.1 /// NP_033470.1 /// XP_001471678.1	NM_009443 /// NM_009444 /// XM_001471628
99489_at	Murine Genome U74Av2 Array	Mus musculus	2008-07-07	Consensus sequence	GenBank	5693281	Cluster Incl U23921:Mus musculus osmotic stress protein 94 (Osp94) mRNA, complete cds /cds=(182,2698) /gb=U23921 /gi=1098540 /ug=Mm.4150 /len=2898	U23921	Mm.4150	Mm.39330	July 2007 (NCBI Build 37)	chr3:40549445-40593776 (+) // 98.08 // qB	heat shock protein 4 like	Hspa4l	2.2328	1.94703	3.99106	0	0	1.75092		ENSMUSG00000025757	18415	P48722 /// Q3TTD4	---	NP_035150.3	NM_011020
95074_at	Murine Genome U74Av2 Array	Mus musculus	2008-07-07	Consensus sequence	GenBank	5673774	Cluster Incl AW125309:UI-M-BH2.1-apy-d-05-0-UI.s1 Mus musculus cDNA, 3' end /clone=UI-M-BH2.1-apy-d-05-0-UI /clone_end=3' /gb=AW125309 /gi=6100839 /ug=Mm.29198 /len=276	AW125309	Mm.29198	Mm.247764	July 2007 (NCBI Build 37)	chr1:174064857-174065887 (+) // 92.39 // qH3	peroxisome biogenesis factor 19	Pex19	2.23271	0	1.93182	0	0	0		ENSMUSG00000003464	19298	Q3TDI5 /// Q4FJU7 /// Q8VCI5	---	NP_075528.2	NM_023041
97274_at	Murine Genome U74Av2 Array	Mus musculus	2008-07-07	Consensus sequence	GenBank	5671770	Cluster Incl Y13071:Mus musculus mRNA for 26S proteasome non-ATPase subunit /cds=(236,1165) /gb=Y13071 /gi=2505939 /ug=Mm.27933 /len=1479	Y13071	Mm.27933	Mm.218198	July 2007 (NCBI Build 37)	chr2:61549814-61638432 (+) // 96.13 // qC1.3	proteasome (prosome, macropain) 26S subunit, non-ATPase, 14	Psmd14	2.22902	0	2.23074	0	0	0		ENSMUSG00000026914	59029	A2AR77 /// O35593 /// Q3UD26 /// Q3UWJ0 /// Q9CSU2	---	NP_067501.2	NM_021526
94855_at	Murine Genome U74Av2 Array	Mus musculus	2008-07-07	Consensus sequence	GenBank	5669228	Cluster Incl X78682:Prohibitin /cds=(41,859) /gb=X78682 /gi=541731 /ug=Mm.2355 /len=1000	X78682	Mm.2355	Mm.263862	July 2007 (NCBI Build 37)	chr11:95529348-95542086 (+) // 94.56 // qD /// chr15:6603873-6604862 (+) // 55.89 // qA1	prohibitin	Phb	2.22549	0	2.10178	0	0	0		---	18673	P67778 /// Q3TV00	---	NP_032857.1	NM_008831
95593_at	Murine Genome U74Av2 Array	Mus musculus	2008-07-07	Consensus sequence	GenBank	5688478	Cluster Incl AW125446:UI-M-BH2.3-aqh-h-05-0-UI.s1 Mus musculus cDNA, 3' end /clone=UI-M-BH2.3-aqh-h-05-0-UI /clone_end=3' /gb=AW125446 /gi=6100976 /ug=Mm.27902 /len=540	AW125446	Mm.27902	Mm.171335	July 2007 (NCBI Build 37)	chr13:59736341-59737543 (-) // 97.96 // qB2	golgi membrane protein 1	Golm1	2.22446	0	2.21173	0	0	0		ENSMUSG00000021556	105348	Q3TIZ8 /// Q3UZG0 /// Q4KMM5 /// Q91XA2	---	NP_001030294.1 /// NP_081583.3	NM_001035122 /// NM_027307
103266_at	Murine Genome U74Av2 Array	Mus musculus	2008-07-07	Consensus sequence	GenBank	5697603	Cluster Incl AF044030:Mus musculus leukotriene B4 receptor mRNA, complete cds /cds=(137,1192) /gb=AF044030 /gi=3641249 /ug=Mm.20853 /len=1406	AF044030	Mm.20853	Mm.20853	July 2007 (NCBI Build 37)	chr14:56384803-56387326 (+) // 98.09 // qC3	leukotriene B4 receptor 1	Ltb4r1	2.21333	0	1.86143	0	0	0		ENSMUSG00000046908	16995	O88855 /// Q3U2P2	---	NP_032545.1	NM_008519
104338_r_at	Murine Genome U74Av2 Array	Mus musculus	2008-07-07	Consensus sequence	GenBank	5686031	Cluster Incl AW208938:uo65g07.x1 Mus musculus cDNA, 3' end /clone=IMAGE-2647452 /clone_end=3' /gb=AW208938 /gi=6514878 /ug=Mm.2252 /len=715	AW208938	Mm.2252	Mm.2252	July 2007 (NCBI Build 37)	chr16:16272258-16272801 (+) // 73.88 // qA2	plakophilin 2	Pkp2	2.21019	0	0	0	0	0		ENSMUSG00000041957	67451	Q3TIY5 /// Q6NV73 /// Q9CQ73	---	NP_080439.1	NM_026163
96670_at	Murine Genome U74Av2 Array	Mus musculus	2008-07-07	Consensus sequence	GenBank	5671077	Cluster Incl AI841295:UI-M-AM0-adu-g-05-0-UI.s1 Mus musculus cDNA, 3' end /clone=UI-M-AM0-adu-g-05-0-UI /clone_end=3' /gb=AI841295 /gi=5475508 /ug=Mm.27395 /len=441	AI841295	Mm.27395	Mm.267014	July 2007 (NCBI Build 37)	chr6:42195937-42200450 (+) // 93.63 // qB2.1	glutathione S-transferase kappa 1	Gstk1	2.20854	0	2.07086	0	0	0		ENSMUSG00000029864	76263	Q9DCM2	---	NP_083831.1	NM_029555
94507_at	Murine Genome U74Av2 Array	Mus musculus	2008-07-07	Consensus sequence	GenBank	5673253	Cluster Incl U15977:Mus musculus long chain fatty acyl CoA synthetase mRNA, complete cds /cds=(0,2099) /gb=U15977 /gi=563830 /ug=Mm.28962 /len=2100	U15977	Mm.28962	Mm.210323	July 2007 (NCBI Build 37)	chr8:47556488-47621400 (+) // 88.82 // qB1.1	acyl-CoA synthetase long-chain family member 1	Acsl1	2.2085	0	1.78903	0	-2.08317	0		ENSMUSG00000018796	14081	P41216 /// Q6GTG6 /// Q922Y9	EC:6.2.1.3	NP_032007.2	NM_007981
98490_at	Murine Genome U74Av2 Array	Mus musculus	2008-07-07	Consensus sequence	GenBank	5691944	Cluster Incl AA822412:vw37d10.r1 Mus musculus cDNA, 5' end /clone=IMAGE-1246003 /clone_end=5' /gb=AA822412 /gi=2892280 /ug=Mm.35596 /len=460	AA822412	Mm.35596	Mm.271178	July 2007 (NCBI Build 37)	chr6:108733097-108771766 (+) // 90.49 // qE2	ADP-ribosylation factor-like 8B	Arl8b	2.20649	0	2.07297	0	0	0		ENSMUSG00000030105	67166	Q9CQW2 /// Q9DAB3	---	NP_080287.1	NM_026011
101307_at	Murine Genome U74Av2 Array	Mus musculus	2008-07-07	Consensus sequence	GenBank	5724624	Cluster Incl Y10221:Cytochrome P450, 4a12 /cds=(0,310) /gb=Y10221 /gi=2094874 /ug=Mm.56950 /len=311	Y10221	Mm.56950	Mm.448292	July 2007 (NCBI Build 37)	chr4:115107572-115110830 (+) // 100.0 // qD1 /// chr4:115001317-115004607 (+) // 99.68 // qD1	cytochrome P450, family 4, subfamily a, polypeptide 12B	Cyp4a12b	2.20207	0	2.45556	0	0	0		ENSMUSG00000066071 /// ENSMUSG00000078597	13118	A2A973 /// A2A974 /// B0G0Y1 /// B0G0Y2 /// O35650 /// Q06767 /// Q91WL5	---	NP_758510.2	NM_172306
93179_at	Murine Genome U74Av2 Array	Mus musculus	2008-07-07	Consensus sequence	GenBank	5705506	Cluster Incl AW049961:UI-M-BH1-ant-c-10-0-UI.s1 Mus musculus cDNA, 3' end /clone=UI-M-BH1-ant-c-10-0-UI /clone_end=3' /gb=AW049961 /gi=5910490 /ug=Mm.5390 /len=464	AW049961	Mm.5390	Mm.315212	July 2007 (NCBI Build 37)	chr2:120832732-120833558 (+) // 96.38 // qE5	transmembrane protein 62	Tmem62	2.20119	0	0	0	0	0		ENSMUSG00000054484	96957	A2AQ55 /// A2AQ56 /// Q8BXJ9	---	NP_780494.1	NM_175285
94232_at	Murine Genome U74Av2 Array	Mus musculus	2008-07-07	Consensus sequence	GenBank	5668392	Cluster Incl AI849928:UI-M-BG0-ahz-e-10-0-UI.s1 Mus musculus cDNA, 3' end /clone=UI-M-BG0-ahz-e-10-0-UI /clone_end=3' /gb=AI849928 /gi=5493834 /ug=Mm.22288 /len=482	AI849928	Mm.22288	Mm.273049	July 2007 (NCBI Build 37)	chr7:152115835-152117629 (-) // 98.51 // qF5	cyclin D1	Ccnd1	2.19778	0	1.85069	0	2.14706	0		ENSMUSG00000070348	12443	P25322 /// Q3TC96 /// Q790L7 /// Q9QXH2	---	NP_031657.1	NM_007631
160935_at	Murine Genome U74Av2 Array	Mus musculus	2008-07-07	Consensus sequence	GenBank	5696099_RC	Cluster Incl AI036466:ub64e02.r1 Mus musculus cDNA, 5' end /clone=IMAGE-1382522 /clone_end=5' /gb=AI036466 /gi=3260157 /ug=Mm.88779 /len=361 /NOTE=replacement for probe set(s) 101895_at on MG-U74A	AI036466	Mm.88779	Mm.121918	July 2007 (NCBI Build 37)	chr14:46214397-46222492 (-) // 87.77 // qC1	DDHD domain containing 1	Ddhd1	2.19602	0	0	0	0	0		ENSMUSG00000037697	114874	Q2XP44 /// Q2XP45 /// Q3TDC6 /// Q6ZPJ9 /// Q80YA3	---	NP_001034195.2 /// NP_001036184.1 /// NP_789815.3	NM_001039106 /// NM_001042719 /// NM_176845
101009_at	Murine Genome U74Av2 Array	Mus musculus	2008-07-07	Consensus sequence	GenBank	5681462	Cluster Incl X15662:Mouse gene for cytokeratin endo A (no 8) 5' end /cds=(81,83) /gb=X15662 /gi=52790 /ug=Mm.6800 /len=84	X15662	Mm.6800	Mm.358618	July 2007 (NCBI Build 37)	chr15:101827139-101834920 (-) // 86.42 // qF3	keratin 8	Krt8	2.19187	0	2.3691	0	0	0		ENSMUSG00000049382	16691	P11679	---	NP_112447.2	NM_031170
102027_s_at	Murine Genome U74Av2 Array	Mus musculus	2008-07-07	Consensus sequence	GenBank	5683468	Cluster Incl AA204010:mu59g02.r1 Mus musculus cDNA, 5' end /clone=IMAGE-643730 /clone_end=5' /gb=AA204010 /gi=1800701 /ug=Mm.10124 /len=304	AA204010	Mm.10124	Mm.227738	July 2007 (NCBI Build 37)	chr15:89256801-89257521 (-) // 85.83 // qE3	choline kinase beta /// choline kinase beta, carnitine palmitoyltransferase 1b, muscle transcription unit	Chkb /// Chkb-cpt1b	2.18107	0	2.41704	0	0	0		ENSMUSG00000022617	100134861 /// 12651	O55229 /// Q54AG5 /// Q6NVC1 /// Q8CJF0	---	NP_031718.1	NM_007692 /// NR_004843
160235_at	Murine Genome U74Av2 Array	Mus musculus	2008-07-07	Consensus sequence	GenBank	5671175_RC	Cluster Incl AI843521:UI-M-AO1-aeh-c-11-0-UI.s1 Mus musculus cDNA, 3' end /clone=UI-M-AO1-aeh-c-11-0-UI /clone_end=3' /gb=AI843521 /gi=5477734 /ug=Mm.27499 /len=328 /NOTE=replacement for probe set(s) 96690_at on MG-U74A	AI843521	Mm.27499	Mm.27499	July 2007 (NCBI Build 37)	chr7:31512720-31514551 (-) // 80.61 // qB1	transmembrane protein 147	Tmem147	2.17314	0	1.87428	0	0	0		ENSMUSG00000006315	69804	Q9CQG6	---	NP_081491.2	NM_027215
96885_at	Murine Genome U74Av2 Array	Mus musculus	2008-07-07	Consensus sequence	GenBank	5675804	Cluster Incl AW122271:UI-M-BH2.2-aov-h-12-0-UI.s1 Mus musculus cDNA, 3' end /clone=UI-M-BH2.2-aov-h-12-0-UI /clone_end=3' /gb=AW122271 /gi=6097746 /ug=Mm.30083 /len=240	AW122271	Mm.30083	Mm.261681	July 2007 (NCBI Build 37)	chr14:31948953-31952310 (+) // 87.93 // qB	5'-nucleotidase domain containing 2	Nt5dc2	2.16821	0	2.07478	0	0	0		ENSMUSG00000071547	70021	Q91X76 /// Q9CY30	---	NP_081565.1	NM_027289
160290_at	Murine Genome U74Av2 Array	Mus musculus	2008-07-07	Consensus sequence	GenBank	5672378_RC	Cluster Incl AI574278:uj19f12.x1 Mus musculus cDNA, 3' end /clone=IMAGE-1920431 /clone_end=3' /gb=AI574278 /gi=4537652 /ug=Mm.28366 /len=563 /NOTE=replacement for probe set(s) 97881_at on MG-U74A	AI574278	Mm.28366	Mm.28366	July 2007 (NCBI Build 37)	chr19:37344919-37362666 (-) // 93.28 // qC2	insulin degrading enzyme	Ide	2.16665	0	2.07587	0	0	0		ENSMUSG00000056999	15925	Q8CE37 /// Q8CGB9 /// Q9JHR7	---	NP_112419.2	NM_031156
160247_at	Murine Genome U74Av2 Array	Mus musculus	2008-07-07	Consensus sequence	GenBank	5671499_RC	Cluster Incl AW060527:UI-M-BH1-ann-e-07-0-UI.s1 Mus musculus cDNA, 3' end /clone=UI-M-BH1-ann-e-07-0-UI /clone_end=3' /gb=AW060527 /gi=6008278 /ug=Mm.27750 /len=378 /NOTE=replacement for probe set(s) 97221_at on MG-U74A	AW060527	Mm.27750	Mm.390775	July 2007 (NCBI Build 37)	chr6:100554673-100555835 (+) // 97.53 // qD3 /// chr15:31375396-31376575 (-) // 98.96 // qB2 /// chr4:12057975-12059085 (-) // 92.21 // qA1 /// chr16:15555768-15581287 (-) // 95.35 // qA2	ubiquitin-conjugating enzyme E2 variant 2	Ube2v2	2.16637	0	2.40552	0	0	0		ENSMUSG00000022674 /// ENSMUSG00000068964 /// ENSMUSG00000079224	70620	A6X924 /// A6X925 /// Q4VBX4 /// Q9D2M8	---	NP_076074.2	NM_023585
96122_at	Murine Genome U74Av2 Array	Mus musculus	2008-07-07	Consensus sequence	GenBank	5688680	Cluster Incl AW049373:UI-M-BH1-ane-b-11-0-UI.s1 Mus musculus cDNA, 3' end /clone=UI-M-BH1-ane-b-11-0-UI /clone_end=3' /gb=AW049373 /gi=5909902 /ug=Mm.28108 /len=580	AW049373	Mm.28108	Mm.28108	July 2007 (NCBI Build 37)	chr15:31495193-31519874 (+) // 98.0 // qB2	carboxymethylenebutenolidase-like (Pseudomonas)	Cmbl	2.1646	0	1.75345	0	0	0		ENSMUSG00000022235	69574	Q8R1G2	---	NP_853619.1	NM_181588
104333_at	Murine Genome U74Av2 Array	Mus musculus	2008-07-07	Consensus sequence	GenBank	5686018	Cluster Incl U69488:Mus musculus viral envelope like protein (G7e) gene, complete cds /cds=(154,1944) /gb=U69488 /gi=2988386 /ug=Mm.22506 /len=2910	U69488	Mm.22506	Mm.22506	July 2007 (NCBI Build 37)	chr17:35134081-35137272 (-) // 72.26 // qB1	DNA segment, Chr 17, human D6S56E 5	D17H6S56E-5	2.16333	0	0	0	2.30093	0		---	110956	P97406 /// Q3TTS2 /// Q8BU01 /// Q8R067 /// Q91UZ6	---	NP_149066.1	NM_033075
160939_at	Murine Genome U74Av2 Array	Mus musculus	2008-07-07	Consensus sequence	GenBank	5696250_RC	Cluster Incl U36384:Mus musculus twist-related bHLH protein Dermo-1 mRNA, complete cds /cds=(150,632) /gb=U36384 /gi=1098933 /ug=Mm.9474 /len=1320 /NOTE=replacement for probe set(s) 101935_at on MG-U74A	U36384	Mm.9474	Mm.9474	July 2007 (NCBI Build 37)	chr1:93698053-93744604 (+) // 99.32 // qD	twist homolog 2 (Drosophila)	Twist2	2.1579	0	0	0	0	0		ENSMUSG00000007805	13345	A5D6P6 /// Q9D030	---	NP_031881.1	NM_007855
98099_at	Murine Genome U74Av2 Array	Mus musculus	2008-07-07	Consensus sequence	GenBank	5677240	Cluster Incl AW045760:UI-M-BH1-akt-b-12-0-UI.s1 Mus musculus cDNA, 3' end /clone=UI-M-BH1-akt-b-12-0-UI /clone_end=3' /gb=AW045760 /gi=5906289 /ug=Mm.34750 /len=413	AW045760	Mm.34750	Mm.241484	July 2007 (NCBI Build 37)	chr5:104475980-104494385 (+) // 38.98 // qE5	nudix (nucleoside diphosphate linked moiety X)-type motif 9	Nudt9	2.14692	0	2.21633	0	0	0		ENSMUSG00000029310	74167	A2AH27 /// A2AH28 /// A2AH29 /// A2AH30 /// A2AH31 /// Q8BVU5	---	NP_083070.2	NM_028794
104525_at	Murine Genome U74Av2 Array	Mus musculus	2008-07-07	Consensus sequence	GenBank	5686250	Cluster Incl AW124812:UI-M-BH2.1-apk-b-12-0-UI.s1 Mus musculus cDNA, 3' end /clone=UI-M-BH2.1-apk-b-12-0-UI /clone_end=3' /gb=AW124812 /gi=6100342 /ug=Mm.23018 /len=453	AW124812	Mm.23018	Mm.23018	July 2007 (NCBI Build 37)	chr9:106097307-106098272 (-) // 74.47 // qF1	protein phosphatase 1M	Ppm1m	2.14332	0	2.1577	0	0	0		ENSMUSG00000020253	67905	Q8BU27	---	NP_080723.3 /// NP_945149.2	NM_026447 /// NM_198931
103442_at	Murine Genome U74Av2 Array	Mus musculus	2008-07-07	Consensus sequence	GenBank	5697737	Cluster Incl AI843399:UI-M-AQ1-adz-g-11-0-UI.s1 Mus musculus cDNA, 3' end /clone=UI-M-AQ1-adz-g-11-0-UI /clone_end=3' /gb=AI843399 /gi=5477612 /ug=Mm.21475 /len=471	AI843399	Mm.21475	Mm.390360	July 2007 (NCBI Build 37)	chr11:60644132-60671651 (+) // 88.84 // qB2	dehydrogenase/reductase (SDR family) member 7B /// similar to Dehydrogenase/reductase (SDR family) member 7B	Dhrs7b /// LOC100045214	2.1423	0	1.8077	0	0	0		ENSMUSG00000042569	100045214 /// 216820	Q99J47	---	NP_663403.1 /// XP_001473924.1	NM_145428 /// XM_001473874
94288_at	Murine Genome U74Av2 Array	Mus musculus	2008-07-07	Consensus sequence	GenBank	5668682	Cluster Incl J03482:Mouse histone H1 gene, complete cds /cds=(42,680) /gb=J03482 /gi=193847 /ug=Mm.22570 /len=725	J03482	Mm.22570	Mm.193539	July 2007 (NCBI Build 37)	chr13:23830675-23832236 (+) // 89.43 // qA3.1	histone cluster 1, H1c	Hist1h1c	2.13095	0	2.92334	0	0	0		ENSMUSG00000036181	50708	P15864 /// Q3UXH2 /// Q5SZA3 /// Q91YY9	---	NP_056601.1	NM_015786
97869_at	Murine Genome U74Av2 Array	Mus musculus	2008-07-07	Consensus sequence	GenBank	5672317	Cluster Incl AI844043:UI-M-AL1-ahi-d-11-0-UI.s1 Mus musculus cDNA, 3' end /clone=UI-M-AL1-ahi-d-11-0-UI /clone_end=3' /gb=AI844043 /gi=5487949 /ug=Mm.28336 /len=378	AI844043	Mm.28336	Mm.28336	July 2007 (NCBI Build 37)	chr3:79407721-79432689 (-) // 99.52 // qE3	electron transferring flavoprotein, dehydrogenase	Etfdh	2.12344	0	1.8296	0	-1.72102	0		ENSMUSG00000027809	66841	Q6PF96 /// Q921G7	---	NP_080070.1	NM_025794
93924_f_at	Murine Genome U74Av2 Array	Mus musculus	2008-07-07	Consensus sequence	GenBank	5707919	Cluster Incl M13443:Mouse alpha-tubulin isotype M-alpha-7 mRNA, complete cds /cds=(39,1391) /gb=M13443 /gi=202218 /ug=Mm.89866 /len=1424	M13443	Mm.89866	Mm.270295	July 2007 (NCBI Build 37)	chr6:145564554-145569939 (+) // 91.63 // qG3	tubulin, alpha 3A /// tubulin, alpha 3B /// similar to alpha-2-tubulin	LOC384954 /// Tuba3a /// Tuba3b	2.10872	0	2.80123	0	0	0		ENSMUSG00000067338 /// ENSMUSG00000067702	22144 /// 22147 /// 384954	P05214 /// Q5FW91 /// Q9D9Y2	---	NP_033472.1 /// NP_033475.1	NM_009446 /// NM_009449 /// XR_032200 /// XR_034639
94871_r_at	Murine Genome U74Av2 Array	Mus musculus	2008-07-07	Consensus sequence	GenBank	5669316	Cluster Incl AW124226:UI-M-BH2.1-aph-d-10-0-UI.s1 Mus musculus cDNA, 3' end /clone=UI-M-BH2.1-aph-d-10-0-UI /clone_end=3' /gb=AW124226 /gi=6099756 /ug=Mm.23755 /len=382	AW124226	Mm.23755	Mm.196592	July 2007 (NCBI Build 37)	chr11:51577163-51605426 (+) // 94.64 // qB1.3	SAR1 gene homolog B (S. cerevisiae)	Sar1b	2.10392	0	1.51581	0	-1.8171	0		ENSMUSG00000020386	66397	Q0VGU0 /// Q3U281 /// Q9CQC9	---	NP_079811.1	NM_025535
93984_at	Murine Genome U74Av2 Array	Mus musculus	2008-07-07	Consensus sequence	GenBank	5667554	Cluster Incl AF002718:Mus musculus ATPase inhibitor (IF1) mRNA, complete cds /cds=(30,350) /gb=AF002718 /gi=2367440 /ug=Mm.2171 /len=509	AF002718	Mm.2171	Mm.2171	July 2007 (NCBI Build 37)	chr4:132086473-132089525 (-) // 53.41 // qD2.3	ATPase inhibitory factor 1	Atpif1	2.10012	0	1.74621	0	1.66819	0		ENSMUSG00000054428	11983	O35143 /// Q8BTA7 /// Q9D879	---	NP_031538.2	NM_007512
95661_at	Murine Genome U74Av2 Array	Mus musculus	2008-07-07	Consensus sequence	GenBank	5674261	Cluster Incl L08115:CD9 antigen /cds=(54,734) /gb=L08115 /gi=388911 /ug=Mm.2956 /len=1130	L08115	Mm.2956	Mm.210676	July 2007 (NCBI Build 37)	chr6:125410249-125444773 (-) // 83.25 // qF3	CD9 antigen	Cd9	2.09644	0	1.80607	0	0	0		ENSMUSG00000030342	12527	P40240	---	NP_031683.1	NM_007657
93051_at	Murine Genome U74Av2 Array	Mus musculus	2008-07-07	Consensus sequence	GenBank	5664767	Cluster Incl Z37107:M.musculus mRNA for epoxide hydrolase /cds=(17,1681) /gb=Z37107 /gi=563509 /ug=Mm.15295 /len=1990	Z37107	Mm.15295	Mm.15295	July 2007 (NCBI Build 37)	chr14:66703210-66743325 (-) // 85.74 // qD1	epoxide hydrolase 2, cytoplasmic	Ephx2	2.09431	0	1.87102	0	0	0		ENSMUSG00000022040	13850	A8JYK8 /// P34914 /// Q3UQ71	EC:3.3.2.3	NP_031966.2	NM_007940
99420_at	Murine Genome U74Av2 Array	Mus musculus	2008-07-07	Consensus sequence	GenBank	5716342	Cluster Incl X94418:M.musculus mRNA (2F7) for IgA V-D-J-heavy chain /cds=(0,438) /gb=X94418 /gi=1181234 /ug=Mm.57073 /len=439	X94418	Mm.57073	Mm.435580	July 2007 (NCBI Build 37)	chr12:114498330-115034620 (-) // 94.31 // qF1	Immunoglobulin heavy chain 6 (heavy chain of IgM)	Igh-6	2.0926	0	0	0	0	0		---	16019	A2NVV3 /// A2NVV4 /// A2NVV5 /// A2NVV6 /// A2NVV7 /// A2NW25	---	---	---
103100_at	Murine Genome U74Av2 Array	Mus musculus	2008-07-07	Consensus sequence	GenBank	5684527	Cluster Incl AI788543:uk46c09.x1 Mus musculus cDNA, 3' end /clone=IMAGE-1972048 /clone_end=3' /gb=AI788543 /gi=5336259 /ug=Mm.17569 /len=656	AI788543	Mm.17569	Mm.405029	July 2007 (NCBI Build 37)	chr3:57259565-57261359 (-) // 98.19 // qD	WW domain containing transcription regulator 1	Wwtr1	2.08331	0	0	0	0	0		ENSMUSG00000027803	97064	Q9EPK5	---	NP_598545.2	NM_133784
99490_at	Murine Genome U74Av2 Array	Mus musculus	2008-07-07	Consensus sequence	GenBank	5693292	Cluster Incl AW050348:UI-M-BH1-ang-d-06-0-UI.s1 Mus musculus cDNA, 3' end /clone=UI-M-BH1-ang-d-06-0-UI /clone_end=3' /gb=AW050348 /gi=5910877 /ug=Mm.41531 /len=493	AW050348	Mm.41531	Mm.292487	July 2007 (NCBI Build 37)	chr13:54561214-54570199 (-) // 98.04 // qB1	THO complex 3	Thoc3	2.08297	0	2.56198	0	0	0		ENSMUSG00000025872	73666	Q8VE80	---	NP_082873.1	NM_028597
99106_at	Murine Genome U74Av2 Array	Mus musculus	2008-07-07	Consensus sequence	GenBank	5678531	Cluster Incl AF071315:Mus musculus COP9 complex subunit 6 (COPS6) mRNA, complete cds /cds=(48,1022) /gb=AF071315 /gi=3309171 /ug=Mm.3981 /len=1160	AF071315	Mm.3981	Mm.3981	July 2007 (NCBI Build 37)	chr5:138602391-138605212 (+) // 81.35 // qG2	COP9 (constitutive photomorphogenic) homolog, subunit 6 (Arabidopsis thaliana)	Cops6	2.08153	0	2.16116	0	0	0		ENSMUSG00000019494	26893	O88545 /// Q3UIT2	---	NP_036132.1	NM_012002
101901_at	Murine Genome U74Av2 Array	Mus musculus	2008-07-07	Consensus sequence	GenBank	5696126	Cluster Incl AB024713:Mus musculus mRNA for Supl15h, complete cds /cds=(6,749) /gb=AB024713 /gi=5103141 /ug=Mm.89579 /len=1249	AB024713	Mm.89579	Mm.89579	July 2007 (NCBI Build 37)	chr11:69470203-69476089 (-) // 99.92 // qB3	mannose-P-dolichol utilization defect 1	Mpdu1	2.07449	0	2.38068	0	0	0		ENSMUSG00000018761	24070	Q5F2A9 /// Q5F2B1 /// Q8C9V6 /// Q8R0J2 /// Q9R0Q9	---	NP_036030.2	NM_011900
98132_at	Murine Genome U74Av2 Array	Mus musculus	2008-07-07	Consensus sequence	GenBank	5677490	Cluster Incl X01756:Cytochrome c, somatic /cds=(0,317) /gb=X01756 /gi=50618 /ug=Mm.35389 /len=318	X01756	Mm.35389	Mm.35389	July 2007 (NCBI Build 37)	chr19:24950175-25181866 (+) // 93.99 // qB /// chr7:29319731-29320679 (+) // 70.49 // qA3 /// chr16:16048907-16049852 (+) // 71.35 // qA2 /// chr2:90643854-90644800 (-) // 73.07 // qE1 /// chr5:13120887-13121829 (-) // 72.99 // qA1 /// chr6:50514430-50516473 (-) // 92.9 // qB2.3	cytochrome c, somatic /// similar to cytochrome c	Cycs /// LOC100043266 /// LOC100045837 /// LOC672195	2.07143	0	1.87853	0	-1.32888	0		ENSMUSG00000058927 /// ENSMUSG00000062813	100043266 /// 100045837 /// 13063 /// 672195	P62897 /// Q56A15	---	NP_031834.1 /// XP_001475634.1 /// XP_001478445.1 /// XP_001478454.1 /// XP_001480451.1	NM_007808 /// XM_001475584 /// XM_001478395 /// XM_001478404 /// XM_001480401
100943_at	Murine Genome U74Av2 Array	Mus musculus	2008-07-07	Consensus sequence	GenBank	5695184	Cluster Incl U75215:Mus musculus neutral amino acid transporter mASCT1 mRNA, complete cds /cds=(111,1709) /gb=U75215 /gi=2459560 /ug=Mm.6379 /len=3787	U75215	Mm.6379	Mm.6379	July 2007 (NCBI Build 37)	chr11:20202211-20232714 (-) // 95.18 // qA3.1	solute carrier family 1 (glutamate/neutral amino acid transporter), member 4	Slc1a4	2.07051	0	2.14102	0	0	0		ENSMUSG00000020142	55963	O35874 /// Q3US35 /// Q3UTP8 /// Q5SSP3 /// Q8BXT5 /// Q9ESU8	---	NP_061349.2	NM_018861
103311_at	Murine Genome U74Av2 Array	Mus musculus	2008-07-07	Consensus sequence	GenBank	5697691	Cluster Incl AW121299:UI-M-BH2.3-aog-f-02-0-UI.s1 Mus musculus cDNA, 3' end /clone=UI-M-BH2.3-aog-f-02-0-UI /clone_end=3' /gb=AW121299 /gi=6096632 /ug=Mm.21199 /len=236	AW121299	Mm.21199	Mm.21199	July 2007 (NCBI Build 37)	chr7:150874666-150875653 (-) // 95.73 // qF5	oxysterol binding protein-like 5	Osbpl5	2.06863	0	2.21894	0	0	0		ENSMUSG00000037606	79196	Q6ZPN6 /// Q9ER64	---	NP_077251.1	NM_024289
95516_at	Murine Genome U74Av2 Array	Mus musculus	2008-07-07	Consensus sequence	GenBank	5670119	Cluster Incl AB027290:Mus musculus SID 99 mRNA for small GTP binding protein, complete cds /cds=(215,820) /gb=AB027290 /gi=5931615 /ug=Mm.25306 /len=1276	AB027290	Mm.25306	Mm.25306	July 2007 (NCBI Build 37)	chrX:102677264-102678490 (+) // 81.52 // qD /// chrX:162895191-162917602 (-) // 86.02 // qF5	RAB9, member RAS oncogene family /// similar to small GTP binding protein	LOC668458 /// Rab9	2.06578	0	1.71286	0	0	0		---	56382 /// 668458	Q0PD48 /// Q9R0M6	---	NP_062747.1	NM_019773 /// XR_031996 /// XR_034298
94485_at	Murine Genome U74Av2 Array	Mus musculus	2008-07-07	Consensus sequence	GenBank	5673131	Cluster Incl AI840013:UI-M-AH0-acu-e-04-0-UI.s1 Mus musculus cDNA, 3' end /clone=UI-M-AH0-acu-e-04-0-UI /clone_end=3' /gb=AI840013 /gi=5474226 /ug=Mm.28883 /len=356	AI840013	Mm.28883	Mm.28883	July 2007 (NCBI Build 37)	chr13:35069616-35085987 (-) // 94.65 // qA3.3	peroxisomal delta3, delta2-enoyl-Coenzyme A isomerase	Peci	2.06323	0	1.93131	0	0	0		ENSMUSG00000021417	23986	Q3TCD4 /// Q78JN3 /// Q99M61 /// Q9D785 /// Q9WUR2	---	NP_001103801.1 /// NP_001103802.1 /// NP_035998.2	NM_001110331 /// NM_001110332 /// NM_011868
161135_f_at	Murine Genome U74Av2 Array	Mus musculus	2008-07-07	Consensus sequence	GenBank	5718792	Cluster Incl AV207612:AV207612 Mus musculus cDNA, 3' end /clone=1700096A15 /clone_end=3' /gb=AV207612 /gi=6148465 /ug=Mm.87059 /len=285 /NOTE=replacement for probe set(s) 100316_f_at on MG-U74A	AV207612	Mm.87059	Mm.303924	July 2007 (NCBI Build 37)	chr19:6116003-6116257 (-) // 77.56 // qA	SAC3 domain containing 1	Sac3d1	2.05824	0	2.69941	0	0	0		ENSMUSG00000024790	66406	A6H687	---	NP_598439.3	NM_133678
101558_s_at	Murine Genome U74Av2 Array	Mus musculus	2008-07-07	Consensus sequence	GenBank	5682734	Cluster Incl AB003304:Proteasome beta type subunit 5 /cds=(7,801) /gb=AB003304 /gi=2897805 /ug=Mm.8911 /len=874	AB003304	Mm.8911	Mm.8911	July 2007 (NCBI Build 37)	chr7:3181101-3181957 (+) // 90.09 // qA1 /// chr14:55232956-55236820 (-) // 91.61 // qC3	proteasome (prosome, macropain) subunit, beta type 5	Psmb5	2.0551	0	1.8599	0	0	0		ENSMUSG00000022193	19173	B0LAD1 /// O55234 /// Q8BTY5	---	NP_035316.1	NM_011186
160962_at	Murine Genome U74Av2 Array	Mus musculus	2008-07-07	Consensus sequence	GenBank	5697899_RC	Cluster Incl W71352:me33f12.r1 Mus musculus cDNA, 5' end /clone=IMAGE-389327 /clone_end=5' /gb=W71352 /gi=1380091 /ug=Mm.22449 /len=453 /NOTE=replacement for probe set(s) 103505_f_at on MG-U74A	W71352	Mm.22449	Mm.247037	July 2007 (NCBI Build 37)	chr1:33802561-33802795 (-) // 41.91 // qB	Bcl2-associated athanogene 2	Bag2	2.04988	0	2.13581	0	0	0		ENSMUSG00000042215	213539	Q91YN9	---	NP_663367.1	NM_145392
97412_at	Murine Genome U74Av2 Array	Mus musculus	2008-07-07	Consensus sequence	GenBank	5690437	Cluster Incl AI843157:UI-M-AK1-aet-a-08-0-UI.s1 Mus musculus cDNA, 3' end /clone=UI-M-AK1-aet-a-08-0-UI /clone_end=3' /gb=AI843157 /gi=5477370 /ug=Mm.29952 /len=443	AI843157	Mm.29952	Mm.29952	July 2007 (NCBI Build 37)	chr11:32105430-32108989 (+) // 75.32 // qA4	RIKEN cDNA 3300001G02 gene	3300001G02Rik	2.04678	0	1.69402	0	0	0		ENSMUSG00000040767	78372	A2AVE1 /// Q8VIK1	---	NP_084369.1	NM_030093
102807_at	Murine Genome U74Av2 Array	Mus musculus	2008-07-07	Consensus sequence	GenBank	5684101	Cluster Incl AW048054:UI-M-BH1-alv-g-07-0-UI.s1 Mus musculus cDNA, 3' end /clone=UI-M-BH1-alv-g-07-0-UI /clone_end=3' /gb=AW048054 /gi=5908583 /ug=Mm.14155 /len=457	AW048054	Mm.14155	Mm.14155	July 2007 (NCBI Build 37)	chr3:95057577-95058607 (-) // 77.94 // qF2.1	prune homolog (Drosophila)	Prune	2.04125	0	1.8567	0	0	0		ENSMUSG00000015711	229589	Q80VU0 /// Q8BIW1	---	NP_775482.1	NM_173347
104143_at	Murine Genome U74Av2 Array	Mus musculus	2008-07-07	Consensus sequence	GenBank	5685833	Cluster Incl AI843212:UI-M-AK1-aet-f-07-0-UI.s1 Mus musculus cDNA, 3' end /clone=UI-M-AK1-aet-f-07-0-UI /clone_end=3' /gb=AI843212 /gi=5477425 /ug=Mm.22144 /len=368	AI843212	Mm.22144	Mm.22144	July 2007 (NCBI Build 37)	chr11:96711199-96722514 (+) // 84.82 // qD	coatomer protein complex, subunit zeta 2	Copz2	2.03687	0	1.84545	0	0	0		ENSMUSG00000018672	56358	A2A6D6 /// Q9CTG7 /// Q9JHH9	---	NP_063930.1	NM_019877
161087_r_at	Murine Genome U74Av2 Array	Mus musculus	2008-07-07	Consensus sequence	GenBank	5708278	Cluster Incl AV170591:AV170591 Mus musculus cDNA /clone=3110099B18 /clone_end=3' /gb=AV170591 /gi=5377028 /ug=Mm.100208 /len=251 /NOTE=replacement for probe set(s) 94091_f_at on MG-U74A	AV170591	---	---	July 2007 (NCBI Build 37)	---	---	---	2.03601	0	2.04208	0	0	0		---	---	---	---	---	---
97515_at	Murine Genome U74Av2 Array	Mus musculus	2008-07-07	Consensus sequence	GenBank	5676661	Cluster Incl X89998:M.musculus mRNA for 17 beta-hydroxysteroid dehydrogenase type IV /cds=(12,2219) /gb=X89998 /gi=1213007 /ug=Mm.3195 /len=2468	X89998	Mm.3195	Mm.277857	July 2007 (NCBI Build 37)	chr18:50287884-50355920 (+) // 94.65 // qD1	hydroxysteroid (17-beta) dehydrogenase 4	Hsd17b4	2.03073	0	1.8809	0	-1.64596	0		ENSMUSG00000024507	15488	P51660 /// Q3TT11 /// Q3UHW2	EC:1.1.1.35 /// EC:4.2.1.107	NP_032318.2	NM_008292
100886_f_at	Murine Genome U74Av2 Array	Mus musculus	2008-07-07	Consensus sequence	GenBank	5695007	Cluster Incl AI841415:UI-M-AH0-acx-c-02-0-UI.s1 Mus musculus cDNA, 3' end /clone=UI-M-AH0-acx-c-02-0-UI /clone_end=3' /gb=AI841415 /gi=5475628 /ug=Mm.5381 /len=303	AI841415	Mm.5381	Mm.5381	July 2007 (NCBI Build 37)	chr11:97190059-97190421 (+) // 87.23 // qD	mitochondrial ribosomal protein L45	Mrpl45	2.03065	0	2.06216	0	0	0		ENSMUSG00000018882	67036	A2A9T8 /// Q9CSZ8 /// Q9D0Q7	---	NP_080203.1	NM_025927
103001_at	Murine Genome U74Av2 Array	Mus musculus	2008-07-07	Consensus sequence	GenBank	5684255	Cluster Incl U43836:Mus musculus VEGF-related factor mvrf186 precursor mRNA, complete cds /cds=(192,815) /gb=U43836 /gi=1703480 /ug=Mm.15607 /len=1236	U43836	Mm.15607	Mm.15607	July 2007 (NCBI Build 37)	chr19:7056944-7062093 (-) // 100.0 // qA	vascular endothelial growth factor B	Vegfb	2.02406	0	0	0	0	0		ENSMUSG00000024962	22340	P49766	---	NP_035827.1	NM_011697
101045_at	Murine Genome U74Av2 Array	Mus musculus	2008-07-07	Consensus sequence	GenBank	5681689	Cluster Incl U96116:Mus musculus amyloid beta-peptide binding protein (ERAB) mRNA, complete cds /cds=(104,898) /gb=U96116 /gi=2078283 /ug=Mm.6994 /len=1029	U96116	Mm.6994	Mm.6994	July 2007 (NCBI Build 37)	chrX:148436438-148438985 (+) // 71.77 // qF3	hydroxysteroid (17-beta) dehydrogenase 10	Hsd17b10	2.01995	0	2.0257	0	-1.89692	0		ENSMUSG00000025260	15108	A2AFQ2 /// O08756 /// Q99N15 /// Q9CYT3	---	NP_058043.3	NM_016763
94628_r_at	Murine Genome U74Av2 Array	Mus musculus	2008-07-07	Consensus sequence	GenBank	5727343	Cluster Incl AF039064:Androgen binding protein, alpha /cds=(0,212) /gb=AF039064 /gi=2795926 /ug=Mm.8025 /len=213	AF039064	Mm.8025	Mm.8025	July 2007 (NCBI Build 37)	chr7:34806773-34806956 (+) // 85.92 // qB1	androgen binding protein alpha	Abpa	2.01935	0	0	0	0	0		ENSMUSG00000066583	11354	Q63930 /// Q8R4Q2 /// Q8R4Q3 /// Q8R4Q4 /// Q8R4Q5 /// Q91WB5	---	NP_033726.1	NM_009596
93968_at	Murine Genome U74Av2 Array	Mus musculus	2008-07-07	Consensus sequence	GenBank	5667473	Cluster Incl AA870917:vq28a06.r1 Mus musculus cDNA, 5' end /clone=IMAGE-1095538 /clone_end=5' /gb=AA870917 /gi=2966362 /ug=Mm.21650 /len=454	AA870917	Mm.21650	Mm.371609	July 2007 (NCBI Build 37)	chr7:36427030-36432506 (-) // 93.72 // qB2	programmed cell death 5 /// similar to TF-1 apoptosis related protein 19	LOC100042424 /// LOC100046198 /// Pdcd5	2.01638	0	1.98103	0	0	0		ENSMUSG00000030417	100042424 /// 100046198 /// 56330	P56812 /// Q564F6	---	NP_062720.1 /// XP_001476231.1 /// XP_001478306.1	NM_019746 /// XM_001476181 /// XM_001478256
161425_r_at	Murine Genome U74Av2 Array	Mus musculus	2008-07-07	Consensus sequence	GenBank	5729823	Cluster Incl AV296797:AV296797 Mus musculus cDNA, 3' end /clone=5730443O14 /clone_end=3' /gb=AV296797 /gi=6328816 /ug=Mm.61872 /len=320 /NOTE=replacement for probe set(s) 95216_f_at on MG-U74A	AV296797	Mm.61872	Mm.331576	July 2007 (NCBI Build 37)	chr4:44944791-44945071 (+) // 80.31 // qB1	zinc finger, CCHC domain containing 7	Zcchc7	2.01568	0	1.81226	0	0	0		ENSMUSG00000035649	319885	Q3TZN5 /// Q8C915 /// Q9CYZ9	---	NP_613056.2 /// NP_796001.1	NM_138590 /// NM_177027
95066_at	Murine Genome U74Av2 Array	Mus musculus	2008-07-07	Consensus sequence	GenBank	5673725	Cluster Incl U67611:Mouse transaldolase gene mRNA, complete cds /cds=(5,1018) /gb=U67611 /gi=2589165 /ug=Mm.29182 /len=1155	U67611	Mm.29182	Mm.29182	July 2007 (NCBI Build 37)	chr7:148586271-148588863 (+) // 57.78 // qF5	transaldolase 1	Taldo1	2.01564	0	1.89638	0	0	0		ENSMUSG00000025503	21351	Q93092	EC:2.2.1.2	NP_035658.1	NM_011528
92190_at	Murine Genome U74Av2 Array	Mus musculus	2008-07-07	Consensus sequence	GenBank	5701311	Cluster Incl U28280:Orphan receptor, TR2-11 /cds=(0,1772) /gb=U28280 /gi=1173532 /ug=Mm.3398 /len=1773	U28280	Mm.3398	Mm.107483	July 2007 (NCBI Build 37)	chr10:93619185-93658429 (+) // 91.06 // qC2	nuclear receptor subfamily 2, group C, member 1	Nr2c1	2.01328	0	2.52091	0	0	0		ENSMUSG00000005897	22025	Q0VGP8 /// Q505F1	---	NP_035759.3	NM_011629
104138_at	Murine Genome U74Av2 Array	Mus musculus	2008-07-07	Consensus sequence	GenBank	5685821_RC	Cluster Incl AW125119:UI-M-BH2.1-apz-a-04-0-UI.s1 Mus musculus cDNA, 3' end /clone=UI-M-BH2.1-apz-a-04-0-UI /clone_end=3' /gb=AW125119 /gi=6100649 /ug=Mm.22116 /len=365	AW125119	Mm.22116	Mm.22116	July 2007 (NCBI Build 37)	chr4:133982066-133983325 (+) // 97.37 // qD3	platelet-activating factor acetylhydrolase 2	Pafah2	2.00801	0	1.81595	0	-1.77175	0		ENSMUSG00000037366	100163	Q3U0K4 /// Q3UNQ4 /// Q8VDG7	EC:3.1.1.47	NP_598641.1	NM_133880
93083_at	Murine Genome U74Av2 Array	Mus musculus	2008-07-07	Consensus sequence	GenBank	5664957	Cluster Incl D63423:Mouse mRNA for annexin V, complete cds /cds=(81,1040) /gb=D63423 /gi=939830 /ug=Mm.1620 /len=1415	D63423	Mm.1620	Mm.1620	July 2007 (NCBI Build 37)	chr3:36347803-36374620 (-) // 99.94 // qB	annexin A5	Anxa5	2.0043	0	1.82153	0	0	0		ENSMUSG00000027712	11747	P48036	---	NP_033803.1	NM_009673
92847_s_at	Murine Genome U74Av2 Array	Mus musculus	2008-07-07	Consensus sequence	GenBank	5664241	Cluster Incl X56831:Mannose-6-phosphate receptor, cation dependent /cds=(98,934) /gb=X56831 /gi=53205 /ug=Mm.1358 /len=1395	X56831	Mm.1358	Mm.297872	July 2007 (NCBI Build 37)	chr3:99304094-99306525 (+) // 90.33 // qF2.2 /// chr6:122258826-122267697 (+) // 96.53 // qF1	mannose-6-phosphate receptor, cation dependent /// mannose-6-phosphate receptor, pseudogene	M6pr /// M6pr-ps	1.9886	0	0	0	0	0		ENSMUSG00000007458	17113 /// 17114	A2NWD6 /// P24668 /// Q3UF03 /// Q3UKQ5	---	NP_034879.2	NM_010749
98122_at	Murine Genome U74Av2 Array	Mus musculus	2008-07-07	Consensus sequence	GenBank	5677402	Cluster Incl AF074600:Mus musculus LIM domain transcription factor LMO4 mRNA, complete cds /cds=(0,497) /gb=AF074600 /gi=3702853 /ug=Mm.35004 /len=498	AF074600	Mm.35004	Mm.29187	July 2007 (NCBI Build 37)	chr3:143851535-143865017 (-) // 89.79 // qH2	LIM domain only 4	Lmo4	1.98095	0	2.7547	0	0	0		---	16911	P61969 /// Q542S1	---	NP_034853.1	NM_010723
101040_at	Murine Genome U74Av2 Array	Mus musculus	2008-07-07	Consensus sequence	GenBank	5681652	Cluster Incl D38117:Mus musculus mRNA for m-calpain large subunit, complete cds /cds=(170,2272) /gb=D38117 /gi=2570157 /ug=Mm.6958 /len=3225	D38117	Mm.6958	Mm.19306	July 2007 (NCBI Build 37)	chr1:184397386-184447655 (-) // 96.36 // qH5	calpain 2	Capn2	1.97513	0	2.11782	0	0	0		ENSMUSG00000026509	12334	O08529 /// Q3U3A8 /// Q3U8S5 /// Q8BPV9 /// Q8R486 /// Q920R9	---	NP_033924.2	NM_009794
104337_f_at	Murine Genome U74Av2 Array	Mus musculus	2008-07-07	Consensus sequence	GenBank	5686031	Cluster Incl AW208938:uo65g07.x1 Mus musculus cDNA, 3' end /clone=IMAGE-2647452 /clone_end=3' /gb=AW208938 /gi=6514878 /ug=Mm.2252 /len=715	AW208938	Mm.2252	Mm.2252	July 2007 (NCBI Build 37)	chr16:16272258-16272801 (+) // 73.88 // qA2	plakophilin 2	Pkp2	1.97053	0	1.56392	0	0	0		ENSMUSG00000041957	67451	Q3TIY5 /// Q6NV73 /// Q9CQ73	---	NP_080439.1	NM_026163
104448_at	Murine Genome U74Av2 Array	Mus musculus	2008-07-07	Consensus sequence	GenBank	5700101_rc	Cluster Incl L47970:Microsomal triglyceride transfer protein /cds=(24,2708) /gb=L47970 /gi=1929446 /ug=Mm.2941 /len=2878	L47970	Mm.2941	Mm.2941	July 2007 (NCBI Build 37)	chr3:137753359-137788211 (-) // 96.98 // qG3	microsomal triglyceride transfer protein	Mttp	1.97042	0	1.93216	0	-2.44561	0		---	17777	O08601 /// Q3TVF2 /// Q3UJA0 /// Q3UWK4 /// Q91X33	---	NP_032668.1	NM_008642
99669_at	Murine Genome U74Av2 Array	Mus musculus	2008-07-07	Consensus sequence	GenBank	5679788	Cluster Incl X15986:Mouse 3' mRNA for beta-galactoside specific lectin (14kDa) /cds=(43,450) /gb=X15986 /gi=50162 /ug=Mm.43831 /len=495	X15986	Mm.43831	Mm.43831	July 2007 (NCBI Build 37)	chr15:78757171-78760587 (+) // 64.1 // qE1	lectin, galactose binding, soluble 1	Lgals1	1.96926	0	0	0	0	0		ENSMUSG00000068220	16852	P16045	---	NP_032521.1	NM_008495
103415_at	Murine Genome U74Av2 Array	Mus musculus	2008-07-07	Consensus sequence	GenBank	5684813	Cluster Incl AI840925:UI-M-AM0-adm-g-07-0-UI.s1 Mus musculus cDNA, 3' end /clone=UI-M-AM0-adm-g-07-0-UI /clone_end=3' /gb=AI840925 /gi=5475138 /ug=Mm.18847 /len=279	AI840925	Mm.18847	Mm.286680	July 2007 (NCBI Build 37)	chr13:32912752-32914477 (+) // 96.97 // qA3.2	Werner helicase interacting protein 1	Wrnip1	1.96732	0	1.65307	0	0	0		ENSMUSG00000021400	78903	Q91XU0	---	NP_084491.2	NM_030215
97411_at	Murine Genome U74Av2 Array	Mus musculus	2008-07-07	Consensus sequence	GenBank	5690434	Cluster Incl L11316:Ect2 oncogene /cds=(530,2746) /gb=L11316 /gi=293331 /ug=Mm.2995 /len=3920	L11316	Mm.2995	Mm.261453	July 2007 (NCBI Build 37)	chr3:26996144-27052758 (-) // 97.56 // qA3	ect2 oncogene	Ect2	1.96518	0	0	0	0	0		ENSMUSG00000027699	13605	Q07139 /// Q3TZP2 /// Q5DTR8 /// Q80VE4 /// Q8C9Y7 /// Q8CIH2 /// Q8K2A0 /// Q8R3E2	---	NP_031926.1	NM_007900
100710_at	Murine Genome U74Av2 Array	Mus musculus	2008-07-07	Consensus sequence	GenBank	5757692	Cluster Incl Z14044:Valosin containing protein /cds=(161,2581) /gb=Z14044 /gi=55216 /ug=Mm.18921 /len=3143	Z14044	Mm.18921	Mm.379457	July 2007 (NCBI Build 37)	chr4:42992835-43013188 (-) // 96.56 // qA5 /// chrX:101540606-101543711 (-) // 98.5 // qD	valosin containing protein	Vcp	1.96327	0	2.13719	0	0	0		ENSMUSG00000028452	269523	Q01853 /// Q8BNF8	---	NP_033529.2	NM_009503
160461_f_at	Murine Genome U74Av2 Array	Mus musculus	2008-07-07	Consensus sequence	GenBank	5678586_RC	Cluster Incl AW215736:up09e02.y1 Mus musculus cDNA, 5' end /clone=IMAGE-2651546 /clone_end=5' /gb=AW215736 /gi=6526428 /ug=Mm.40068 /len=295 /NOTE=replacement for probe set(s) 99116_at on MG-U74A	AW215736	Mm.40068	Mm.181860	July 2007 (NCBI Build 37)	chr18:67550399-67562406 (+) // 94.32 // qE1	tubulin, beta 6	Tubb6	1.9618	0	3.11496	0	0	0		ENSMUSG00000001473	67951	Q3U9U3 /// Q3UMM1 /// Q922F4 /// Q9CUN8	---	NP_080749.2	NM_026473
94294_at	Murine Genome U74Av2 Array	Mus musculus	2008-07-07	Consensus sequence	GenBank	5668721	Cluster Incl X66032:M.musculus mRNA for cyclin B2 /cds=(101,1297) /gb=X66032 /gi=50612 /ug=Mm.22592 /len=1528	X66032	Mm.22592	Mm.22592	July 2007 (NCBI Build 37)	chr9:70255491-70269340 (-) // 97.2 // qD	cyclin B2	Ccnb2	1.95911	0	0	0	0	0		ENSMUSG00000032218	12442	P30276 /// Q922E9 /// Q9CYU2	---	NP_031656.2	NM_007630
103665_at	Murine Genome U74Av2 Array	Mus musculus	2008-07-07	Consensus sequence	GenBank	5685192	Cluster Incl AW122523:UI-M-BH2.2-aox-b-05-0-UI.s1 Mus musculus cDNA, 3' end /clone=UI-M-BH2.2-aox-b-05-0-UI /clone_end=3' /gb=AW122523 /gi=6098047 /ug=Mm.20697 /len=423	AW122523	Mm.20697	Mm.314113	July 2007 (NCBI Build 37)	chr3:129340469-129341409 (+) // 98.12 // qG3	ELOVL family member 6, elongation of long chain fatty acids (yeast)	Elovl6	1.95686	0	0	0	0	0		ENSMUSG00000041220	170439	Q920L5	---	NP_569717.1	NM_130450
96298_f_at	Murine Genome U74Av2 Array	Mus musculus	2008-07-07	Consensus sequence	GenBank	5675102	Cluster Incl AF020185:Mus musculus protein inhibitor of nitric oxide synthase (PIN) mRNA, complete cds /cds=(99,368) /gb=AF020185 /gi=4103058 /ug=Mm.29908 /len=531	AF020185	Mm.29908	Mm.256858	July 2007 (NCBI Build 37)	chr5:115748432-115750943 (-) // 73.97 // qF /// chr19:28837380-28838029 (-) // 72.37 // qC1	dynein light chain LC8-type 1	Dynll1	1.95417	0	2.27867	0	0	0		ENSMUSG00000009013	56455	P63168 /// Q9D6F6	---	NP_062656.2	NM_019682
98561_at	Murine Genome U74Av2 Array	Mus musculus	2008-07-07	Consensus sequence	GenBank	5677999	Cluster Incl AJ242874:Mus musculus mRNA for slow skeletal muscle troponin I (Tnni1 gene) /cds=(143,706) /gb=AJ242874 /gi=5457404 /ug=Mm.36900 /len=1054	AJ242874	Mm.36900	Mm.44379	July 2007 (NCBI Build 37)	chr1:137695995-137707537 (+) // 91.47 // qE4	troponin I, skeletal, slow 1	Tnni1	1.94718	0	0	0	1.80694	0		ENSMUSG00000026418	21952	Q9WUZ5	---	NP_001106173.1 /// NP_067442.1	NM_001112702 /// NM_021467
96243_f_at	Murine Genome U74Av2 Array	Mus musculus	2008-07-07	Consensus sequence	GenBank	5674790	Cluster Incl AW120804:UI-M-BH2.3-aoa-a-08-0-UI.s1 Mus musculus cDNA, 3' end /clone=UI-M-BH2.3-aoa-a-08-0-UI /clone_end=3' /gb=AW120804 /gi=6096137 /ug=Mm.29803 /len=289	AW120804	Mm.29803	Mm.330055	July 2007 (NCBI Build 37)	chr1:169284554-169298417 (+) // 89.04 // qH2.3	aldehyde dehydrogenase 9, subfamily A1	Aldh9a1	1.93301	1.1816	1.52702	0	0	0		ENSMUSG00000026687	56752	A7VL18 /// Q3TG52 /// Q3THE7 /// Q3TMT4 /// Q3U367 /// Q3UDG0 /// Q3V1N7 /// Q9CRH9 /// Q9JLJ2	---	NP_064377.2	NM_019993
93991_at	Murine Genome U74Av2 Array	Mus musculus	2008-07-07	Consensus sequence	GenBank	5667601	Cluster Incl X07295:Malate dehydrogenase, mitochondrial /cds=(0,1016) /gb=X07295 /gi=50679 /ug=Mm.21743 /len=1017	X07295	Mm.21743	Mm.297096	July 2007 (NCBI Build 37)	chr5:136254522-136266238 (+) // 90.04 // qG2	malate dehydrogenase 2, NAD (mitochondrial)	Mdh2	1.93285	0	1.95513	0	0	0		ENSMUSG00000019179	17448	P08249	---	NP_032643.2	NM_008617
160230_at	Murine Genome U74Av2 Array	Mus musculus	2008-07-07	Consensus sequence	GenBank	5671080_RC	Cluster Incl AI852363:UI-M-BH0-ajo-d-02-0-UI.s1 Mus musculus cDNA, 3' end /clone=UI-M-BH0-ajo-d-02-0-UI /clone_end=3' /gb=AI852363 /gi=5496269 /ug=Mm.27396 /len=340 /NOTE=replacement for probe set(s) 96671_at on MG-U74A	AI852363	Mm.27396	Mm.27396	July 2007 (NCBI Build 37)	chr16:38347154-38352840 (+) // 78.07 // qB3	cytochrome c oxidase, subunit XVII assembly protein homolog (yeast)	Cox17	1.93045	0	1.85134	0	1.54605	0		ENSMUSG00000046516	12856	P56394 /// Q3UJM3 /// Q54AC6	---	NP_001017429.1	NM_001017429
102026_s_at	Murine Genome U74Av2 Array	Mus musculus	2008-07-07	Consensus sequence	GenBank	5683467	Cluster Incl AB011000:Mus musculus mRNA for choline/ethanolamine kinase, complete cds /cds=(299,1483) /gb=AB011000 /gi=2897728 /ug=Mm.10124 /len=1708	AB011000	Mm.10124	Mm.227738	July 2007 (NCBI Build 37)	chr15:89256784-89260330 (-) // 95.64 // qE3	choline kinase beta /// choline kinase beta, carnitine palmitoyltransferase 1b, muscle transcription unit	Chkb /// Chkb-cpt1b	1.92676	0	1.98774	0	0	0		ENSMUSG00000022617	100134861 /// 12651	O55229 /// Q54AG5 /// Q6NVC1 /// Q8CJF0	---	NP_031718.1	NM_007692 /// NR_004843
160530_at	Murine Genome U74Av2 Array	Mus musculus	2008-07-07	Consensus sequence	GenBank	5681059_RC	Cluster Incl AW120976:UI-M-BH2.3-aod-e-01-0-UI.s1 Mus musculus cDNA, 3' end /clone=UI-M-BH2.3-aod-e-01-0-UI /clone_end=3' /gb=AW120976 /gi=6096309 /ug=Mm.63 /len=262 /NOTE=replacement for probe set(s) 100590_at, 100591_g_at on MG-U74A	AW120976	Mm.63	Mm.182912	July 2007 (NCBI Build 37)	chr14:37934000-37948494 (-) // 93.5 // qB	growth hormone inducible transmembrane protein	Ghitm	1.92594	0	1.46861	0	0	0		---	66092	Q91VC9	---	NP_510963.1	NM_078478
99592_f_at	Murine Genome U74Av2 Array	Mus musculus	2008-07-07	Consensus sequence	GenBank	5679311	Cluster Incl AB030505:Mus musculus mRNA for UBE-1c1, UBE-1c2, UBE-1c3, complete cds /cds=UNKNOWN /gb=AB030505 /gi=5668736 /ug=Mm.42795 /len=4190	AB030505	Mm.42795	Mm.291799	July 2007 (NCBI Build 37)	chr12:80275399-80287479 (-) // 50.56 // qC3	retinol dehydrogenase 11	Rdh11	1.92264	0	0	0	0	0		---	17252	Q6DID5 /// Q9D0G4 /// Q9QYF1 /// Q9R1R5 /// Q9R1R6 /// Q9R1R8 /// Q9R1R9	---	NP_067532.2	NM_021557
103636_at	Murine Genome U74Av2 Array	Mus musculus	2008-07-07	Consensus sequence	GenBank	5685120	Cluster Incl AI840971:UI-M-AK0-adk-e-02-0-UI.s1 Mus musculus cDNA, 3' end /clone=UI-M-AK0-adk-e-02-0-UI /clone_end=3' /gb=AI840971 /gi=5475184 /ug=Mm.20324 /len=389	AI840971	Mm.20324	Mm.384726	July 2007 (NCBI Build 37)	chr1:74399441-74399799 (+) // 42.87 // qC3	paroxysmal nonkinesiogenic dyskinesia	Pnkd	1.9127	0	1.84674	0	0	0		ENSMUSG00000026179	56695	Q69ZP3	---	NP_001034598.1 /// NP_064383.1 /// NP_079856.2	NM_001039509 /// NM_019999 /// NM_025580
92829_at	Murine Genome U74Av2 Array	Mus musculus	2008-07-07	Consensus sequence	GenBank	5664130	Cluster Incl U09659:Mus musculus chaperonin 10 mRNA, complete cds /cds=(78,386) /gb=U09659 /gi=495205 /ug=Mm.12970 /len=462	U09659	Mm.12970	Mm.215667	July 2007 (NCBI Build 37)	chr18:47271792-47272328 (+) // 75.97 // qC /// chr1:55145075-55148158 (+) // 92.56 // qC1.2	heat shock protein 1 (chaperonin 10)	Hspe1	1.91237	2.11593	3.17082	0	1.80752	1.80606		ENSMUSG00000073676	15528	Q4KL76 /// Q64433	---	NP_032329.1	NM_008303
97447_at	Murine Genome U74Av2 Array	Mus musculus	2008-07-07	Consensus sequence	GenBank	5676293	Cluster Incl AI836718:UI-M-AJ0-aax-d-11-0-UI.s1 Mus musculus cDNA, 3' end /clone=UI-M-AJ0-aax-d-11-0-UI /clone_end=3' /gb=AI836718 /gi=5470931 /ug=Mm.30244 /len=276	AI836718	Mm.30244	Mm.196239	July 2007 (NCBI Build 37)	chr2:155102197-155103807 (+) // 81.58 // qH1	microtubule-associated protein 1 light chain 3 alpha	Map1lc3a	1.90544	0	1.92359	0	0	0		ENSMUSG00000027602	66734	A2AVS1 /// Q91VR7	---	NP_080011.1	NM_025735
93392_at	Murine Genome U74Av2 Array	Mus musculus	2008-07-07	Consensus sequence	GenBank	5705853_RC	Cluster Incl AB010742:Uncoupling protein 3, mitochondrial /cds=(197,1123) /gb=AB010742 /gi=3062840 /ug=Mm.6254 /len=2460	AB010742	Mm.6254	Mm.6254	July 2007 (NCBI Build 37)	chr7:107621499-107634940 (+) // 98.05 // qE3	uncoupling protein 3 (mitochondrial, proton carrier)	Ucp3	1.90404	0	0	0	0	0		ENSMUSG00000032942	22229	P56501	---	NP_033490.1	NM_009464
96596_at	Murine Genome U74Av2 Array	Mus musculus	2008-07-07	Consensus sequence	GenBank	5710792	Cluster Incl U52073:Mus musculus TDD5 mRNA, complete cds /cds=(135,1280) /gb=U52073 /gi=1903378 /ug=Mm.30837 /len=2916	U52073	Mm.30837	Mm.30837	July 2007 (NCBI Build 37)	chr15:66760883-66801183 (-) // 92.32 // qD2	N-myc downstream regulated gene 1	Ndrg1	1.89921	0	2.06371	0	1.5292	0		ENSMUSG00000005125	17988	Q3TD08 /// Q3TSR4 /// Q545R3 /// Q62433	---	NP_032707.2	NM_008681
160127_at	Murine Genome U74Av2 Array	Mus musculus	2008-07-07	Consensus sequence	GenBank	5666870_RC	Cluster Incl L49507:Cyclin G /cds=(229,1113) /gb=L49507 /gi=1236236 /ug=Mm.2103 /len=1201 /NOTE=replacement for probe set(s) 93739_at on MG-U74A	L49507	Mm.2103	Mm.2103	July 2007 (NCBI Build 37)	chr11:40562046-40568772 (-) // 99.83 // qA5	cyclin G1	Ccng1	1.89845	0	0	0	0	0		ENSMUSG00000020326	12450	P51945 /// Q3TKC9 /// Q3TV43 /// Q3TX40 /// Q3U5X0 /// Q5D0F7 /// Q5NC86 /// Q6LC40	---	NP_033961.1	NM_009831
97372_at	Murine Genome U74Av2 Array	Mus musculus	2008-07-07	Consensus sequence	GenBank	5690269	Cluster Incl AA880432:vw89f04.r1 Mus musculus cDNA, 5' end /clone=IMAGE-1262143 /clone_end=5' /gb=AA880432 /gi=2989415 /ug=Mm.29701 /len=200	AA880432	Mm.29701	Mm.148693	July 2007 (NCBI Build 37)	chr10:79743519-79750645 (+) // 69.32 // qC1	DAZ associated protein 1	Dazap1	1.89681	0	1.96953	0	0	0		---	70248	Q0VDX2 /// Q3U878 /// Q3UGB5 /// Q8CEW3 /// Q9JII5	---	NP_001116076.1 /// NP_001116077.1 /// NP_573451.2	NM_001122604 /// NM_001122605 /// NM_133188
103671_at	Murine Genome U74Av2 Array	Mus musculus	2008-07-07	Consensus sequence	GenBank	5685208	Cluster Incl AF061972:Mus musculus Tat-interacting protein TIP30 mRNA, complete cds /cds=(191,919) /gb=AF061972 /gi=3820524 /ug=Mm.20801 /len=1178	AF061972	Mm.20801	Mm.20801	July 2007 (NCBI Build 37)	chr7:57014880-57029365 (+) // 88.29 // qB5	HIV-1 tat interactive protein 2, homolog (human)	Htatip2	1.89604	0	2.26423	0	0	0		ENSMUSG00000039745	53415	Q3U816 /// Q3UJL4 /// Q99KN6 /// Q9Z2G9	---	NP_058561.1	NM_016865
93881_i_at	Murine Genome U74Av2 Array	Mus musculus	2008-07-07	Consensus sequence	GenBank	5707748	Cluster Incl D50032:Mouse mRNA for TGN38B, complete cds /cds=(26,1117) /gb=D50032 /gi=949830 /ug=Mm.88774 /len=2265	D50032	Mm.88774	Mm.246563	July 2007 (NCBI Build 37)	chr6:72560911-72566742 (-) // 97.66 // qC1	trans-golgi network protein /// trans-golgi network protein 2 /// hypothetical protein LOC100038890	LOC100038890 /// Tgoln1 /// Tgoln2	1.89432	0	2.03686	0	0	0		ENSMUSG00000056429	100038890 /// 22134 /// 22135	Q3ULZ6 /// Q4FJY3 /// Q62313 /// Q62314	---	NP_033469.1 /// NP_033470.1 /// XP_001471678.1	NM_009443 /// NM_009444 /// XM_001471628
102851_s_at	Murine Genome U74Av2 Array	Mus musculus	2008-07-07	Consensus sequence	GenBank	5684191	Cluster Incl M68902:Hemopoietic cell phosphatase /cds=(153,1940) /gb=M68902 /gi=193807 /ug=Mm.1484 /len=2163	M68902	Mm.1484	Mm.271799	July 2007 (NCBI Build 37)	chr6:124670735-124683102 (-) // 92.4 // qF2	protein tyrosine phosphatase, non-receptor type 6	Ptpn6	1.89164	0	1.72876	0	0	0		ENSMUSG00000004266	15170	P29351 /// Q3TE70 /// Q3UB72 /// Q3UCJ0	EC:3.1.3.48	NP_001071173.1 /// NP_038573.2	NM_001077705 /// NM_013545
92261_at	Murine Genome U74Av2 Array	Mus musculus	2008-07-07	Consensus sequence	GenBank	5701999	Cluster Incl AW047467:UI-M-BH1-all-f-07-0-UI.s1 Mus musculus cDNA, 3' end /clone=UI-M-BH1-all-f-07-0-UI /clone_end=3' /gb=AW047467 /gi=5907996 /ug=Mm.35664 /len=365	AW047467	Mm.35664	Mm.245948	July 2007 (NCBI Build 37)	chr2:29651250-29652524 (+) // 99.12 // qB	coenzyme Q4 homolog (yeast)	Coq4	1.89144	0	2.32784	0	0	0		ENSMUSG00000026798	227683	Q8BGB8 /// Q8BLS2 /// Q8CHS5	---	NP_848808.1	NM_178693
104603_at	Murine Genome U74Av2 Array	Mus musculus	2008-07-07	Consensus sequence	GenBank	5686614	Cluster Incl X98056:Glutathione S-transferase, theta 2 /cds=(0,734) /gb=X98056 /gi=1340077 /ug=Mm.24118 /len=735	X98056	Mm.24118	Mm.24118	July 2007 (NCBI Build 37)	chr10:75294572-75297331 (-) // 99.73 // qC1	glutathione S-transferase, theta 2	Gstt2	1.88866	0	1.86078	0	0	0		ENSMUSG00000033318	14872	Q61133 /// Q91VB0	---	NP_034491.2	NM_010361
102097_f_at	Murine Genome U74Av2 Array	Mus musculus	2008-07-07	Consensus sequence	GenBank	5760535_RC	Cluster Incl AI323980:mb20e05.x1 Mus musculus cDNA, 3' end /clone=IMAGE-329984 /clone_end=3' /gb=AI323980 /gi=4058409 /ug=Mm.42399 /len=268	AI323980	Mm.42399	Mm.17851	July 2007 (NCBI Build 37)	chr7:3571599-3571748 (+) // 51.49 // qA1	NADH dehydrogenase (ubiquinone) 1 alpha subcomplex, 3	Ndufa3	1.88765	0	1.87945	0	0	0		ENSMUSG00000035674	66091	Q0VBA7 /// Q9CQ91 /// Q9DA27	EC:1.6.5.3	NP_079624.1	NM_025348
160805_s_at	Murine Genome U74Av2 Array	Mus musculus	2008-07-07	Consensus sequence	GenBank	5689917_RC	Cluster Incl AB025354:Mus musculus genes for Supl15h and Sox15, partial cds /cds=(0,125) /gb=AB025354 /gi=5103143 /ug=Mm.29387 /len=628 /NOTE=replacement for probe set(s) 96823_at on MG-U74A	AB025354	Mm.29387	Mm.89579	July 2007 (NCBI Build 37)	chr11:69470198-69471005 (-) // 95.27 // qB3	mannose-P-dolichol utilization defect 1	Mpdu1	1.88556	0	2.30882	0	0	0		ENSMUSG00000018761	24070	Q5F2A9 /// Q5F2B1 /// Q8C9V6 /// Q8R0J2 /// Q9R0Q9	---	NP_036030.2	NM_011900
98989_at	Murine Genome U74Av2 Array	Mus musculus	2008-07-07	Consensus sequence	GenBank	5692333_RC	Cluster Incl AF057368:7-dehydrocholesterol reductase /cds=(39,1454) /gb=AF057368 /gi=3283173 /ug=Mm.3747 /len=2377	AF057368	Mm.3747	Mm.249342	July 2007 (NCBI Build 37)	chr7:151016122-151034114 (+) // 87.31 // qF5	7-dehydrocholesterol reductase	Dhcr7	1.88526	0	0	0	0	0		ENSMUSG00000058454	13360	O88455 /// Q3UIQ5 /// Q4FJX5 /// Q711T1	EC:1.3.1.21	NP_031882.1	NM_007856
160424_f_at	Murine Genome U74Av2 Array	Mus musculus	2008-07-07	Consensus sequence	GenBank	5677120_RC	Cluster Incl AI846851:UI-M-AI1-afk-e-06-0-UI.s1 Mus musculus cDNA, 3' end /clone=UI-M-AI1-afk-e-06-0-UI /clone_end=3' /gb=AI846851 /gi=5490757 /ug=Mm.34512 /len=395 /NOTE=replacement for probe set(s) 98074_at on MG-U74A	AI846851	Mm.34512	Mm.39472	July 2007 (NCBI Build 37)	chr10:93242064-93242517 (+) // 86.23 // qC2	farnesyl diphosphate synthetase	Fdps	1.8823	0	0	0	0	0		ENSMUSG00000059743	110196	Q3TMB3 /// Q3US29 /// Q4FJN9 /// Q5M8R9 /// Q920E5	---	NP_608219.1	NM_134469
93193_at	Murine Genome U74Av2 Array	Mus musculus	2008-07-07	Consensus sequence	GenBank	5705576	Cluster Incl X15643:Adrenergic receptor, beta 2 /cds=(0,1256) /gb=X15643 /gi=50100 /ug=Mm.5598 /len=1257	X15643	Mm.5598	Mm.5598	July 2007 (NCBI Build 37)	chr18:62337470-62339586 (-) // 94.5 // qE1	adrenergic receptor, beta 2	Adrb2	1.87931	0	0	0	0	0		---	11555	Q8BH38 /// Q8K0V0	---	NP_031446.2	NM_007420
160652_at	Murine Genome U74Av2 Array	Mus musculus	2008-07-07	Consensus sequence	GenBank	5685184_RC	Cluster Incl U49385:Mus musculus CTP synthetase homolog (CTPsH) mRNA, complete cds /cds=(249,2009) /gb=U49385 /gi=1654185 /ug=Mm.2065 /len=2270 /NOTE=replacement for probe set(s) 103661_at on MG-U74A	U49385	Mm.2065	Mm.2065	July 2007 (NCBI Build 37)	chrX:159340115-159469266 (+) // 92.74 // qF4	cytidine 5'-triphosphate synthase 2	Ctps2	1.8775	0	1.82106	0	0	0		ENSMUSG00000031360	55936	A2AEQ5 /// A2AEQ6 /// A2AEQ7 /// A2AEQ8 /// P70303	---	NP_061207.1	NM_018737
94270_at	Murine Genome U74Av2 Array	Mus musculus	2008-07-07	Consensus sequence	GenBank	5668585	Cluster Incl M22832:Mus musculus cytokeratin (endoB) gene, complete cds /cds=(58,1329) /gb=M22832 /gi=340757 /ug=Mm.22479 /len=1373	M22832	Mm.22479	Mm.22479	July 2007 (NCBI Build 37)	chr15:101858646-101862453 (+) // 83.43 // qF3	keratin 18	Krt18	1.87409	0	1.67045	0	0	-1.28189		ENSMUSG00000023043	16668	P05784	---	NP_034794.1	NM_010664
98557_f_at	Murine Genome U74Av2 Array	Mus musculus	2008-07-07	Consensus sequence	GenBank	5677965	Cluster Incl U65636:Mus musculus beta proteasome subunit (Lmp3) mRNA, complete cds /cds=(5,799) /gb=U65636 /gi=1762778 /ug=Mm.368 /len=892	U65636	Mm.368	Mm.368	July 2007 (NCBI Build 37)	chr3:94688245-94690835 (-) // 81.89 // qF2.1	proteasome (prosome, macropain) subunit, beta type 4	Psmb4	1.87389	0	1.72253	0	0	0		ENSMUSG00000005779	19172	P99026	EC:3.4.25.1	NP_032971.1	NM_008945
94870_f_at	Murine Genome U74Av2 Array	Mus musculus	2008-07-07	Consensus sequence	GenBank	5669316	Cluster Incl AW124226:UI-M-BH2.1-aph-d-10-0-UI.s1 Mus musculus cDNA, 3' end /clone=UI-M-BH2.1-aph-d-10-0-UI /clone_end=3' /gb=AW124226 /gi=6099756 /ug=Mm.23755 /len=382	AW124226	Mm.23755	Mm.196592	July 2007 (NCBI Build 37)	chr11:51577163-51605426 (+) // 94.64 // qB1.3	SAR1 gene homolog B (S. cerevisiae)	Sar1b	1.87293	0	1.54828	0	-2.61386	0		ENSMUSG00000020386	66397	Q0VGU0 /// Q3U281 /// Q9CQC9	---	NP_079811.1	NM_025535
161480_i_at	Murine Genome U74Av2 Array	Mus musculus	2008-07-07	Consensus sequence	GenBank	5731635	Cluster Incl AV055186:AV055186 Mus musculus cDNA /clone=1810034D14 /clone_end=3' /gb=AV055186 /gi=5154933 /ug=Mm.64084 /len=305 /NOTE=replacement for probe set(s) 95764_r_at on MG-U74A	AV055186	Mm.64084	Mm.3158	July 2007 (NCBI Build 37)	chr9:61761090-61761707 (-) // 62.62 // qB	ribosomal protein, large, P1 /// predicted gene, EG384325	EG384325 /// Rplp1	1.87119	0	1.68136	0	1.57873	0		ENSMUSG00000007892 /// ENSMUSG00000059634 /// ENSMUSG00000060019 /// ENSMUSG00000080036	384325 /// 56040	P47955 /// Q58E35	---	NP_061341.1 /// XP_357571.4 /// XP_989782.2	NM_018853 /// XM_357571 /// XM_984688
94324_f_at	Murine Genome U74Av2 Array	Mus musculus	2008-07-07	Consensus sequence	GenBank	5668885	Cluster Incl U49878:3-hydroxy-3-methylglutaryl-coenzyme A lyase /cds=(34,1011) /gb=U49878 /gi=1292951 /ug=Mm.22668 /len=1440	U49878	Mm.22668	Mm.439940	July 2007 (NCBI Build 37)	chr4:135502359-135518582 (+) // 82.44 // qD3	3-hydroxy-3-methylglutaryl-Coenzyme A lyase	Hmgcl	1.86942	0	1.86894	0	0	0		ENSMUSG00000028672	15356	P38060 /// Q3TCW3 /// Q3UMP2 /// Q8QZS6 /// Q99LJ1	---	NP_032280.2	NM_008254
93988_at	Murine Genome U74Av2 Array	Mus musculus	2008-07-07	Consensus sequence	GenBank	5667579	Cluster Incl AI836676:UI-M-AP0-abh-g-06-0-UI.s1 Mus musculus cDNA, 3' end /clone=UI-M-AP0-abh-g-06-0-UI /clone_end=3' /gb=AI836676 /gi=5470889 /ug=Mm.21728 /len=471	AI836676	Mm.21728	Mm.21728	July 2007 (NCBI Build 37)	chr2:179771076-179777141 (-) // 89.44 // qH4	proteasome (prosome, macropain) subunit, alpha type 7	Psma7	1.8641	0	1.88075	0	0	0		ENSMUSG00000027566	26444	Q3THL2 /// Q3TN31 /// Q3UIT9 /// Q542H2 /// Q9Z2U0	EC:3.4.25.1	NP_036099.1	NM_011969
161813_i_at	Murine Genome U74Av2 Array	Mus musculus	2008-07-07	Consensus sequence	GenBank	5742647	Cluster Incl AV374401:AV374401 Mus musculus cDNA, 3' end /clone=9130010F19 /clone_end=3' /gb=AV374401 /gi=6422048 /ug=Mm.91091 /len=244 /NOTE=replacement for probe set(s) 98228_f_at on MG-U74A	AV374401	Mm.91091	Mm.313876	July 2007 (NCBI Build 37)	chr2:10177917-10178155 (+) // 88.11 // qA1	inter-alpha (globulin) inhibitor H5	Itih5	1.85799	0	0	0	0	0		ENSMUSG00000025780	209378	Q8BJD1 /// Q8BK33	---	NP_766059.1	NM_172471
101997_at	Murine Genome U74Av2 Array	Mus musculus	2008-07-07	Consensus sequence	GenBank	5683328	Cluster Incl AI851598:UI-M-BH0-aki-h-11-0-UI.s1 Mus musculus cDNA, 3' end /clone=UI-M-BH0-aki-h-11-0-UI /clone_end=3' /gb=AI851598 /gi=5495504 /ug=Mm.9852 /len=540	AI851598	Mm.9852	Mm.9852	July 2007 (NCBI Build 37)	chr18:46892072-46893835 (-) // 98.1 // qC	autophagy-related 12 (yeast)	Atg12	1.85776	0	2.37853	0	0	0		---	67526	Q9CQY1	---	NP_080493.2	NM_026217
96890_at	Murine Genome U74Av2 Array	Mus musculus	2008-07-07	Consensus sequence	GenBank	5675838	Cluster Incl AW060971:UI-M-BH1-anv-h-09-0-UI.s1 Mus musculus cDNA, 3' end /clone=UI-M-BH1-anv-h-09-0-UI /clone_end=3' /gb=AW060971 /gi=6008722 /ug=Mm.30092 /len=539	AW060971	Mm.30092	Mm.324550	July 2007 (NCBI Build 37)	chr8:89189701-89240532 (+) // 98.71 // qC3	lon peptidase 2, peroxisomal	Lonp2	1.8568	0	1.68165	0	-1.23479	0		ENSMUSG00000047866	66887	Q8BK80 /// Q9D1A6 /// Q9DBN5	---	NP_080103.1	NM_025827
94034_at	Murine Genome U74Av2 Array	Mus musculus	2008-07-07	Consensus sequence	GenBank	5667896	Cluster Incl AI839882:UI-M-AH0-acw-b-11-0-UI.s1 Mus musculus cDNA, 3' end /clone=UI-M-AH0-acw-b-11-0-UI /clone_end=3' /gb=AI839882 /gi=5474095 /ug=Mm.21911 /len=353	AI839882	Mm.21911	Mm.21911	July 2007 (NCBI Build 37)	chr9:48276616-48282620 (-) // 92.82 // qA5.3	REX2, RNA exonuclease 2 homolog (S. cerevisiae)	Rexo2	1.8518	0	2.17304	0	-1.73257	0		ENSMUSG00000032026	104444	Q3T9B4 /// Q3TAV0 /// Q3UD20 /// Q78KL9 /// Q8BJ91 /// Q9D8S4	---	NP_077195.2	NM_024233
97485_at	Murine Genome U74Av2 Array	Mus musculus	2008-07-07	Consensus sequence	GenBank	5676509	Cluster Incl AI850953:UI-M-BH0-akd-e-11-0-UI.s1 Mus musculus cDNA, 3' end /clone=UI-M-BH0-akd-e-11-0-UI /clone_end=3' /gb=AI850953 /gi=5494859 /ug=Mm.30849 /len=328	AI850953	Mm.30849	Mm.30849	July 2007 (NCBI Build 37)	chr6:86336656-86338025 (-) // 81.79 // qD1	prenylcysteine oxidase 1	Pcyox1	1.84699	0	1.70057	0	-1.39149	0		---	66881	Q3TVT6 /// Q3UYP2 /// Q99JK4 /// Q9CQF9	EC:1.8.3.5	NP_080099.1	NM_025823
93747_at	Murine Genome U74Av2 Array	Mus musculus	2008-07-07	Consensus sequence	GenBank	5666921	Cluster Incl AW122599:UI-M-BH2.2-aox-h-11-0-UI.s1 Mus musculus cDNA, 3' end /clone=UI-M-BH2.2-aox-h-11-0-UI /clone_end=3' /gb=AW122599 /gi=6098125 /ug=Mm.21092 /len=456	AW122599	Mm.21092	Mm.308180	July 2007 (NCBI Build 37)	chr9:64834791-64836339 (-) // 85.62 // qC	protein tyrosine phosphatase-like A domain containing 1	Ptplad1	1.84589	0	1.90164	0	0	0		ENSMUSG00000033629	57874	Q8K2C9	---	NP_067320.2	NM_021345
96892_at	Murine Genome U74Av2 Array	Mus musculus	2008-07-07	Consensus sequence	GenBank	5675844	Cluster Incl AI836804:UI-M-AJ0-abc-h-09-0-UI.s1 Mus musculus cDNA, 3' end /clone=UI-M-AJ0-abc-h-09-0-UI /clone_end=3' /gb=AI836804 /gi=5471017 /ug=Mm.30097 /len=512	AI836804	Mm.30097	Mm.121265	July 2007 (NCBI Build 37)	chr7:121408121-121419579 (-) // 84.45 // qF1	proteasome (prosome, macropain) subunit, alpha type 1	Psma1	1.84485	0	1.72365	0	0	0		ENSMUSG00000030751	26440	Q3TS44 /// Q8BTU5 /// Q9JHS5 /// Q9R1P4	---	NP_036095.1	NM_011965
94075_at	Murine Genome U74Av2 Array	Mus musculus	2008-07-07	Consensus sequence	GenBank	5668161	Cluster Incl Y14660:Mus musculus mRNA for fatty acid binding protein (L-FABP) /cds=(39,422) /gb=Y14660 /gi=2894516 /ug=Mm.22126 /len=492	Y14660	Mm.22126	Mm.22126	July 2007 (NCBI Build 37)	chr6:71149884-71155018 (+) // 57.18 // qC1	fatty acid binding protein 1, liver	Fabp1	1.84247	0	1.97428	0	-1.38031	0		ENSMUSG00000054422	14080	P12710 /// Q3V2F7	---	NP_059095.1	NM_017399
96285_at	Murine Genome U74Av2 Array	Mus musculus	2008-07-07	Consensus sequence	GenBank	5675002	Cluster Incl AJ001616:Mus musculus mRNA for myeloid associated differentiation protein /cds=(187,1077) /gb=AJ001616 /gi=2463264 /ug=Mm.29874 /len=2822	AJ001616	Mm.29874	Mm.29874	July 2007 (NCBI Build 37)	chr7:3290534-3299352 (+) // 99.57 // qA1	myeloid-associated differentiation marker	Myadm	1.82664	0	0	0	2.28615	0		---	50918	O35682 /// Q0VE46	---	NP_001087233.1 /// NP_001087234.1 /// NP_001087235.1 /// NP_058665.2	NM_001093764 /// NM_001093765 /// NM_001093766 /// NM_016969
98834_at	Murine Genome U74Av2 Array	Mus musculus	2008-07-07	Consensus sequence	GenBank	5715954	Cluster Incl X75427:Integrin alpha 2 (Cd49b) /cds=(0,2189) /gb=X75427 /gi=482931 /ug=Mm.5007 /len=2190	X75427	Mm.5007	Mm.5007	July 2007 (NCBI Build 37)	chr13:115626597-115722245 (-) // 99.57 // qD2.2	integrin alpha 2	Itga2	1.82533	0	0	0	0	0		ENSMUSG00000015533	16398	Q62469 /// Q6P1C7 /// Q8CB84	---	NP_032422.2	NM_008396
160807_at	Murine Genome U74Av2 Array	Mus musculus	2008-07-07	Consensus sequence	GenBank	5690008_RC	Cluster Incl AW124201:UI-M-BH2.1-aph-b-08-0-UI.s1 Mus musculus cDNA, 3' end /clone=UI-M-BH2.1-aph-b-08-0-UI /clone_end=3' /gb=AW124201 /gi=6099731 /ug=Mm.29485 /len=394 /NOTE=replacement for probe set(s) 97321_at on MG-U74A	AW124201	Mm.29485	Mm.141230	July 2007 (NCBI Build 37)	chr10:77736300-77750791 (-) // 93.55 // qC1	1-acylglycerol-3-phosphate O-acyltransferase 3	Agpat3	1.82489	0	1.68012	0	0	0		ENSMUSG00000001211	28169	Q3TXT9 /// Q9D517	EC:2.3.1.51	NP_443747.2	NM_053014
98965_at	Murine Genome U74Av2 Array	Mus musculus	2008-07-07	Consensus sequence	GenBank	5692120_rc	Cluster Incl AC002397:Mouse chromosome 6 BAC-284H12 (Research Genetics mouse BAC library) complete sequence /cds=(1,1323) /gb=AC002397 /gi=3287367 /ug=Mm.3634 /len=1741	AC002397	Mm.3634	Mm.273915	July 2007 (NCBI Build 37)	chr6:124613158-124654430 (+) // 94.8 // qF2	membrane bound O-acyltransferase domain containing 5	Mboat5	1.82429	0	1.42682	0	0	0		---	14792	B1B362 /// Q91V01	---	NP_660112.1	NM_145130
92592_at	Murine Genome U74Av2 Array	Mus musculus	2008-07-07	Consensus sequence	GenBank	5663445	Cluster Incl M25558:Glycerolphosphate dehydrogenase 1, cytoplasmic adult /cds=(0,1049) /gb=M25558 /gi=193601 /ug=Mm.10669 /len=1050	M25558	Mm.10669	Mm.252391	July 2007 (NCBI Build 37)	chr15:99547989-99555439 (+) // 92.86 // qF1	glycerol-3-phosphate dehydrogenase 1 (soluble)	Gpd1	1.82038	0	1.93449	0	0	0		ENSMUSG00000023019	14555	P13707	EC:1.1.1.8	NP_034401.1	NM_010271
96134_at	Murine Genome U74Av2 Array	Mus musculus	2008-07-07	Consensus sequence	GenBank	5688717	Cluster Incl AA755260:vp92b12.r1 Mus musculus cDNA, 5' end /clone=IMAGE-1092191 /clone_end=5' /gb=AA755260 /gi=2802458 /ug=Mm.28147 /len=205	AA755260	Mm.28147	Mm.28147	July 2007 (NCBI Build 37)	chr10:79798118-79799155 (+) // 93.81 // qC1	receptor accessory protein 6	Reep6	1.81981	0	1.78175	0	-1.24247	0		ENSMUSG00000035504	70335	Q9JM62	---	NP_647453.1	NM_139292
103257_at	Murine Genome U74Av2 Array	Mus musculus	2008-07-07	Consensus sequence	GenBank	5697589	Cluster Incl AA690483:vu52f06.r1 Mus musculus cDNA, 5' end /clone=IMAGE-1195043 /clone_end=5' /gb=AA690483 /gi=2691419 /ug=Mm.2073 /len=302	AA690483	Mm.2073	Mm.26088	July 2007 (NCBI Build 37)	chr3:120904929-120906379 (-) // 98.85 // qG1	transmembrane protein 56	Tmem56	1.81848	0	1.29063	0	0	0		ENSMUSG00000028132	99887	Q8CGF5	---	NP_849267.1	NM_178936
98457_at	Murine Genome U74Av2 Array	Mus musculus	2008-07-07	Consensus sequence	GenBank	5691759	Cluster Incl AF020195:Mus musculus pancreas sodium bicarbonate cotransporter mRNA, complete cds /cds=(29,3268) /gb=AF020195 /gi=3298571 /ug=Mm.34747 /len=3337	AF020195	Mm.34747	Mm.41044	July 2007 (NCBI Build 37)	chr5:89316289-89664815 (+) // 87.74 // qE1	solute carrier family 4 (anion exchanger), member 4	Slc4a4	1.80906	0	0	0	0	0		ENSMUSG00000060961	54403	A2VDF7 /// A7E1Z5 /// O88343	---	NP_061230.2	NM_018760
96115_at	Murine Genome U74Av2 Array	Mus musculus	2008-07-07	Consensus sequence	GenBank	5670715	Cluster Incl U28168:Adenomatosis polyposis coli /cds=(35,592) /gb=U28168 /gi=1142715 /ug=Mm.2698 /len=719	U28168	Mm.2698	Mm.280075	July 2007 (NCBI Build 37)	chr18:34506501-34532977 (-) // 89.17 // qB1	receptor accessory protein 5	Reep5	1.80748	0	1.66188	0	1.53228	0		ENSMUSG00000005873	13476	Q5QGU0 /// Q60870 /// Q921E4 /// Q9CQG4	---	NP_031900.3	NM_007874
98609_at	Murine Genome U74Av2 Array	Mus musculus	2008-07-07	Consensus sequence	GenBank	5678263	Cluster Incl AJ250723:Mus musculus mRNA for septin-like protein Sint1 (Sint1 gene) /cds=(177,1181) /gb=AJ250723 /gi=6165418 /ug=Mm.38450 /len=2942	AJ250723	Mm.38450	Mm.38450	July 2007 (NCBI Build 37)	chr11:117193033-117223622 (+) // 94.89 // qE2	septin 9	2008-09-09	1.80664	0	2.24003	0	0	0		ENSMUSG00000059248	53860	A2A6U2 /// A2A6U3 /// A2A6U4 /// A2A6U5 /// A2A6U6 /// Q3TDR9 /// Q80UG5	---	NP_001106958.1 /// NP_001106959.1 /// NP_001106960.1 /// NP_059076.1	NM_001113486 /// NM_001113487 /// NM_001113488 /// NM_017380
94872_at	Murine Genome U74Av2 Array	Mus musculus	2008-07-07	Consensus sequence	GenBank	5669319	Cluster Incl Y08135:M.musculus mRNA for ASM-like phosphodiesterase 3a /cds=(92,1429) /gb=Y08135 /gi=1552349 /ug=Mm.2379 /len=1758	Y08135	Mm.2379	Mm.2379	July 2007 (NCBI Build 37)	chr10:57514377-57531627 (+) // 94.75 // qB4	sphingomyelin phosphodiesterase, acid-like 3A	Smpdl3a	1.80417	0	1.50173	0	0	0		ENSMUSG00000019872	57319	P70158 /// Q3U8C2	EC:3.1.4.-	NP_065586.3	NM_020561
162150_r_at	Murine Genome U74Av2 Array	Mus musculus	2008-07-07	Consensus sequence	GenBank	5753555	Cluster Incl AV327201:AV327201 Mus musculus cDNA, 3' end /clone=6330417H06 /clone_end=3' /gb=AV327201 /gi=6367253 /ug=Mm.97325 /len=220 /NOTE=replacement for probe set(s) 99790_at on MG-U74A	AV327201	Mm.97325	Mm.4219	July 2007 (NCBI Build 37)	chr8:87621311-87621473 (+) // 67.27 // qC3	mannosidase 2, alpha B1	Man2b1	1.80335	0	0	0	0	0		ENSMUSG00000005142	17159	O09159 /// Q3TB95 /// Q3TBM1 /// Q3UGH3	---	NP_034894.2	NM_010764
100991_at	Murine Genome U74Av2 Array	Mus musculus	2008-07-07	Consensus sequence	GenBank	5695340	Cluster Incl AI852849:UI-M-BH0-ajk-d-01-0-UI.s1 Mus musculus cDNA, 3' end /clone=UI-M-BH0-ajk-d-01-0-UI /clone_end=3' /gb=AI852849 /gi=5496755 /ug=Mm.6818 /len=348	AI852849	Mm.6818	Mm.273333	July 2007 (NCBI Build 37)	chr12:21276260-21291987 (-) // 83.52 // qA1.2	integrin beta 1 binding protein 1	Itgb1bp1	1.80284	0	0	0	0	0		---	16413	O35671 /// Q3UGH2	---	NP_032429.1	NM_008403
160571_at	Murine Genome U74Av2 Array	Mus musculus	2008-07-07	Consensus sequence	GenBank	5683365_RC	Cluster Incl AF020039:Mus musculus NADP-dependent isocitrate dehydrogenase (Idh) mRNA, complete cds /cds=(19,1263) /gb=AF020039 /gi=3641399 /ug=Mm.9925 /len=1456 /NOTE=replacement for probe set(s) 102005_at on MG-U74A	AF020039	Mm.9925	Mm.9925	July 2007 (NCBI Build 37)	chr1:65205196-65225669 (-) // 91.41 // qC2	isocitrate dehydrogenase 1 (NADP+), soluble	Idh1	1.80023	0	1.61685	0	0	0		ENSMUSG00000025950	15926	O88844 /// Q0QER9 /// Q3TJ51 /// Q3UAV7 /// Q5HZJ8 /// Q8C338	---	NP_001104790.1 /// NP_034627.3	NM_001111320 /// NM_010497
100581_at	Murine Genome U74Av2 Array	Mus musculus	2008-07-07	Consensus sequence	GenBank	5681020	Cluster Incl U59807:Cystatin B /cds=(0,296) /gb=U59807 /gi=1439569 /ug=Mm.6095 /len=297	U59807	Mm.6095	Mm.6095	July 2007 (NCBI Build 37)	chr10:77888448-77890367 (+) // 82.44 // qC1	cystatin B	Cstb	1.79884	0	1.66333	0	1.45783	0		ENSMUSG00000005054	13014	Q62426	---	NP_031819.1	NM_007793
160734_at	Murine Genome U74Av2 Array	Mus musculus	2008-07-07	Consensus sequence	GenBank	5687786_RC	Cluster Incl AF084575:Mus musculus adaptor protein complex-3 sigma3A subunit isoform mRNA, complete cds /cds=(76,657) /gb=AF084575 /gi=3462899 /ug=Mm.27171 /len=1124 /NOTE=replacement for probe set(s) 94959_at on MG-U74A	AF084575	Mm.27171	Mm.312536	July 2007 (NCBI Build 37)	chr18:46901572-46950275 (+) // 99.22 // qC /// chr8:96929010-96930288 (+) // 97.89 // qC5 /// chrX:36038153-36039447 (-) // 95.94 // qA3.3	adaptor-related protein complex 3, sigma 1 subunit	Ap3s1	1.79592	0	1.45546	0	0	0		ENSMUSG00000024480	11777	Q3U8S0 /// Q9DCR2	---	NP_033811.1	NM_009681
97880_at	Murine Genome U74Av2 Array	Mus musculus	2008-07-07	Consensus sequence	GenBank	5672368	Cluster Incl AW061024:UI-M-BH1-amn-g-03-0-UI.s1 Mus musculus cDNA, 3' end /clone=UI-M-BH1-amn-g-03-0-UI /clone_end=3' /gb=AW061024 /gi=6008775 /ug=Mm.28365 /len=457	AW061024	Mm.28365	Mm.296221	July 2007 (NCBI Build 37)	chr12:86473688-86475038 (+) // 89.57 // qD2	dihydrolipoamide S-succinyltransferase (E2 component of 2-oxo-glutarate complex)	Dlst	1.78892	0	1.88847	0	0	0		ENSMUSG00000004789	78920	Q8BHN4 /// Q9D2G2	EC:2.3.1.61	NP_084501.1	NM_030225
97824_at	Murine Genome U74Av2 Array	Mus musculus	2008-07-07	Consensus sequence	GenBank	5672119	Cluster Incl AW121031:UI-M-BH2.3-aof-b-04-0-UI.s1 Mus musculus cDNA, 3' end /clone=UI-M-BH2.3-aof-b-04-0-UI /clone_end=3' /gb=AW121031 /gi=6096364 /ug=Mm.28203 /len=396	AW121031	Mm.28203	Mm.28203	July 2007 (NCBI Build 37)	chr11:51433253-51436937 (+) // 81.34 // qB1.3	nucleolar protein family A, member 2	Nola2	1.78667	0	2.05082	0	0	0		ENSMUSG00000001056	52530	A2AA61 /// Q9CRB2	---	NP_080907.1	NM_026631
160464_s_at	Murine Genome U74Av2 Array	Mus musculus	2008-07-07	Consensus sequence	GenBank	5678631_RC	Cluster Incl U60593:Mus musculus cytoplasmic protein Ndr1 (Ndr1) mRNA, complete cds /cds=(154,1338) /gb=U60593 /gi=1402856 /ug=Mm.4063 /len=2905 /NOTE=replacement for probe set(s) 99125_at on MG-U74A	U60593	Mm.4063	Mm.30837	July 2007 (NCBI Build 37)	chr15:66760883-66801200 (-) // 92.33 // qD2	N-myc downstream regulated gene 1	Ndrg1	1.78543	0	2.30285	0	0	0		ENSMUSG00000005125	17988	Q3TD08 /// Q3TSR4 /// Q545R3 /// Q62433	---	NP_032707.2	NM_008681
100573_f_at	Murine Genome U74Av2 Array	Mus musculus	2008-07-07	Consensus sequence	GenBank	5680954	Cluster Incl M14220:Mouse neuroleukin mRNA, complete cds /cds=(52,1728) /gb=M14220 /gi=200064 /ug=Mm.589 /len=1985	M14220	Mm.589	Mm.589	July 2007 (NCBI Build 37)	chr7:34987143-35015289 (-) // 63.55 // qB1	glucose phosphate isomerase 1	Gpi1	1.78472	0	1.93858	0	0	0		ENSMUSG00000036427	14751	P06745	EC:5.3.1.9	NP_032181.1	NM_008155
160330_at	Murine Genome U74Av2 Array	Mus musculus	2008-07-07	Consensus sequence	GenBank	5673621_RC	Cluster Incl AW122453:UI-M-BH2.2-aou-a-11-0-UI.s1 Mus musculus cDNA, 3' end /clone=UI-M-BH2.2-aou-a-11-0-UI /clone_end=3' /gb=AW122453 /gi=6097973 /ug=Mm.29138 /len=335 /NOTE=replacement for probe set(s) 95051_at on MG-U74A	AW122453	Mm.29138	Mm.103534	July 2007 (NCBI Build 37)	chr9:18117556-18118189 (+) // 64.72 // qA2	cysteine and histidine-rich domain (CHORD)-containing, zinc-binding protein 1	Chordc1	1.78191	0	2.04431	0	0	0		ENSMUSG00000001774	66917	Q9D1P4	---	NP_080120.1	NM_025844
97261_at	Murine Genome U74Av2 Array	Mus musculus	2008-07-07	Consensus sequence	GenBank	5671689	Cluster Incl AF055664:Heat shock protein, DNAJ-like 2 /cds=(91,1284) /gb=AF055664 /gi=3025863 /ug=Mm.27897 /len=2242	AF055664	Mm.27897	Mm.27897	July 2007 (NCBI Build 37)	chrX:109276083-109284387 (+) // 93.18 // qE1	DnaJ (Hsp40) homolog, subfamily A, member 1	Dnaja1	1.78117	2.22059	3.56076	0	0	0		ENSMUSG00000028410	15502	P63037 /// Q3TK61 /// Q5NTY0	---	NP_032324.1	NM_008298
160400_at	Murine Genome U74Av2 Array	Mus musculus	2008-07-07	Consensus sequence	GenBank	5676335_RC	Cluster Incl AI853616:UI-M-BH0-ajp-f-10-0-UI.s1 Mus musculus cDNA, 3' end /clone=UI-M-BH0-ajp-f-10-0-UI /clone_end=3' /gb=AI853616 /gi=5497522 /ug=Mm.30256 /len=513 /NOTE=replacement for probe set(s) 97455_at on MG-U74A	AI853616	Mm.30256	Mm.30256	July 2007 (NCBI Build 37)	chr6:71830635-71834614 (-) // 97.6 // qC1	pentatricopeptide repeat domain 3	Ptcd3	1.77874	0	2.05523	0	0	0		ENSMUSG00000063884	69956	Q14C51 /// Q3UK51 /// Q6NV85 /// Q8BSI7	---	NP_081551.2	NM_027275
102867_at	Murine Genome U74Av2 Array	Mus musculus	2008-07-07	Consensus sequence	GenBank	5697006	Cluster Incl U51743:TEA domain family member 4 /cds=(0,1138) /gb=U51743 /gi=1381555 /ug=Mm.14774 /len=1339	U51743	Mm.14774	Mm.14774	July 2007 (NCBI Build 37)	chr6:128178201-128250831 (-) // 99.01 // qF3	TEA domain family member 4	Tead4	1.77848	0	0	0	0	0		ENSMUSG00000030353	21679	A2BDD5 /// Q62296	---	NP_001074448.2 /// NP_035697.3	NM_001080979 /// NM_011567
161055_r_at	Murine Genome U74Av2 Array	Mus musculus	2008-07-07	Consensus sequence	GenBank	5705382	Cluster Incl AW047521:UI-M-BH1-ama-d-01-0-UI.s1 Mus musculus cDNA, 3' end /clone=UI-M-BH1-ama-d-01-0-UI /clone_end=3' /gb=AW047521 /gi=5908050 /ug=Mm.5143 /len=268 /NOTE=replacement for probe set(s) 93135_r_at on MG-U74A	AW047521	Mm.5143	Mm.282706	July 2007 (NCBI Build 37)	chr14:62152715-62153185 (-) // 70.8 // qD1	RIKEN cDNA 6330409N04 gene	6330409N04Rik	1.77818	0	0	0	0	0		---	66674	Q3TFQ1 /// Q3UBW1	---	NP_079973.1	NM_025697
161970_f_at	Murine Genome U74Av2 Array	Mus musculus	2008-07-07	Consensus sequence	GenBank	5747513	Cluster Incl AV371169:AV371169 Mus musculus cDNA, 3' end /clone=9030408J17 /clone_end=3' /gb=AV371169 /gi=6418816 /ug=Mm.93852 /len=259 /NOTE=replacement for probe set(s) 99216_f_at on MG-U74A	AV371169	Mm.93852	Mm.439940	July 2007 (NCBI Build 37)	chr4:135518349-135518522 (+) // 61.0 // qD3	3-hydroxy-3-methylglutaryl-Coenzyme A lyase	Hmgcl	1.7756	0	1.61861	0	0	0		ENSMUSG00000028672	15356	P38060 /// Q3TCW3 /// Q3UMP2 /// Q8QZS6 /// Q99LJ1	---	NP_032280.2	NM_008254
98446_s_at	Murine Genome U74Av2 Array	Mus musculus	2008-07-07	Consensus sequence	GenBank	5691663_RC	Cluster Incl U06834:Mus musculus Balb/c eph-related receptor protein tyrosine kinase mRNA, complete cds /cds=(102,3065) /gb=U06834 /gi=459172 /ug=Mm.34533 /len=3733	U06834	Mm.34533	Mm.256034	July 2007 (NCBI Build 37)	chr5:137791392-137815555 (+) // 75.56 // qG2	chaperonin subunit 3 (gamma)	Cct3	1.77478	0	2.09885	0	-2.10096	0		ENSMUSG00000001416	12462	P54761 /// P80318 /// Q3TBM6 /// Q3U0I3 /// Q3U4U6 /// Q3UJP4 /// Q9R1U1	---	NP_033966.1	NM_009836
96649_at	Murine Genome U74Av2 Array	Mus musculus	2008-07-07	Consensus sequence	GenBank	5670975	Cluster Incl AW046552:UI-M-BH1-alb-b-06-0-UI.s1 Mus musculus cDNA, 3' end /clone=UI-M-BH1-alb-b-06-0-UI /clone_end=3' /gb=AW046552 /gi=5907081 /ug=Mm.27328 /len=517	AW046552	Mm.27328	Mm.371621	July 2007 (NCBI Build 37)	chr2:84511472-84511730 (-) // 40.76 // qD	thioredoxin domain containing 14 /// predicted gene, EG433144 /// similar to thioredoxin-related transmembrane protein 2	EG433144 /// LOC100048541 /// Txndc14	1.77459	0	1.76669	0	0	0		ENSMUSG00000050043	100048541 /// 433144 /// 66958	Q9D710	---	NP_080144.1 /// XP_001480645.1 /// XP_484670.3	NM_025868 /// XM_001480595 /// XM_484670
92794_f_at	Murine Genome U74Av2 Array	Mus musculus	2008-07-07	Consensus sequence	GenBank	5663941	Cluster Incl M35970:Mouse tumor metastatic process-associated protein (NM23) gene mRNA, 3' end /cds=(0,500) /gb=M35970 /gi=200066 /ug=Mm.1260 /len=664	M35970	Mm.1260	Mm.439702	July 2007 (NCBI Build 37)	chr11:93820244-93829686 (-) // 89.53 // qD	non-metastatic cells 1, protein (NM23A) expressed in	Nme1	1.77382	0	2.02345	0	0	0		---	18102	P15532 /// Q5NC81	---	NP_032730.1	NM_008704
95050_at	Murine Genome U74Av2 Array	Mus musculus	2008-07-07	Consensus sequence	GenBank	5673620_RC	Cluster Incl AW124547:UI-M-BH2.1-apt-a-04-0-UI.s1 Mus musculus cDNA, 3' end /clone=UI-M-BH2.1-apt-a-04-0-UI /clone_end=3' /gb=AW124547 /gi=6100077 /ug=Mm.29138 /len=468	AW124547	Mm.29138	Mm.103534	July 2007 (NCBI Build 37)	chr9:18096734-18117913 (+) // 91.41 // qA2	cysteine and histidine-rich domain (CHORD)-containing, zinc-binding protein 1	Chordc1	1.77269	0	2.13164	0	0	0		ENSMUSG00000001774	66917	Q9D1P4	---	NP_080120.1	NM_025844
97397_at	Murine Genome U74Av2 Array	Mus musculus	2008-07-07	Consensus sequence	GenBank	5690365	Cluster Incl AI848344:UI-M-AH1-ago-d-01-0-UI.s1 Mus musculus cDNA, 3' end /clone=UI-M-AH1-ago-d-01-0-UI /clone_end=3' /gb=AI848344 /gi=5492250 /ug=Mm.29849 /len=404	AI848344	Mm.29849	Mm.290142	July 2007 (NCBI Build 37)	chr5:115729759-115746343 (+) // 79.78 // qF	coenzyme Q5 homolog, methyltransferase (yeast)	Coq5	1.77136	0	0	0	-1.4506	0		ENSMUSG00000041733	52064	Q3UWE3 /// Q9CXI0	---	NP_080780.1	NM_026504
102769_f_at	Murine Genome U74Av2 Array	Mus musculus	2008-07-07	Consensus sequence	GenBank	5683984	Cluster Incl AB016248:Mus musculus mRNA for sterol-C5-desaturase, complete cds /cds=(170,1069) /gb=AB016248 /gi=3721883 /ug=Mm.13081 /len=1721	AB016248	Mm.13081	Mm.32700	July 2007 (NCBI Build 37)	chr9:42062221-42070181 (-) // 93.55 // qA5.1	sterol-C5-desaturase (fungal ERG3, delta-5-desaturase) homolog (S. cerevisae)	Sc5d	1.77097	0	0	0	0	0		ENSMUSG00000032018	235293	O88822 /// Q8BGI0 /// Q8R1S3	---	NP_766357.1	NM_172769
101430_at	Murine Genome U74Av2 Array	Mus musculus	2008-07-07	Consensus sequence	GenBank	5695610	Cluster Incl AW124153:UI-M-BH2.1-apr-f-10-0-UI.s1 Mus musculus cDNA, 3' end /clone=UI-M-BH2.1-apr-f-10-0-UI /clone_end=3' /gb=AW124153 /gi=6099683 /ug=Mm.7556 /len=219	AW124153	Mm.7556	Mm.240627	July 2007 (NCBI Build 37)	chr13:29042113-29043430 (-) // 98.87 // qA3.1	SRY-box containing gene 4	Sox4	1.76355	0	1.85471	0	0	0		ENSMUSG00000076431	20677	Q06831 /// Q3U5A1 /// Q5SW95 /// Q62249 /// Q8BPK5 /// Q8BQ53 /// Q8CE56	---	NP_033264.2	NM_009238
97264_r_at	Murine Genome U74Av2 Array	Mus musculus	2008-07-07	Consensus sequence	GenBank	5671698	Cluster Incl AI846289:UI-M-AK1-aez-f-02-0-UI.s1 Mus musculus cDNA, 3' end /clone=UI-M-AK1-aez-f-02-0-UI /clone_end=3' /gb=AI846289 /gi=5490195 /ug=Mm.27899 /len=375	AI846289	Mm.27899	Mm.216227	July 2007 (NCBI Build 37)	chr11:120824985-120830476 (-) // 79.66 // qE2	casein kinase 1, delta	Csnk1d	1.75644	0	2.17045	0	0	0		ENSMUSG00000025162	104318	A2ABP0 /// A2ABP1 /// Q3UBT6 /// Q3USK2 /// Q9DC28	EC:2.7.1.-	NP_082150.1 /// NP_620690.1	NM_027874 /// NM_139059
160289_s_at	Murine Genome U74Av2 Array	Mus musculus	2008-07-07	Consensus sequence	GenBank	5672367	Cluster Incl AI849904:UI-M-BG0-ahz-c-05-0-UI.s1 Mus musculus cDNA, 3' end /clone=UI-M-BG0-ahz-c-05-0-UI /clone_end=3' /gb=AI849904 /gi=5493810 /ug=Mm.28365 /len=376 /NOTE=replacement for probe set(s) 97879_at on MG-U74A	AI849904	Mm.28365	Mm.296221	July 2007 (NCBI Build 37)	chr12:86469304-86475039 (+) // 84.1 // qD2	dihydrolipoamide S-succinyltransferase (E2 component of 2-oxo-glutarate complex)	Dlst	1.7558	0	1.98927	0	-2.33258	0		ENSMUSG00000004789	78920	Q8BHN4 /// Q9D2G2	EC:2.3.1.61	NP_084501.1	NM_030225
96870_at	Murine Genome U74Av2 Array	Mus musculus	2008-07-07	Consensus sequence	GenBank	5675704	Cluster Incl AI836740:UI-M-AJ0-aax-h-06-0-UI.s1 Mus musculus cDNA, 3' end /clone=UI-M-AJ0-aax-h-06-0-UI /clone_end=3' /gb=AI836740 /gi=5470958 /ug=Mm.30065 /len=420	AI836740	Mm.30065	Mm.154581	July 2007 (NCBI Build 37)	chr15:81742313-81745563 (+) // 55.56 // qE1	aconitase 2, mitochondrial	Aco2	1.74492	0	1.75572	0	0	0		ENSMUSG00000022477	11429	Q62491 /// Q8CE31 /// Q99KI0	---	NP_542364.1	NM_080633
93431_at	Murine Genome U74Av2 Array	Mus musculus	2008-07-07	Consensus sequence	GenBank	5706012	Cluster Incl Z38015:Dystrophia myotonica kinase, B15 /cds=(143,2038) /gb=Z38015 /gi=563525 /ug=Mm.6529 /len=2755	Z38015	Mm.6529	Mm.6529	July 2007 (NCBI Build 37)	chr7:19669200-19679167 (+) // 96.68 // qA3	dystrophia myotonica-protein kinase	Dmpk	1.74424	0	0	0	1.74541	0		ENSMUSG00000030409	13400	P54265 /// Q05CL1 /// Q6DI71	---	NP_115794.1	NM_032418
160646_at	Murine Genome U74Av2 Array	Mus musculus	2008-07-07	Consensus sequence	GenBank	5685088_RC	Cluster Incl AI851983:UI-M-BH0-aiq-d-05-0-UI.s1 Mus musculus cDNA, 3' end /clone=UI-M-BH0-aiq-d-05-0-UI /clone_end=3' /gb=AI851983 /gi=5495889 /ug=Mm.20288 /len=443 /NOTE=replacement for probe set(s) 103626_at on MG-U74A	AI851983	Mm.20288	Mm.283573	July 2007 (NCBI Build 37)	chr8:34807681-34808632 (+) // 78.81 // qA4	glutathione reductase /// similar to Glutathione reductase, mitochondrial precursor (GR) (GRase)	Gsr /// LOC630729	1.74415	0	1.94664	0	-1.7242	0		ENSMUSG00000031584	14782 /// 630729	P47791 /// Q3TWI5 /// Q3TXK9 /// Q3U9P5 /// Q3U9R7 /// Q3UAS7 /// Q3UB84 /// Q91Z57	---	NP_034474.4 /// XP_909425.3	NM_010344 /// XM_904332
93008_at	Murine Genome U74Av2 Array	Mus musculus	2008-07-07	Consensus sequence	GenBank	5664516	Cluster Incl AW120557:UI-M-BH1-ana-f-03-0-UI.s2 Mus musculus cDNA, 3' end /clone=UI-M-BH1-ana-f-03-0-UI /clone_end=3' /gb=AW120557 /gi=6095890 /ug=Mm.14585 /len=530	AW120557	Mm.14585	Mm.248188	July 2007 (NCBI Build 37)	chr8:73197167-73202645 (+) // 84.72 // qB3.3	LSM4 homolog, U6 small nuclear RNA associated (S. cerevisiae)	Lsm4	1.74282	0	2.0859	0	0	0		ENSMUSG00000031848	50783	Q9CY46 /// Q9D181 /// Q9QXA5	---	NP_056631.2	NM_015816
97459_at	Murine Genome U74Av2 Array	Mus musculus	2008-07-07	Consensus sequence	GenBank	5676350	Cluster Incl AI851441:UI-M-BH0-akj-e-05-0-UI.s1 Mus musculus cDNA, 3' end /clone=UI-M-BH0-akj-e-05-0-UI /clone_end=3' /gb=AI851441 /gi=5495347 /ug=Mm.30270 /len=338	AI851441	Mm.30270	Mm.30270	July 2007 (NCBI Build 37)	chr18:36769496-36770631 (+) // 94.42 // qB2 /// chr9:54798619-54805841 (+) // 94.17 // qB	proteasome (prosome, macropain) subunit, alpha type 4	Psma4	1.73612	0	1.86466	0	0	0		ENSMUSG00000032301	26441	Q3TL95 /// Q3UCF0 /// Q9R1P0	---	NP_036096.1	NM_011966
96268_at	Murine Genome U74Av2 Array	Mus musculus	2008-07-07	Consensus sequence	GenBank	5674918	Cluster Incl AI840979:UI-M-AK0-adk-e-11-0-UI.s1 Mus musculus cDNA, 3' end /clone=UI-M-AK0-adk-e-11-0-UI /clone_end=3' /gb=AI840979 /gi=5475192 /ug=Mm.29845 /len=405	AI840979	Mm.29845	Mm.29845	July 2007 (NCBI Build 37)	chr6:73198375-73226899 (+) // 87.83 // qC1	succinate-CoA ligase, GDP-forming, alpha subunit	Suclg1	1.736	0	1.58039	0	-1.3077	0		ENSMUSG00000052738	56451	Q9WUM5	EC:6.2.1.4	NP_063932.1	NM_019879
93562_at	Murine Genome U74Av2 Array	Mus musculus	2008-07-07	Consensus sequence	GenBank	5666552	Cluster Incl AI854366:UI-M-BG1-aic-e-10-0-UI.s1 Mus musculus cDNA, 3' end /clone=UI-M-BG1-aic-e-10-0-UI /clone_end=3' /gb=AI854366 /gi=5498272 /ug=Mm.2033 /len=410	AI854366	Mm.2033	Mm.2033	July 2007 (NCBI Build 37)	chr1:58643287-58652767 (+) // 81.04 // qC1.3	NADH dehydrogenase (ubiquinone) 1 beta subcomplex 3	Ndufb3	1.73468	1.08917	1.79781	0	0	0		ENSMUSG00000026032	66495	Q9CQZ6 /// Q9D6H6	---	NP_079873.1	NM_025597
95084_f_at	Murine Genome U74Av2 Array	Mus musculus	2008-07-07	Consensus sequence	GenBank	5673818	Cluster Incl AI844995:UI-M-BG0-ahu-e-03-0-UI.s1 Mus musculus cDNA, 3' end /clone=UI-M-BG0-ahu-e-03-0-UI /clone_end=3' /gb=AI844995 /gi=5488901 /ug=Mm.29256 /len=218	AI844995	Mm.29256	Mm.196574	July 2007 (NCBI Build 37)	chr4:44994282-45003571 (+) // 72.78 // qB1	glyoxylate reductase/hydroxypyruvate reductase	Grhpr	1.73168	0	1.54053	0	1.25357	0		ENSMUSG00000035637	76238	Q3T9Z2 /// Q91Z53	EC:1.1.1.26 /// EC:1.1.1.79	NP_525028.1	NM_080289
99849_at	Murine Genome U74Av2 Array	Mus musculus	2008-07-07	Consensus sequence	GenBank	5716595_RC	Cluster Incl C85523:C85523 Mus musculus cDNA, 3' end /clone=J0209F01 /clone_end=3' /gb=C85523 /gi=2917480 /ug=Mm.63525 /len=566	C85523	Mm.63525	Mm.298132	July 2007 (NCBI Build 37)	---	WD repeat domain 92	Wdr92	1.72946	1.64238	2.42389	0	1.82662	0		ENSMUSG00000078970	103784	Q8BGF3 /// Q8BKZ6	---	NP_849240.1	NM_178909
102123_at	Murine Genome U74Av2 Array	Mus musculus	2008-07-07	Consensus sequence	GenBank	5760735	Cluster Incl Z31689:M.musculus (C57 Black/6X CBA) LAL mRNA for lysosomal acid lipase /cds=(18,1211) /gb=Z31689 /gi=4456670 /ug=Mm.42960 /len=2358	Z31689	Mm.42960	Mm.157545	July 2007 (NCBI Build 37)	chr19:34567321-34599337 (-) // 83.59 // qC1	lysosomal acid lipase A	Lipa	1.72932	0	1.71164	0	0	0		ENSMUSG00000024781	16889	Q3TEL5 /// Q6PDR1 /// Q8C2G7 /// Q9Z0M5	---	NP_001104570.1 /// NP_067435.3	NM_001111100 /// NM_021460
95058_f_at	Murine Genome U74Av2 Array	Mus musculus	2008-07-07	Consensus sequence	GenBank	5673658	Cluster Incl AW121984:UI-M-BH2.3-aoj-b-10-0-UI.s1 Mus musculus cDNA, 3' end /clone=UI-M-BH2.3-aoj-b-10-0-UI /clone_end=3' /gb=AW121984 /gi=6097345 /ug=Mm.29153 /len=390	AW121984	Mm.29153	Mm.195625	July 2007 (NCBI Build 37)	chr1:167391348-167411250 (+) // 71.72 // qH2.3	brain protein 44	Brp44	1.72539	1.2594	1.49341	0	0	0		ENSMUSG00000026568	70456	Q9D023	---	NP_081706.1	NM_027430
101991_at	Murine Genome U74Av2 Array	Mus musculus	2008-07-07	Consensus sequence	GenBank	5683288_rc	Cluster Incl D16215:Mouse mRNA for flavin-containing monooxygenase, complete cds /cds=(206,1804) /gb=D16215 /gi=286077 /ug=Mm.976 /len=2126	D16215	Mm.976	Mm.976	July 2007 (NCBI Build 37)	chr1:164759691-164796741 (-) // 96.94 // qH2.1	flavin containing monooxygenase 1	Fmo1	1.72522	0	1.60649	0	0	0		ENSMUSG00000040181	14261	P50285 /// Q3UNX7 /// Q8C9C1	EC:1.14.13.8	NP_034361.1	NM_010231
160850_at	Murine Genome U74Av2 Array	Mus musculus	2008-07-07	Consensus sequence	GenBank	5692478_RC	Cluster Incl U32197:Folylpolyglutamyl synthetase /cds=(6,1769) /gb=U32197 /gi=1199593 /ug=Mm.3830 /len=2216 /NOTE=replacement for probe set(s) 99003_at on MG-U74A	U32197	Mm.3830	Mm.3830	July 2007 (NCBI Build 37)	chr2:32538105-32549672 (-) // 89.88 // qB	folylpolyglutamyl synthetase	Fpgs	1.72515	0	1.32525	0	0	-1.27894		ENSMUSG00000009566	14287	A2AK69 /// A2AK70 /// P48760 /// Q3U0B4 /// Q99K38	---	NP_034366.2	NM_010236
160262_at	Murine Genome U74Av2 Array	Mus musculus	2008-07-07	Consensus sequence	GenBank	5671858_RC	Cluster Incl AI839901:UI-M-AH0-acw-d-08-0-UI.s1 Mus musculus cDNA, 3' end /clone=UI-M-AH0-acw-d-08-0-UI /clone_end=3' /gb=AI839901 /gi=5474114 /ug=Mm.28023 /len=410 /NOTE=replacement for probe set(s) 97291_at on MG-U74A	AI839901	Mm.28023	Mm.28023	July 2007 (NCBI Build 37)	chr2:90687370-90705772 (+) // 91.6 // qE1	mitochondrial carrier homolog 2 (C. elegans)	Mtch2	1.72232	0	1.63815	0	0	0		ENSMUSG00000027282	56428	A2AFW6 /// A2AFW7 /// Q05C68 /// Q3UA17 /// Q791V5 /// Q9CUI0 /// Q9D050	---	NP_062732.1	NM_019758
161471_f_at	Murine Genome U74Av2 Array	Mus musculus	2008-07-07	Consensus sequence	GenBank	5731201	Cluster Incl AV356223:AV356223 Mus musculus cDNA, 3' end /clone=7330427J06 /clone_end=3' /gb=AV356223 /gi=6397280 /ug=Mm.63453 /len=239 /NOTE=replacement for probe set(s) 95274_at on MG-U74A	AV356223	Mm.63453	Mm.23808	July 2007 (NCBI Build 37)	chr12:112353872-112354110 (+) // 92.05 // qF1	REST corepressor 1	Rcor1	1.71727	0	0	0	0	0		---	217864	Q8CFE3	---	NP_932140.1	NM_198023
95485_at	Murine Genome U74Av2 Array	Mus musculus	2008-07-07	Consensus sequence	GenBank	5669948	Cluster Incl D29639:Mouse embryonal carcinoma cell mRNA for 3-hydroxyacyl CoA dehydrogenase, complete cds /cds=(53,964) /gb=D29639 /gi=1125025 /ug=Mm.2491 /len=1679	D29639	Mm.2491	Mm.260164	July 2007 (NCBI Build 37)	chr3:130936324-130974968 (-) // 99.66 // qG3	hydroxyacyl-Coenzyme A dehydrogenase	Hadh	1.71491	0	1.5244	0	0	0		ENSMUSG00000027984	15107	Q61425	EC:1.1.1.35	NP_032238.2	NM_008212
161884_r_at	Murine Genome U74Av2 Array	Mus musculus	2008-07-07	Consensus sequence	GenBank	5744771	Cluster Incl AV368725:AV368725 Mus musculus cDNA, 3' end /clone=9030006D17 /clone_end=3' /gb=AV368725 /gi=6416372 /ug=Mm.92321 /len=230 /NOTE=replacement for probe set(s) 98671_f_at on MG-U74A	AV368725	Mm.92321	Mm.259021	July 2007 (NCBI Build 37)	chr3:33968036-33968261 (+) // 90.43 // qA3	fragile X mental retardation gene 1, autosomal homolog	Fxr1	1.71471	0	0	0	0	0		ENSMUSG00000027680	14359	Q61584 /// Q8C7U4	---	NP_001106659.1 /// NP_001106660.1 /// NP_032079.1	NM_001113188 /// NM_001113189 /// NM_008053
98586_at	Murine Genome U74Av2 Array	Mus musculus	2008-07-07	Consensus sequence	GenBank	5678145	Cluster Incl AW107230:um12f03.x1 Mus musculus cDNA, 3' end /clone=IMAGE-2182877 /clone_end=3' /gb=AW107230 /gi=6078030 /ug=Mm.3797 /len=574	AW107230	Mm.3797	Mm.290407	July 2007 (NCBI Build 37)	chr10:110934045-110935204 (+) // 98.38 // qD1	nucleosome assembly protein 1-like 1	Nap1l1	1.71458	0	0	0	0	0		---	53605	P28656 /// Q3TF41 /// Q8BSH9 /// Q9CSP8	---	NP_056596.1	NM_015781
95646_at	Murine Genome U74Av2 Array	Mus musculus	2008-07-07	Consensus sequence	GenBank	5674193	Cluster Incl U01170:Carnitine palmitoyltransferase 2 /cds=(0,1976) /gb=U01170 /gi=425266 /ug=Mm.29499 /len=1977	U01170	Mm.29499	Mm.307620	July 2007 (NCBI Build 37)	chr4:107576545-107596184 (-) // 96.11 // qC7	carnitine palmitoyltransferase 2	Cpt2	1.71382	-1.25095	1.65022	0	-1.2929	0		ENSMUSG00000028607	12896	A2A8E7 /// A2A8E8 /// A2A8E9 /// P52825 /// Q3TFS0 /// Q3UDA8 /// Q3UN55 /// Q9CU20	---	NP_034079.2	NM_009949
94853_at	Murine Genome U74Av2 Array	Mus musculus	2008-07-07	Consensus sequence	GenBank	5669222	Cluster Incl U29055:Guanine nucleotide binding protein, beta 1 /cds=(39,1061) /gb=U29055 /gi=868168 /ug=Mm.2344 /len=1410	U29055	Mm.2344	Mm.2344	July 2007 (NCBI Build 37)	chr4:154865574-154932363 (+) // 95.5 // qE2	guanine nucleotide binding protein (G protein), beta 1	Gnb1	1.71311	0	1.61814	0	0	0		ENSMUSG00000029064	14688	P62874 /// Q3TQ70 /// Q3U1B1 /// Q61621	---	NP_032168.1	NM_008142
101510_at	Murine Genome U74Av2 Array	Mus musculus	2008-07-07	Consensus sequence	GenBank	5682329	Cluster Incl AB007136:Protease (prosome, macropain) 28 subunit, alpha /cds=(81,830) /gb=AB007136 /gi=3219281 /ug=Mm.830 /len=977	AB007136	Mm.830	Mm.830	July 2007 (NCBI Build 37)	chr14:56197310-56200365 (+) // 83.35 // qC3	proteasome (prosome, macropain) 28 subunit, alpha	Psme1	1.71305	0	1.45142	0	0	0		ENSMUSG00000022216	19186	P97371 /// Q5HZK3	---	NP_035319.1	NM_011189
93958_at	Murine Genome U74Av2 Array	Mus musculus	2008-07-07	Consensus sequence	GenBank	5708061	Cluster Incl AA086863:mm86g02.r1 Mus musculus cDNA, 5' end /clone=IMAGE-535346 /clone_end=5' /gb=AA086863 /gi=1630072 /ug=Mm.95627 /len=494	AA086863	Mm.95627	Mm.228903	July 2007 (NCBI Build 37)	chr18:38461327-38476496 (+) // 90.08 // qB3	ring finger protein 14	Rnf14	1.70808	0	1.7936	0	0	0		ENSMUSG00000060450	56736	Q7TPR0 /// Q9JI90	---	NP_064396.1	NM_020012
103203_f_at	Murine Genome U74Av2 Array	Mus musculus	2008-07-07	Consensus sequence	GenBank	5697405	Cluster Incl AW259499:up28d02.x1 Mus musculus cDNA, 3' end /clone=IMAGE-2655651 /clone_end=3' /gb=AW259499 /gi=6632417 /ug=Mm.1911 /len=454	AW259499	Mm.1911	Mm.240566	July 2007 (NCBI Build 37)	chr7:56121798-56122198 (-) // 85.47 // qB4	E2F transcription factor 8	E2f8	1.70704	0	0	0	0	0		ENSMUSG00000046179	108961	Q3TYV4 /// Q58FA4 /// Q5I037	---	NP_001013386.2	NM_001013368
99087_at	Murine Genome U74Av2 Array	Mus musculus	2008-07-07	Consensus sequence	GenBank	5678411_RC	Cluster Incl AW060179:UI-M-BH1-amu-d-09-0-UI.s1 Mus musculus cDNA, 3' end /clone=UI-M-BH1-amu-d-09-0-UI /clone_end=3' /gb=AW060179 /gi=6007945 /ug=Mm.38994 /len=244	AW060179	Mm.38994	Mm.62876	July 2007 (NCBI Build 37)	chr10:72117638-72137516 (+) // 50.47 // qB5.3	ZW10 interactor	Zwint	1.70635	0	1.5403	0	0	0		ENSMUSG00000019923	52696	Q9CQU5	---	NP_079911.1	NM_025635
104164_at	Murine Genome U74Av2 Array	Mus musculus	2008-07-07	Consensus sequence	GenBank	5699306	Cluster Incl AI181257:ub94b03.r1 Mus musculus cDNA, 5' end /clone=IMAGE-1396109 /clone_end=5' /gb=AI181257 /gi=3731895 /ug=Mm.27139 /len=510	AI181257	Mm.27139	Mm.71514	July 2007 (NCBI Build 37)	chr10:61160978-61165515 (+) // 84.25 // qB4	trypsin domain containing 1	Tysnd1	1.70236	0	1.65133	0	-1.57637	0		ENSMUSG00000020087	71767	Q9DBA6	---	XP_125636.3 /// XP_911089.3	XM_125636 /// XM_905996
95910_f_at	Murine Genome U74Av2 Array	Mus musculus	2008-07-07	Consensus sequence	GenBank	5709705	Cluster Incl AI844780:UI-M-AL1-ahq-g-08-0-UI.s1 Mus musculus cDNA, 3' end /clone=UI-M-AL1-ahq-g-08-0-UI /clone_end=3' /gb=AI844780 /gi=5488686 /ug=Mm.24440 /len=200	AI844780	Mm.24440	Mm.167232	July 2007 (NCBI Build 37)	chr6:72515924-72516187 (-) // 87.09 // qC1	RNA binding motif and ELMO domain 1 /// similar to RNA binding motif and ELMO domain 1	LOC100047355 /// Rbed1	1.7006	0	1.43903	0	0	0		ENSMUSG00000056698	100047355 /// 232089	Q91YP6	---	NP_659166.1 /// XP_001478017.1	NM_144917 /// XM_001477967
98451_at	Murine Genome U74Av2 Array	Mus musculus	2008-07-07	Consensus sequence	GenBank	5691717_RC	Cluster Incl AI843164:UI-M-AK1-aet-b-03-0-UI.s1 Mus musculus cDNA, 3' end /clone=UI-M-AK1-aet-b-03-0-UI /clone_end=3' /gb=AI843164 /gi=5477377 /ug=Mm.34635 /len=375	AI843164	Mm.34635	Mm.248776	July 2007 (NCBI Build 37)	chr1:75241261-75242265 (+) // 97.38 // qC3	DnaJ (Hsp40) homolog, subfamily B, member 10	Dnajb10	1.69911	0	2.03836	0	0	0		ENSMUSG00000026203	56812	Q3TB24 /// Q5U4B8 /// Q9QYI5	---	NP_064662.1 /// NP_835156.1	NM_020266 /// NM_178055
95483_at	Murine Genome U74Av2 Array	Mus musculus	2008-07-07	Consensus sequence	GenBank	5669938	Cluster Incl AW123318:UI-M-BH2.1-apf-b-03-0-UI.s1 Mus musculus cDNA, 3' end /clone=UI-M-BH2.1-apf-b-03-0-UI /clone_end=3' /gb=AW123318 /gi=6098848 /ug=Mm.24874 /len=371	AW123318	Mm.24874	Mm.280013	July 2007 (NCBI Build 37)	chr1:88013146-88035871 (+) // 88.18 // qC5	proteasome (prosome, macropain) 26S subunit, non-ATPase, 1	Psmd1	1.69575	0	1.98341	0	0	0		ENSMUSG00000026229	70247	A0JLU3 /// Q05CG9 /// Q3TXS7 /// Q5HZG6 /// Q8BU34 /// Q8CGG2 /// Q8CGI9	---	NP_081633.1	NM_027357
160256_at	Murine Genome U74Av2 Array	Mus musculus	2008-07-07	Consensus sequence	GenBank	5671706	Cluster Incl AA611709:vo89e05.r1 Mus musculus cDNA, 5' end /clone=IMAGE-1066304 /clone_end=5' /gb=AA611709 /gi=2461744 /ug=Mm.27901 /len=205 /NOTE=replacement for probe set(s) 97266_at on MG-U74A	AA611709	Mm.27901	Mm.291868	July 2007 (NCBI Build 37)	chr2:34820089-34820438 (-) // 67.45 // qB	translocase of outer mitochondrial membrane 7 homolog (yeast)	Tomm7	1.68787	1.26613	1.43655	0	0	0		ENSMUSG00000028998	66169	Q9D173	---	NP_079670.1	NM_025394
99607_at	Murine Genome U74Av2 Array	Mus musculus	2008-07-07	Consensus sequence	GenBank	5679375	Cluster Incl Z47088:Transcription elongation factor B (SIII), polypeptide 1 (15 kDa),-like /cds=UNKNOWN /gb=Z47088 /gi=861057 /ug=Mm.42944 /len=1219	Z47088	Mm.42944	Mm.42944	July 2007 (NCBI Build 37)	chr11:52045547-52060339 (+) // 95.0 // qB1.3	S-phase kinase-associated protein 1A	Skp1a	1.68727	0	1.42771	0	0	0		ENSMUSG00000036309	21402	Q3TL58 /// Q5SUR3 /// Q5SUR4 /// Q9WTX5	---	NP_035673.3	NM_011543
94439_at	Murine Genome U74Av2 Array	Mus musculus	2008-07-07	Consensus sequence	GenBank	5687552	Cluster Incl AW124363:UI-M-BH2.1-apq-h-10-0-UI.s1 Mus musculus cDNA, 3' end /clone=UI-M-BH2.1-apq-h-10-0-UI /clone_end=3' /gb=AW124363 /gi=6099893 /ug=Mm.26564 /len=253	AW124363	Mm.26564	Mm.26564	July 2007 (NCBI Build 37)	chr16:33242498-33243397 (+) // 99.01 // qB3	oxysterol binding protein-like 11	Osbpl11	1.68629	0	0	0	0	0		ENSMUSG00000022807	106326	Q8CI95	---	NP_789810.1	NM_176840
97255_at	Murine Genome U74Av2 Array	Mus musculus	2008-07-07	Consensus sequence	GenBank	5671666	Cluster Incl AW061318:UI-M-BH1-anw-e-02-0-UI.s1 Mus musculus cDNA, 3' end /clone=UI-M-BH1-anw-e-02-0-UI /clone_end=3' /gb=AW061318 /gi=6009069 /ug=Mm.27880 /len=402	AW061318	Mm.27880	Mm.398543	July 2007 (NCBI Build 37)	chr2:6462914-6465066 (-) // 98.25 // qA1	CUG triplet repeat, RNA binding protein 2	Cugbp2	1.68572	0	0	0	0	0		ENSMUSG00000002107	14007	A1L3Q7 /// A3KGT0 /// A3KGT2 /// Q8BR48 /// Q9Z0H4	---	NP_001103698.1 /// NP_001103699.1 /// NP_001103700.1 /// NP_001103701.1 /// NP_001103702.1 /// NP_034290.2	NM_001110228 /// NM_001110229 /// NM_001110230 /// NM_001110231 /// NM_001110232 /// NM_010160
93556_at	Murine Genome U74Av2 Array	Mus musculus	2008-07-07	Consensus sequence	GenBank	5666518	Cluster Incl X99143:M.musculus mRNA for hair keratin, mHb6 /cds=(0,1370) /gb=X99143 /gi=1903237 /ug=Mm.20285 /len=1808	X99143	Mm.20285	Mm.383183	July 2007 (NCBI Build 37)	chr15:101303908-101310413 (+) // 85.58 // qF2	keratin 86	Krt86	1.68278	0	0	0	0	0		ENSMUSG00000067614	16679	P97861 /// Q3TUZ8	---	NP_034797.1	NM_010667
94841_at	Murine Genome U74Av2 Array	Mus musculus	2008-07-07	Consensus sequence	GenBank	5669117	Cluster Incl AW048997:UI-M-BH1-amp-c-10-0-UI.s1 Mus musculus cDNA, 3' end /clone=UI-M-BH1-amp-c-10-0-UI /clone_end=3' /gb=AW048997 /gi=5909526 /ug=Mm.2287 /len=486	AW048997	Mm.2287	Mm.208883	July 2007 (NCBI Build 37)	chr10:84776223-84777184 (+) // 84.17 // qC1	proteasome (prosome, macropain) subunit, alpha type 5	Psma5	1.67797	0	1.91628	0	0	0		ENSMUSG00000050490 /// ENSMUSG00000068749	26442	Q3TUI9 /// Q3TUX3 /// Q3UPK6 /// Q9Z2U1	---	NP_036097.1	NM_011967
99009_at	Murine Genome U74Av2 Array	Mus musculus	2008-07-07	Consensus sequence	GenBank	5692514	Cluster Incl Z49204:Nicotinamide nucleotide transhydrogenase /cds=(68,3328) /gb=Z49204 /gi=840818 /ug=Mm.3842 /len=3844	Z49204	Mm.3842	Mm.195803	July 2007 (NCBI Build 37)	chr13:120124318-120197778 (-) // 76.88 // qD2.3	nicotinamide nucleotide transhydrogenase	Nnt	1.67496	0	1.20932	0	-1.76461	0		ENSMUSG00000025453	18115	Q3TGH1 /// Q3TWH2 /// Q61941 /// Q8BGK0 /// Q8C1W8 /// Q8C337 /// Q8C3H2 /// Q8C9V5 /// Q922E1	EC:1.6.1.2	NP_032736.2	NM_008710 /// NR_003544
96947_at	Murine Genome U74Av2 Array	Mus musculus	2008-07-07	Consensus sequence	GenBank	5676174	Cluster Incl AW046273:UI-M-BH1-ala-f-05-0-UI.s1 Mus musculus cDNA, 3' end /clone=UI-M-BH1-ala-f-05-0-UI /clone_end=3' /gb=AW046273 /gi=5906802 /ug=Mm.30200 /len=374	AW046273	Mm.30200	Mm.30200	July 2007 (NCBI Build 37)	chr7:50699463-50713155 (+) // 91.2 // qB4	electron transferring flavoprotein, beta polypeptide /// similar to Electron transfer flavoprotein beta-subunit (Beta-ETF) /// similar to Electron transferring flavoprotein, beta polypeptide	Etfb /// LOC100045699 /// LOC634990	1.67328	0	1.69346	0	0	0		ENSMUSG00000004610	100045699 /// 110826 /// 634990	Q9DCW4	---	NP_080971.2 /// XP_001474216.1 /// XP_001474234.1 /// XP_914990.2	NM_026695 /// XM_001474166 /// XM_001474184 /// XM_909897
100885_at	Murine Genome U74Av2 Array	Mus musculus	2008-07-07	Consensus sequence	GenBank	5695006	Cluster Incl AF013166:Mus musculus serine/threonine kinase (nek2) mRNA, complete cds /cds=(57,1388) /gb=AF013166 /gi=2331225 /ug=Mm.5379 /len=2869	AF013166	Mm.5379	Mm.33773	July 2007 (NCBI Build 37)	chr1:193645436-193656927 (+) // 97.71 // qH6	NIMA (never in mitosis gene a)-related expressed kinase 2	Nek2	1.67252	0	1.64133	0	0	0		ENSMUSG00000026622	18005	O35942 /// Q3TF15 /// Q3TPD7 /// Q6PFG1 /// Q8BP64 /// Q91Z18 /// Q921N9	---	NP_035022.1	NM_010892
100952_at	Murine Genome U74Av2 Array	Mus musculus	2008-07-07	Consensus sequence	GenBank	5695207	Cluster Incl U47323:Stromal interaction molecule 1 /cds=(193,2250) /gb=U47323 /gi=1493832 /ug=Mm.645 /len=3192	U47323	Mm.645	Mm.645	July 2007 (NCBI Build 37)	chr7:109416736-109585826 (+) // 98.84 // qE3	stromal interaction molecule 1 /// similar to Stromal interaction molecule 1	LOC100045432 /// Stim1	1.67048	0	1.80489	0	0	0		ENSMUSG00000030987	100045432 /// 20866	P70302 /// Q3TUX9 /// Q8K1E1	---	NP_033313.2 /// XP_001475148.1	NM_009287 /// XM_001475098
104087_at	Murine Genome U74Av2 Array	Mus musculus	2008-07-07	Consensus sequence	GenBank	5685675	Cluster Incl AI840598:UI-M-AM0-adq-c-01-0-UI.s1 Mus musculus cDNA, 3' end /clone=UI-M-AM0-adq-c-01-0-UI /clone_end=3' /gb=AI840598 /gi=5474811 /ug=Mm.21793 /len=400	AI840598	Mm.21793	Mm.21793	July 2007 (NCBI Build 37)	chr10:59450600-59465849 (-) // 98.04 // qB4	DNA segment, Chr 10, ERATO Doi 641, expressed	D10Ertd641e	1.66994	0	1.9013	0	0	0		ENSMUSG00000020107	52717	Q9CPV2	---	NP_079790.1	NM_025514
102561_at	Murine Genome U74Av2 Array	Mus musculus	2008-07-07	Consensus sequence	GenBank	5725066	Cluster Incl U59282:Mus musculus F1F0 ATP synthase E subunit pseudogene /cds=(0,367) /gb=U59282 /gi=1491940 /ug=Mm.57218 /len=368	U59282	Mm.57218	Mm.136093	July 2007 (NCBI Build 37)	chr2:173809978-173810147 (-) // 45.11 // qH4	ATP synthase, H+ transporting, mitochondrial F1F0 complex, subunit e /// similar to F1Fo-ATPase subunit e	Atp5k /// LOC100040798	1.66991	0	0	0	0	0		ENSMUSG00000050856	100040798 /// 11958	Q06185 /// Q5EBI8 /// Q8BTB6	---	NP_031533.2	NM_007507 /// XR_032558
102821_s_at	Murine Genome U74Av2 Array	Mus musculus	2008-07-07	Consensus sequence	GenBank	5684132	Cluster Incl L32752:Mouse (clone M2) GTPase (Ran) mRNA, complete cds /cds=(37,687) /gb=L32752 /gi=727168 /ug=Mm.14426 /len=970	L32752	Mm.14426	Mm.322186	July 2007 (NCBI Build 37)	chr7:5076522-5077558 (-) // 98.48 // qA1	RAN, member RAS oncogene family /// RAS-like, family 2, locus 9 /// similar to RAN, member RAS oncogene family	LOC100045999 /// Ran /// Rasl2-9	1.66949	0	1.89632	0	0	0		ENSMUSG00000029430	100045999 /// 19384 /// 19428	A6H622 /// P62827 /// Q3ULW0 /// Q61820	---	NP_033054.1 /// NP_033417.1 /// XP_001475472.1	NM_009028 /// NM_009391 /// XM_001475422
98984_f_at	Murine Genome U74Av2 Array	Mus musculus	2008-07-07	Consensus sequence	GenBank	5692310	Cluster Incl D50430:Mouse mRNA for glycerol-3-phosphate dehydrogenase, complete cds /cds=(96,2279) /gb=D50430 /gi=1339937 /ug=Mm.3711 /len=2410	D50430	Mm.3711	Mm.3711	July 2007 (NCBI Build 37)	chr2:57090856-57220085 (+) // 93.96 // qC1.1	glycerol phosphate dehydrogenase 2, mitochondrial	Gpd2	1.66947	0	0	0	0	0		ENSMUSG00000026827	14571	A2AQR0 /// Q64521	EC:1.1.99.5	NP_034404.2	NM_010274
101254_at	Murine Genome U74Av2 Array	Mus musculus	2008-07-07	Consensus sequence	GenBank	5723866	Cluster Incl L32751:Lipopolysaccharide response /cds=(25,675) /gb=L32751 /gi=727166 /ug=Mm.7521 /len=994	L32751	Mm.7521	Mm.297440	July 2007 (NCBI Build 37)	chr5:129526397-129529002 (+) // 93.36 // qG1.3 /// chr2:41842684-41844362 (-) // 97.18 // qB /// chr7:5076575-5077545 (-) // 91.55 // qA1	RAN, member RAS oncogene family /// similar to RAN, member RAS oncogene family	LOC100045999 /// LOC640204 /// Ran	1.66617	0	1.93198	0	0	0		ENSMUSG00000029430	100045999 /// 19384 /// 640204	P62827 /// Q3ULW0	---	NP_033417.1 /// XP_001475472.1	NM_009391 /// XM_001475422 /// XR_034742
96900_at	Murine Genome U74Av2 Array	Mus musculus	2008-07-07	Consensus sequence	GenBank	5675880	Cluster Incl AW125480:UI-M-BH2.2-aqm-c-05-0-UI.s1 Mus musculus cDNA, 3' end /clone=UI-M-BH2.2-aqm-c-05-0-UI /clone_end=3' /gb=AW125480 /gi=6101010 /ug=Mm.30114 /len=476	AW125480	Mm.30114	Mm.333849	July 2007 (NCBI Build 37)	chr10:75398317-75400492 (+) // 92.17 // qC1	Nur77 downstream gene 2	Ndg2	1.66549	0	1.82165	0	-1.23354	0		ENSMUSG00000049422	103172	Q2V056 /// Q7TNL9 /// Q8BW15	---	NP_780538.2	NM_175329
98593_at	Murine Genome U74Av2 Array	Mus musculus	2008-07-07	Consensus sequence	GenBank	5678186	Cluster Incl AJ006215:Mus musculus mRNA for CMP-N-acetylneuraminic acid synthetase /cds=(0,1298) /gb=AJ006215 /gi=3413319 /ug=Mm.3820 /len=1687	AJ006215	Mm.3820	Mm.3820	July 2007 (NCBI Build 37)	chr6:142705279-142724228 (+) // 93.82 // qG3	cytidine monophospho-N-acetylneuraminic acid synthetase	Cmas	1.66396	0	1.68583	0	0	0		ENSMUSG00000030282	12764	Q99KK2	---	NP_034038.1	NM_009908
95420_at	Murine Genome U74Av2 Array	Mus musculus	2008-07-07	Consensus sequence	GenBank	5669647	Cluster Incl AW120625:UI-M-BH2.3-anz-a-01-0-UI.s1 Mus musculus cDNA, 3' end /clone=UI-M-BH2.3-anz-a-01-0-UI /clone_end=3' /gb=AW120625 /gi=6095958 /ug=Mm.24365 /len=471	AW120625	Mm.24365	Mm.252080	July 2007 (NCBI Build 37)	chr4:148524101-148524846 (-) // 92.87 // qE2	phosphogluconate dehydrogenase	Pgd	1.6616	0	2.0065	0	0	0		ENSMUSG00000028961	110208	A2AH73 /// Q3UAG2 /// Q91V28 /// Q91YT9 /// Q9DCD0	EC:1.1.1.44	NP_001074743.1	NM_001081274
103409_at	Murine Genome U74Av2 Array	Mus musculus	2008-07-07	Consensus sequence	GenBank	5684794	Cluster Incl AA656550:vs22b01.r1 Mus musculus cDNA, 5' end /clone=IMAGE-1138921 /clone_end=5' /gb=AA656550 /gi=2592704 /ug=Mm.18814 /len=468	AA656550	Mm.18814	Mm.18814	July 2007 (NCBI Build 37)	chr5:145025393-145026635 (-) // 87.46 // qG2	BAI1-associated protein 2-like 1	Baiap2l1	1.6595	0	0	0	0	0		ENSMUSG00000038859	66898	Q9DBJ3	---	NP_080109.1	NM_025833
93780_at	Murine Genome U74Av2 Array	Mus musculus	2008-07-07	Consensus sequence	GenBank	5667091	Cluster Incl AW060827:UI-M-BH1-amx-b-12-0-UI.s1 Mus musculus cDNA, 3' end /clone=UI-M-BH1-amx-b-12-0-UI /clone_end=3' /gb=AW060827 /gi=6008578 /ug=Mm.2125 /len=567	AW060827	Mm.2125	Mm.2125	July 2007 (NCBI Build 37)	chr13:24909819-24923394 (-) // 88.11 // qA3.1	thioesterase superfamily member 2	Them2	1.65735	0	1.47211	0	0	0		ENSMUSG00000006717	66834	Q4VA32 /// Q9CQR4	---	NP_080066.1	NM_025790
93999_at	Murine Genome U74Av2 Array	Mus musculus	2008-07-07	Consensus sequence	GenBank	5667661	Cluster Incl AW060597:UI-M-BH1-anq-d-09-0-UI.s1 Mus musculus cDNA, 3' end /clone=UI-M-BH1-anq-d-09-0-UI /clone_end=3' /gb=AW060597 /gi=6008348 /ug=Mm.21764 /len=224	AW060597	Mm.21764	Mm.276802	July 2007 (NCBI Build 37)	chr6:86321515-86328900 (+) // 76.85 // qD1	small nuclear ribonucleoprotein polypeptide G /// predicted gene, EG666609	EG666609 /// Snrpg	1.6571	0	1.7655	0	0	0		ENSMUSG00000049124 /// ENSMUSG00000057278	666609 /// 68011	P62309 /// Q3V424	---	NP_080782.1 /// XP_990020.1	NM_026506 /// XM_984926 /// XR_035735
102002_at	Murine Genome U74Av2 Array	Mus musculus	2008-07-07	Consensus sequence	GenBank	5683352	Cluster Incl AI836406:UI-M-AP0-abi-g-05-0-UI.s1 Mus musculus cDNA, 3' end /clone=UI-M-AP0-abi-g-05-0-UI /clone_end=3' /gb=AI836406 /gi=5470619 /ug=Mm.99026 /len=435	AI836406	Mm.99026	Mm.472727	July 2007 (NCBI Build 37)	chrX:149934857-149936079 (+) // 90.05 // qF3	ubiquilin 2	Ubqln2	1.65696	0	0	0	0	0		ENSMUSG00000050148	54609	Q9QZM0	---	NP_061268.2	NM_018798
102322_at	Murine Genome U74Av2 Array	Mus musculus	2008-07-07	Consensus sequence	GenBank	5683608	Cluster Incl AF061017:UDP-glucose dehydrogenase /cds=(110,1591) /gb=AF061017 /gi=3127128 /ug=Mm.10709 /len=2328	AF061017	Mm.10709	Mm.344831	July 2007 (NCBI Build 37)	chr5:65804459-65826959 (-) // 94.12 // qC3.1	UDP-glucose dehydrogenase	Ugdh	1.65371	0	1.38445	0	0	0		ENSMUSG00000029201	22235	O70475 /// Q3TI06 /// Q3TJ71 /// Q3TJE8 /// Q3TS38 /// Q3UIZ1	EC:1.1.1.22	NP_033492.1	NM_009466
96909_at	Murine Genome U74Av2 Array	Mus musculus	2008-07-07	Consensus sequence	GenBank	5675949	Cluster Incl AI849803:UI-M-AL1-aho-b-03-0-UI.s1 Mus musculus cDNA, 3' end /clone=UI-M-AL1-aho-b-03-0-UI /clone_end=3' /gb=AI849803 /gi=5493709 /ug=Mm.3014 /len=501	AI849803	Mm.3014	Mm.347976	July 2007 (NCBI Build 37)	chr7:87652664-87653289 (+) // 76.61 // qD3 /// chr7:129234181-129245359 (-) // 92.57 // qF3 /// chr7:146845443-146846065 (-) // 76.49 // qF4	NADH dehydrogenase (ubiquinone) 1, alpha/beta subcomplex, 1	Ndufab1	1.65146	0	1.52763	0	0	0		ENSMUSG00000030869	70316	Q3TJG2 /// Q569N0 /// Q9CR21	---	NP_082453.2	NM_028177
94191_at	Murine Genome U74Av2 Array	Mus musculus	2008-07-07	Consensus sequence	GenBank	5708689	Cluster Incl AF080215:Coagulation factor II (thrombin) receptor-like 3 /cds=(0,1190) /gb=AF080215 /gi=3396082 /ug=Mm.12948 /len=1361	AF080215	Mm.12948	Mm.12948	July 2007 (NCBI Build 37)	chr8:75285801-75287791 (+) // 97.21 // qB3.3	coagulation factor II (thrombin) receptor-like 3	F2rl3	1.64497	0	0	0	0	0		ENSMUSG00000050147	14065	O88634 /// Q0VDX1 /// Q8BZ77	---	NP_032001.2	NM_007975
95090_at	Murine Genome U74Av2 Array	Mus musculus	2008-07-07	Consensus sequence	GenBank	5673835_RC	Cluster Incl AA688600:vu18f09.r1 Mus musculus cDNA, 5' end /clone=IMAGE-1181033 /clone_end=5' /gb=AA688600 /gi=2678029 /ug=Mm.29269 /len=362	AA688600	Mm.29269	Mm.276255	July 2007 (NCBI Build 37)	chr19:4125975-4131730 (+) // 88.8 // qA	transmembrane protein 134	Tmem134	1.64424	0	1.52632	0	0	0		ENSMUSG00000024845	66990	Q6ZQL6 /// Q8R0J4 /// Q9D840	---	NP_001072117.1 /// NP_080165.1	NM_001078649 /// NM_025889
160123_at	Murine Genome U74Av2 Array	Mus musculus	2008-07-07	Consensus sequence	GenBank	5666514	Cluster Incl AI835524:UI-M-AI0-aam-e-04-0-UI.s1 Mus musculus cDNA, 3' end /clone=UI-M-AI0-aam-e-04-0-UI /clone_end=3' /gb=AI835524 /gi=5469737 /ug=Mm.20274 /len=188 /NOTE=replacement for probe set(s) 93554_at on MG-U74A	AI835524	Mm.20274	Mm.458079	July 2007 (NCBI Build 37)	chr2:25428949-25430329 (-) // 78.68 // qA3	phosphohistidine phosphatase 1	Phpt1	1.64386	0	0	0	0	0		ENSMUSG00000036504	75454	A2AJA8 /// Q9DAK9	---	NP_083569.1	NM_029293
103781_at	Murine Genome U74Av2 Array	Mus musculus	2008-07-07	Consensus sequence	GenBank	5698671	Cluster Incl U76832:Mus musculus plasma membrane protein syntaxin-4 mRNA, complete cds /cds=(0,896) /gb=U76832 /gi=1673624 /ug=Mm.24867 /len=897	U76832	Mm.24867	Mm.24867	July 2007 (NCBI Build 37)	chr7:134985479-134992477 (+) // 86.65 // qF3	syntaxin 4A (placental)	Stx4a	1.64189	0	0	0	0	0		ENSMUSG00000030805	20909	P70452 /// Q3TSL5 /// Q3UKQ8 /// Q80WT8	---	NP_033320.1	NM_009294
94850_at	Murine Genome U74Av2 Array	Mus musculus	2008-07-07	Consensus sequence	GenBank	5669215	Cluster Incl AJ238894:Mus musculus mRNA for mitochondrial acyl-CoA thioesterase, clone 2 /cds=(97,1416) /gb=AJ238894 /gi=5102775 /ug=Mm.23368 /len=1557	AJ238894	Mm.23368	Mm.268710	July 2007 (NCBI Build 37)	chrX:151697071-151732049 (+) // 92.3 // qF3 /// chr15:20595019-20596534 (-) // 92.3 // qA2	acyl-CoA thioesterase 9	Acot9	1.63924	0	0	0	0	0		ENSMUSG00000025287 /// ENSMUSG00000047565	56360	Q32MW3 /// Q9R0X4	---	NP_062710.2	NM_019736
101587_at	Murine Genome U74Av2 Array	Mus musculus	2008-07-07	Consensus sequence	GenBank	5682934	Cluster Incl U89491:Mus musculus microsomal expoxide hydrolase (Eph1) mRNA, allele b, complete cds /cds=(43,1410) /gb=U89491 /gi=1890859 /ug=Mm.9075 /len=1451	U89491	Mm.9075	Mm.9075	July 2007 (NCBI Build 37)	chr1:182919686-182947651 (-) // 97.29 // qH4	epoxide hydrolase 1, microsomal	Ephx1	1.63692	0	0	0	0	0		ENSMUSG00000038776	13849	P97869 /// Q6PEV0 /// Q8K2W5 /// Q9D379	---	NP_034275.1	NM_010145
103861_s_at	Murine Genome U74Av2 Array	Mus musculus	2008-07-07	Consensus sequence	GenBank	5685397	Cluster Incl AA388099:vc88g07.r1 Mus musculus cDNA, 5' end /clone=IMAGE-790140 /clone_end=5' /gb=AA388099 /gi=2041044 /ug=Mm.21103 /len=564	AA388099	Mm.21103	Mm.282122	July 2007 (NCBI Build 37)	chr7:129219619-129222367 (+) // 74.73 // qF3	ubiquitin family domain containing 1	Ubfd1	1.6358	0	1.86894	0	-2.063	0		ENSMUSG00000030870	28018	Q78JW9 /// Q8C5A9 /// Q9CYA9	---	NP_613055.2	NM_138589
96564_at	Murine Genome U74Av2 Array	Mus musculus	2008-07-07	Consensus sequence	GenBank	5710508	Cluster Incl X54401:Mouse U14 snRNA (intron 5 of hsc70 gene) /cds=(0,155) /gb=X54401 /gi=55071 /ug=Mm.2944 /len=156	X54401	Mm.2944	Mm.290774	July 2007 (NCBI Build 37)	chr1:47714471-47716555 (+) // 95.17 // qC1.1 /// chr9:40609371-40613282 (+) // 99.67 // qA5.1 /// chr10:14465083-14467173 (-) // 98.76 // qA2 /// chr14:93001596-93003679 (-) // 96.17 // qE2.1 /// chr5:5781571-5783620 (-) // 97.8 // qA1 /// chr6:75246028-75248118 (-) // 98.52 // qC2	heat shock protein 8	Hspa8	1.63312	0	1.97317	0	0	0		ENSMUSG00000015656 /// ENSMUSG00000059814 /// ENSMUSG00000062019	15481	P63017 /// Q3KQJ4 /// Q3TB63 /// Q3TEK2 /// Q3TF16 /// Q3TH04 /// Q3TH56 /// Q3TQ13 /// Q3TRH3 /// Q3TZJ3 /// Q3U9L2 /// Q3UBA6 /// Q3UBR0 /// Q3UDS0 /// Q3ULM1 /// Q3UXU1 /// Q504P4 /// Q9QZ38	---	NP_112442.2	NM_031165
94263_f_at	Murine Genome U74Av2 Array	Mus musculus	2008-07-07	Consensus sequence	GenBank	5668538	Cluster Incl D85570:Proteasome (prosome, macropain) subunit, beta type 7 /cds=(20,853) /gb=D85570 /gi=2547069 /ug=Mm.2246 /len=991	D85570	Mm.2246	Mm.389251	July 2007 (NCBI Build 37)	chr2:38443590-38499444 (-) // 86.74 // qB	proteasome (prosome, macropain) subunit, beta type 7	Psmb7	1.63205	0	1.57221	0	0	0		ENSMUSG00000026750	19177	A2AQL6 /// P70195 /// Q5D098	---	NP_035317.1	NM_011187
95460_at	Murine Genome U74Av2 Array	Mus musculus	2008-07-07	Consensus sequence	GenBank	5669818	Cluster Incl U70736:Mus musculus 38 kDa Mov34 homolog mRNA, complete cds /cds=(123,1127) /gb=U70736 /gi=2360946 /ug=Mm.2472 /len=1190	U70736	Mm.2472	Mm.402384	July 2007 (NCBI Build 37)	chr1:10014805-10028018 (-) // 93.79 // qA2	COP9 (constitutive photomorphogenic) homolog, subunit 5 (Arabidopsis thaliana)	Cops5	1.63162	0	1.72588	0	-1.97543	0		ENSMUSG00000025917	26754	O35864 /// Q3V0K7	---	NP_038743.1	NM_013715
101078_at	Murine Genome U74Av2 Array	Mus musculus	2008-07-07	Consensus sequence	GenBank	5681875	Cluster Incl Y16258:Basigin /cds=(0,773) /gb=Y16258 /gi=2808471 /ug=Mm.726 /len=1244	Y16258	Mm.726	Mm.726	July 2007 (NCBI Build 37)	chr10:79167247-79174713 (+) // 91.25 // qC1	basigin	Bsg	1.62713	0	1.68593	0	0	0		ENSMUSG00000023175	12215	O55107 /// O55108 /// P18572	---	NP_001070652.1 /// NP_033898.1	NM_001077184 /// NM_009768
95693_at	Murine Genome U74Av2 Array	Mus musculus	2008-07-07	Consensus sequence	GenBank	5674400	Cluster Incl U51167:Isocitrate dehydrogenase 2 /cds=(23,1594) /gb=U51167 /gi=1236983 /ug=Mm.2966 /len=1863	U51167	Mm.2966	Mm.246432	July 2007 (NCBI Build 37)	chr7:87239744-87248099 (-) // 52.99 // qD3	isocitrate dehydrogenase 2 (NADP+), mitochondrial	Idh2	1.62333	0	1.42479	0	0	0		ENSMUSG00000030541	269951	P54071	EC:1.1.1.42	NP_766599.1	NM_173011
94733_at	Murine Genome U74Av2 Array	Mus musculus	2008-07-07	Consensus sequence	GenBank	5708770	Cluster Incl J03398:P glycoprotein 2 /cds=(193,4023) /gb=J03398 /gi=199109 /ug=Mm.14172 /len=4084	J03398	Mm.14172	Mm.297825	July 2007 (NCBI Build 37)	chr5:8893712-8959225 (+) // 98.39 // qA1	ATP-binding cassette, sub-family B (MDR/TAP), member 4	Abcb4	1.62085	0	1.42353	0	0	0		ENSMUSG00000042476	18670	P21440 /// Q3TN75	---	NP_032856.2	NM_008830
161122_f_at	Murine Genome U74Av2 Array	Mus musculus	2008-07-07	Consensus sequence	GenBank	5715431	Cluster Incl AV032952:AV032952 Mus musculus cDNA /clone=1500038M12 /clone_end=3' /gb=AV032952 /gi=4832500 /ug=Mm.45671 /len=144 /NOTE=replacement for probe set(s) 98757_r_at on MG-U74A, 139974_i_at on MG-U74C	AV032952	Mm.45671	Mm.347976	July 2007 (NCBI Build 37)	chr7:146845447-146845618 (-) // 76.28 // qF4	NADH dehydrogenase (ubiquinone) 1, alpha/beta subcomplex, 1	Ndufab1	1.62074	0	1.50822	0	0	0		---	70316	Q9CR21	---	NP_082453.2	NM_028177
94778_at	Murine Genome U74Av2 Array	Mus musculus	2008-07-07	Consensus sequence	GenBank	5708840	Cluster Incl U96401:Mus musculus aldehyde dehydrogenase Ahd-2-like mRNA, complete cds /cds=(44,1549) /gb=U96401 /gi=2289239 /ug=Mm.16773 /len=2060	U96401	Mm.16773	Mm.14609	July 2007 (NCBI Build 37)	chr19:20767442-20802046 (-) // 99.66 // qB	aldehyde dehydrogenase family 1, subfamily A7	Aldh1a7	1.61937	0	1.3815	0	0	0		ENSMUSG00000024747	26358	O35945	---	NP_036051.1	NM_011921
94967_at	Murine Genome U74Av2 Array	Mus musculus	2008-07-07	Consensus sequence	GenBank	5687816	Cluster Incl AI851365:UI-M-BH0-akh-e-08-0-UI.s1 Mus musculus cDNA, 3' end /clone=UI-M-BH0-akh-e-08-0-UI /clone_end=3' /gb=AI851365 /gi=5495271 /ug=Mm.27216 /len=481	AI851365	Mm.27216	Mm.267131	July 2007 (NCBI Build 37)	chr19:29684689-29686229 (-) // 98.21 // qC1	endoplasmic reticulum metallopeptidase 1	Ermp1	1.6191	0	0	0	0	0		ENSMUSG00000046324	226090	Q3UVK0 /// Q8K2F9	---	NP_001074682.1	NM_001081213
162279_f_at	Murine Genome U74Av2 Array	Mus musculus	2008-07-07	Consensus sequence	GenBank	5757160	Cluster Incl AV370410:AV370410 Mus musculus cDNA, 3' end /clone=9030216M21 /clone_end=3' /gb=AV370410 /gi=6418057 /ug=Mm.99717 /len=240 /NOTE=replacement for probe set(s) 100649_f_at on MG-U74A	AV370410	---	---	July 2007 (NCBI Build 37)	chr5:130322110-130322231 (+) // 45.42 // qG1.3	---	---	1.61714	0	1.91622	0	0	0		---	---	---	---	---	---
92807_at	Murine Genome U74Av2 Array	Mus musculus	2008-07-07	Consensus sequence	GenBank	5664016	Cluster Incl X77585:Thioredoxin /cds=(74,391) /gb=X77585 /gi=453971 /ug=Mm.1275 /len=538	X77585	Mm.1275	Mm.260618	July 2007 (NCBI Build 37)	chr4:57956628-57969283 (-) // 67.83 // qB3	thioredoxin 1	Txn1	1.61575	0	1.46018	0	0	0		ENSMUSG00000028367	22166	A2AV97 /// P10639	---	NP_035790.1	NM_011660
160803_at	Murine Genome U74Av2 Array	Mus musculus	2008-07-07	Consensus sequence	GenBank	5689845_RC	Cluster Incl D88447:Mus musculus Rep-8 mRNA for reproduction 8, complete cds /cds=(22,855) /gb=D88447 /gi=5902923 /ug=Mm.29301 /len=1422 /NOTE=replacement for probe set(s) 96816_at on MG-U74A	D88447	Mm.29301	Mm.29301	July 2007 (NCBI Build 37)	chr8:34731233-34745833 (-) // 81.31 // qA4	UBX domain containing 6	Ubxd6	1.61427	0	0	0	0	0		ENSMUSG00000052906	108159	Q3TTF2 /// Q9D3X7 /// Q9QZ49	---	NP_848763.2	NM_178648
104267_at	Murine Genome U74Av2 Array	Mus musculus	2008-07-07	Consensus sequence	GenBank	5699800_RC	Cluster Incl AI844736:UI-M-AL1-ahq-c-10-0-UI.s1 Mus musculus cDNA, 3' end /clone=UI-M-AL1-ahq-c-10-0-UI /clone_end=3' /gb=AI844736 /gi=5488642 /ug=Mm.28535 /len=406	AI844736	Mm.28535	Mm.103581	July 2007 (NCBI Build 37)	chr2:131878231-131879000 (-) // 94.36 // qF2	solute carrier family 23 (nucleobase transporters), member 2	Slc23a2	1.612	0	0	0	0	0		ENSMUSG00000027340	54338	A2ANL1 /// Q3TDU7 /// Q80Y23 /// Q9EPR4	---	NP_061294.2	NM_018824
96082_at	Murine Genome U74Av2 Array	Mus musculus	2008-07-07	Consensus sequence	GenBank	5670553	Cluster Incl AI850644:UI-M-BG1-aik-f-01-0-UI.s1 Mus musculus cDNA, 3' end /clone=UI-M-BG1-aik-f-01-0-UI /clone_end=3' /gb=AI850644 /gi=5494550 /ug=Mm.26614 /len=374	AI850644	Mm.26614	Mm.26614	July 2007 (NCBI Build 37)	chr11:3370809-3371429 (-) // 58.28 // qA1	mitochondrial ribosomal protein L30	Mrpl30	1.61126	0	1.44746	0	0	0		ENSMUSG00000026087	107734	Q9D7N6	---	NP_081374.1	NM_027098
94241_at	Murine Genome U74Av2 Array	Mus musculus	2008-07-07	Consensus sequence	GenBank	5668439	Cluster Incl AI837229:UI-M-AK0-ade-e-06-0-UI.s1 Mus musculus cDNA, 3' end /clone=UI-M-AK0-ade-e-06-0-UI /clone_end=3' /gb=AI837229 /gi=5471482 /ug=Mm.2235 /len=492	AI837229	Mm.2235	Mm.182271	July 2007 (NCBI Build 37)	chr11:100946635-100947933 (+) // 93.13 // qD	Coenzyme A synthase	Coasy	1.60821	0	1.51964	0	0	0		ENSMUSG00000001755	71743	A2BFA8 /// Q9DBL7	EC:2.7.1.24 /// EC:2.7.7.3	NP_082172.2	NM_027896
95146_at	Murine Genome U74Av2 Array	Mus musculus	2008-07-07	Consensus sequence	GenBank	5674101	Cluster Incl AI839280:UI-M-AO0-acb-b-06-0-UI.s1 Mus musculus cDNA, 3' end /clone=UI-M-AO0-acb-b-06-0-UI /clone_end=3' /gb=AI839280 /gi=5473493 /ug=Mm.29455 /len=265	AI839280	Mm.29455	Mm.290353	July 2007 (NCBI Build 37)	chr8:35231596-35233900 (+) // 81.27 // qA4	transmembrane protein 66	Tmem66	1.60381	0	3.03947	0	-2.07945	0		ENSMUSG00000031532	67887	Q8R3Q0	---	NP_080708.3	NM_026432
93238_at	Murine Genome U74Av2 Array	Mus musculus	2008-07-07	Consensus sequence	GenBank	5705713_RC	Cluster Incl AI846822:UI-M-AI1-afk-b-07-0-UI.s1 Mus musculus cDNA, 3' end /clone=UI-M-AI1-afk-b-07-0-UI /clone_end=3' /gb=AI846822 /gi=5490728 /ug=Mm.5902 /len=269	AI846822	Mm.5902	Mm.305345	July 2007 (NCBI Build 37)	chr4_random:129190-129931 (+) // 75.18 //	dehydrogenase/reductase (SDR family) X chromosome	Dhrsx	1.60315	0	1.85482	0	0	0		ENSMUSG00000063897	236082	Q8VBZ0	---	NP_001028498.2	NM_001033326
93277_at	Murine Genome U74Av2 Array	Mus musculus	2008-07-07	Consensus sequence	GenBank	5665541	Cluster Incl X53584:Mouse mRNA for HSP60 protein (clones 3T3-7, -9, and -M1) /cds=(0,1667) /gb=X53584 /gi=51451 /ug=Mm.1777 /len=2119	X53584	Mm.1777	Mm.378944	July 2007 (NCBI Build 37)	chr11:41312178-41314422 (+) // 95.08 // qA5 /// chr1:55134678-55144707 (-) // 92.89 // qC1.2	heat shock protein 1 (chaperonin)	Hspd1	1.60229	1.61112	2.38107	0	1.48898	1.5404		ENSMUSG00000025980 /// ENSMUSG00000058809	15510	P63038	---	NP_034607.3	NM_010477
96699_at	Murine Genome U74Av2 Array	Mus musculus	2008-07-07	Consensus sequence	GenBank	5671220	Cluster Incl X53476:High mobility group protein 14 /cds=(33,323) /gb=X53476 /gi=51334 /ug=Mm.2756 /len=1070	X53476	Mm.2756	Mm.2756	July 2007 (NCBI Build 37)	chr11:104431770-104432961 (-) // 89.59 // qE1 /// chr12:77252525-77253682 (-) // 88.39 // qC3 /// chr16:96343195-96349307 (-) // 92.85 // qC4	high mobility group nucleosomal binding domain 1 /// similar to High mobility group nucleosomal binding domain 1	Hmgn1 /// LOC100044391 /// LOC666721	1.60181	0	1.49856	0	0	0		ENSMUSG00000040681	100044391 /// 15312 /// 666721	P18608 /// Q8CEW1	---	NP_032277.3 /// XP_001472107.1	NM_008251 /// XM_001472057 /// XR_032491 /// XR_034295
93815_at	Murine Genome U74Av2 Array	Mus musculus	2008-07-07	Consensus sequence	GenBank	5667275	Cluster Incl AI839425:UI-M-AN0-aco-e-06-0-UI.s1 Mus musculus cDNA, 3' end /clone=UI-M-AN0-aco-e-06-0-UI /clone_end=3' /gb=AI839425 /gi=5473638 /ug=Mm.21501 /len=402	AI839425	Mm.21501	Mm.21501	July 2007 (NCBI Build 37)	chr6:32742222-33010150 (-) // 92.18 // qA3.3	coiled-coil-helix-coiled-coil-helix domain containing 3	Chchd3	1.60128	0	1.50024	0	0	0		ENSMUSG00000053768	66075	Q91VG6 /// Q9CRB9 /// Q9D9P1	---	NP_079612.1	NM_025336
95427_at	Murine Genome U74Av2 Array	Mus musculus	2008-07-07	Consensus sequence	GenBank	5669686	Cluster Incl AI843650:UI-M-AO1-aen-h-06-0-UI.s1 Mus musculus cDNA, 3' end /clone=UI-M-AO1-aen-h-06-0-UI /clone_end=3' /gb=AI843650 /gi=5477863 /ug=Mm.24455 /len=449	AI843650	Mm.24455	Mm.180734	July 2007 (NCBI Build 37)	chr11:75113759-75120795 (-) // 99.15 // qB5	replication protein A1	Rpa1	1.59825	0	0	0	0	0		ENSMUSG00000000751	68275	Q3U8B3 /// Q5SWN2 /// Q8VEE4	---	NP_080929.1	NM_026653
99451_at	Murine Genome U74Av2 Array	Mus musculus	2008-07-07	Consensus sequence	GenBank	5692962	Cluster Incl AW060510:UI-M-BH1-ann-d-01-0-UI.s1 Mus musculus cDNA, 3' end /clone=UI-M-BH1-ann-d-01-0-UI /clone_end=3' /gb=AW060510 /gi=6008261 /ug=Mm.4065 /len=420	AW060510	Mm.4065	Mm.4065	July 2007 (NCBI Build 37)	chr2:32423907-32425208 (+) // 92.0 // qB	RIKEN cDNA C230093N12 gene	C230093N12Rik	1.59792	0	1.75472	0	0	0		ENSMUSG00000039157	98952	A2ASZ0 /// A2ASZ6 /// A2ASZ7 /// Q6KAR2 /// Q78T81 /// Q8R3X2	---	NP_705788.1	NM_153560
161238_f_at	Murine Genome U74Av2 Array	Mus musculus	2008-07-07	Consensus sequence	GenBank	5723673	Cluster Incl AV268209:AV268209 Mus musculus cDNA, 3' end /clone=4930533O10 /clone_end=3' /gb=AV268209 /gi=6256246 /ug=Mm.84556 /len=245 /NOTE=replacement for probe set(s) 101249_at on MG-U74A	AV268209	Mm.84556	Mm.256034	July 2007 (NCBI Build 37)	chr3:88125481-88125795 (+) // 77.55 // qF1	chaperonin subunit 3 (gamma)	Cct3	1.59718	0	1.7352	0	0	0		ENSMUSG00000001416	12462	P80318 /// Q3TBM6 /// Q3U0I3 /// Q3U4U6 /// Q3UJP4 /// Q9R1U1	---	NP_033966.1	NM_009836
94117_f_at	Murine Genome U74Av2 Array	Mus musculus	2008-07-07	Consensus sequence	GenBank	5708531	Cluster Incl AF026465:Putative neuronal cell adhesion molecule /cds=(226,2607) /gb=AF026465 /gi=3068591 /ug=Mm.10689 /len=3146	AF026465	Mm.10689	Mm.392333	July 2007 (NCBI Build 37)	chr9:64988995-65033666 (+) // 99.4 // qC	putative neuronal cell adhesion molecule	Punc	1.59699	0	0	0	0	0		ENSMUSG00000032394	19289	Q5RJW1 /// Q8BQC3	---	NP_033014.1	NM_008988
161845_at	Murine Genome U74Av2 Array	Mus musculus	2008-07-07	Consensus sequence	GenBank	5743666	Cluster Incl AV331929:AV331929 Mus musculus cDNA, 3' end /clone=6330528A04 /clone_end=3' /gb=AV331929 /gi=6371981 /ug=Mm.91735 /len=256 /NOTE=replacement for probe set(s) 98267_f_at on MG-U74A	AV331929	Mm.91735	Mm.310902	July 2007 (NCBI Build 37)	chr16:89787356-89787552 (-) // 71.48 // qC3.3	T-cell lymphoma invasion and metastasis 1	Tiam1	1.59551	0	1.61278	0	0	0		ENSMUSG00000002489	21844	Q3TQ81 /// Q3TRA4 /// Q3UHH6 /// Q3UR45 /// Q3UVX2 /// Q60610 /// Q6P1D6	---	NP_033410.1	NM_009384
96915_f_at	Murine Genome U74Av2 Array	Mus musculus	2008-07-07	Consensus sequence	GenBank	5676022	Cluster Incl AA879764:vv98d04.r1 Mus musculus cDNA, 5' end /clone=IMAGE-1230439 /clone_end=5' /gb=AA879764 /gi=2988747 /ug=Mm.30150 /len=357	AA879764	Mm.30150	Mm.17851	July 2007 (NCBI Build 37)	chr7:3571030-3571725 (+) // 47.75 // qA1	NADH dehydrogenase (ubiquinone) 1 alpha subcomplex, 3	Ndufa3	1.59314	0	1.45601	0	0	0		ENSMUSG00000035674	66091	Q0VBA7 /// Q9CQ91 /// Q9DA27	EC:1.6.5.3	NP_079624.1	NM_025348
100592_at	Murine Genome U74Av2 Array	Mus musculus	2008-07-07	Consensus sequence	GenBank	5681060_RC	Cluster Incl AI929971:ul60a06.y1 Mus musculus cDNA, 5' end /clone=IMAGE-2123410 /clone_end=5' /gb=AI929971 /gi=5666012 /ug=Mm.63 /len=510	AI929971	Mm.63	Mm.182912	July 2007 (NCBI Build 37)	chr14:37938463-37948485 (-) // 62.06 // qB	growth hormone inducible transmembrane protein	Ghitm	1.59294	0	1.66835	0	-1.85127	0		ENSMUSG00000041028	66092	Q91VC9	---	NP_510963.1	NM_078478
97395_at	Murine Genome U74Av2 Array	Mus musculus	2008-07-07	Consensus sequence	GenBank	5690356	Cluster Incl AW122465:UI-M-BH2.2-aou-c-10-0-UI.s1 Mus musculus cDNA, 3' end /clone=UI-M-BH2.2-aou-c-10-0-UI /clone_end=3' /gb=AW122465 /gi=6097985 /ug=Mm.29835 /len=221	AW122465	Mm.29835	Mm.358657	July 2007 (NCBI Build 37)	chr19:10977244-10990670 (+) // 97.7 // qA	PRP19/PSO4 pre-mRNA processing factor 19 homolog (S. cerevisiae)	Prpf19	1.59193	0	1.60022	0	0	0		ENSMUSG00000024735	28000	Q4ADG5 /// Q99KP6	---	NP_598890.1	NM_134129
100225_f_at	Murine Genome U74Av2 Array	Mus musculus	2008-07-07	Consensus sequence	GenBank	5755639_RC	Cluster Incl AA409481:EST01210 Mus musculus cDNA, 3' end /clone=C0007B09 /clone_end=3' /gb=AA409481 /gi=2066125 /ug=Mm.98618 /len=254	AA409481	Mm.98618	Mm.289832	July 2007 (NCBI Build 37)	chr2:90899199-90899584 (+) // 95.28 // qE1	proteasome (prosome, macropain) 26S subunit, ATPase 3	Psmc3	1.58998	0	1.60454	0	0	0		ENSMUSG00000002102	19182	A2AGN7 /// O88685 /// Q3THI5 /// Q3TKC2 /// Q3TKG4 /// Q3U8Y7 /// Q3UD94 /// Q8BUP7 /// Q99JN8	---	NP_032974.1	NM_008948
99933_at	Murine Genome U74Av2 Array	Mus musculus	2008-07-07	Consensus sequence	GenBank	5693792	Cluster Incl D26107:Mouse mRNA for poliovirus receptor homolog protein soluble form, complete cds /cds=(0,1592) /gb=D26107 /gi=475017 /ug=Mm.4341 /len=2443	D26107	Mm.4341	Mm.4341	July 2007 (NCBI Build 37)	chr7:20302009-20334841 (-) // 93.05 // qA3	poliovirus receptor-related 2	Pvrl2	1.58794	0	0	0	0	0		ENSMUSG00000062300	19294	P32507 /// Q3TZU9 /// Q80XJ5 /// Q8C6F2 /// Q91VT9	---	NP_033016.2	NM_008990
96688_at	Murine Genome U74Av2 Array	Mus musculus	2008-07-07	Consensus sequence	GenBank	5671169	Cluster Incl AI845463:UI-M-AO1-aej-g-06-0-UI.s1 Mus musculus cDNA, 3' end /clone=UI-M-AO1-aej-g-06-0-UI /clone_end=3' /gb=AI845463 /gi=5489369 /ug=Mm.27487 /len=423	AI845463	Mm.27487	Mm.290488	July 2007 (NCBI Build 37)	chr3:106350715-106377763 (+) // 99.24 // qF2.3	transmembrane protein 77	Tmem77	1.58758	0	0	0	0	0		---	67171	Q9CR48 /// Q9D835	---	NP_001020753.1 /// NP_080289.1	NM_001025582 /// NM_026013
98630_at	Murine Genome U74Av2 Array	Mus musculus	2008-07-07	Consensus sequence	GenBank	5678370	Cluster Incl AW106745:um33b04.y1 Mus musculus cDNA, 5' end /clone=IMAGE-2236303 /clone_end=5' /gb=AW106745 /gi=6077545 /ug=Mm.38792 /len=600	AW106745	Mm.38792	Mm.38792	July 2007 (NCBI Build 37)	chrX:70163934-70202882 (+) // 86.67 // qA7.3	NAD(P) dependent steroid dehydrogenase-like	Nsdhl	1.58677	0	0	0	0	0		---	18194	Q3US15 /// Q7TPY3 /// Q8VE30 /// Q9R1J0	---	NP_035071.3	NM_010941
100967_at	Murine Genome U74Av2 Array	Mus musculus	2008-07-07	Consensus sequence	GenBank	5695255	Cluster Incl AF072757:Mus musculus fatty acid transport protein 2 mRNA, complete cds /cds=(0,1871) /gb=AF072757 /gi=3335564 /ug=Mm.6611 /len=1872	AF072757	Mm.6611	Mm.290044	July 2007 (NCBI Build 37)	chr2:126378842-126413978 (+) // 97.64 // qF1	solute carrier family 27 (fatty acid transporter), member 2	Slc27a2	1.58541	0	1.24315	0	0	0		ENSMUSG00000027359	26458	A2ANX6 /// O35488 /// Q3TN99 /// Q3UNR3 /// Q91WV6	EC:6.2.1.-	NP_036108.2	NM_011978
93104_at	Murine Genome U74Av2 Array	Mus musculus	2008-07-07	Consensus sequence	GenBank	5665088	Cluster Incl Z16410:M.musculus btg1 mRNA /cds=(0,515) /gb=Z16410 /gi=50187 /ug=Mm.16596 /len=516	Z16410	Mm.16596	Mm.272183	July 2007 (NCBI Build 37)	chr10:96079636-96082259 (+) // 94.12 // qC3	B-cell translocation gene 1, anti-proliferative /// similar to myocardial vascular inhibition factor	Btg1 /// LOC100047353	1.58311	0	0	0	0	0		ENSMUSG00000036478	100047353 /// 12226	P62325 /// Q3TRH7 /// Q3UEG0	---	NP_031595.1 /// XP_001478013.1	NM_007569 /// XM_001477963
104632_at	Murine Genome U74Av2 Array	Mus musculus	2008-07-07	Consensus sequence	GenBank	5686771	Cluster Incl AI840078:UI-M-AL0-abt-d-04-0-UI.s1 Mus musculus cDNA, 3' end /clone=UI-M-AL0-abt-d-04-0-UI /clone_end=3' /gb=AI840078 /gi=5474291 /ug=Mm.24338 /len=363	AI840078	Mm.24338	Mm.334875	July 2007 (NCBI Build 37)	chr8:125337482-125341782 (+) // 86.03 // qE1	acyl-CoA synthetase family member 3	Acsf3	1.58294	0	1.58415	0	0	0		ENSMUSG00000015016	257633	Q3URE1	---	NP_659181.2	NM_144932
98545_at	Murine Genome U74Av2 Array	Mus musculus	2008-07-07	Consensus sequence	GenBank	5677890	Cluster Incl X78683:B-cell receptor-associated protein 37 /cds=(107,1003) /gb=X78683 /gi=541733 /ug=Mm.36241 /len=1287	X78683	Mm.36241	Mm.36241	July 2007 (NCBI Build 37)	chr6:124662352-124666968 (+) // 81.11 // qF2	prohibitin 2	Phb2	1.5828	0	1.58923	0	0	0		ENSMUSG00000004264	12034	O35129 /// Q3V235 /// Q3V2V2	---	NP_031557.2	NM_007531
100564_at	Murine Genome U74Av2 Array	Mus musculus	2008-07-07	Consensus sequence	GenBank	5680901	Cluster Incl AF068199:D-dopachrome tautomerase /cds=(0,356) /gb=AF068199 /gi=3452318 /ug=Mm.5731 /len=357	AF068199	Mm.5731	Mm.298947	July 2007 (NCBI Build 37)	chr10:75233974-75236133 (-) // 81.78 // qC1	D-dopachrome tautomerase	Ddt	1.58171	0	1.65527	0	0	0		ENSMUSG00000001666	13202	O35215 /// Q3UNI8	EC:4.1.1.84	NP_034157.1	NM_010027
94494_at	Murine Genome U74Av2 Array	Mus musculus	2008-07-07	Consensus sequence	GenBank	5673197	Cluster Incl AI840856:UI-M-AH0-adb-g-11-0-UI.s1 Mus musculus cDNA, 3' end /clone=UI-M-AH0-adb-g-11-0-UI /clone_end=3' /gb=AI840856 /gi=5475069 /ug=Mm.28922 /len=274	AI840856	Mm.28922	Mm.28922	July 2007 (NCBI Build 37)	chr1:78440207-78459619 (-) // 41.15 // qC4	phenylalanyl-tRNA synthetase, beta subunit	Farsb	1.58145	0	0	0	0	0		ENSMUSG00000026245	23874	Q3TG12 /// Q3TI98 /// Q3TMX6 /// Q3UYC2 /// Q8C644 /// Q9CWZ8 /// Q9CZU5 /// Q9WUA2	EC:6.1.1.20	NP_035941.2	NM_011811
97551_at	Murine Genome U74Av2 Array	Mus musculus	2008-07-07	Consensus sequence	GenBank	5676910	Cluster Incl AI846182:UI-M-AM1-agb-c-09-0-UI.s1 Mus musculus cDNA, 3' end /clone=UI-M-AM1-agb-c-09-0-UI /clone_end=3' /gb=AI846182 /gi=5490088 /ug=Mm.33797 /len=312	AI846182	Mm.33797	Mm.149954	July 2007 (NCBI Build 37)	chr5:124451490-124453161 (+) // 90.53 // qF	huntingtin interacting protein 1 related	Hip1r	1.58117	0	1.59293	0	0	0		ENSMUSG00000000915	29816	Q3UJ14 /// Q6P1F5 /// Q6ZQ77 /// Q80UP1 /// Q8BPA2 /// Q9D689 /// Q9JKY5	---	NP_659507.2	NM_145070
99629_at	Murine Genome U74Av2 Array	Mus musculus	2008-07-07	Consensus sequence	GenBank	5679534	Cluster Incl AW060710:UI-M-BH1-anl-g-04-0-UI.s1 Mus musculus cDNA, 3' end /clone=UI-M-BH1-anl-g-04-0-UI /clone_end=3' /gb=AW060710 /gi=6008461 /ug=Mm.4337 /len=535	AW060710	Mm.4337	Mm.4337	July 2007 (NCBI Build 37)	chr9:36586721-36604861 (-) // 93.62 // qA4	etoposide induced 2.4 mRNA	Ei24	1.57809	0	1.40999	0	0	0		---	13663	Q61070 /// Q8C5G8	---	NP_031941.1	NM_007915
97077_f_at	Murine Genome U74Av2 Array	Mus musculus	2008-07-07	Consensus sequence	GenBank	5737873_RC	Cluster Incl AW213991:uo46d02.x1 Mus musculus cDNA, 3' end /clone=IMAGE-2645571 /clone_end=3' /gb=AW213991 /gi=6520344 /ug=Mm.89381 /len=468	AW213991	Mm.89381	Mm.246990	July 2007 (NCBI Build 37)	chr19:7500390-7500821 (-) // 83.55 // qA	reticulon 3	Rtn3	1.5771	0	0	0	0	0		ENSMUSG00000024758	20168	Q8C6L4 /// Q9ES97	---	NP_001003930.1 /// NP_001003933.1 /// NP_001003934.1 /// NP_444306.1	NM_001003930 /// NM_001003933 /// NM_001003934 /// NM_053076
160827_at	Murine Genome U74Av2 Array	Mus musculus	2008-07-07	Consensus sequence	GenBank	5690745_RC	Cluster Incl AI835968:UI-M-AI0-aao-h-12-0-UI.s1 Mus musculus cDNA, 3' end /clone=UI-M-AI0-aao-h-12-0-UI /clone_end=3' /gb=AI835968 /gi=5470181 /ug=Mm.3069 /len=409 /NOTE=replacement for probe set(s) 97961_at on MG-U74A	AI835968	Mm.3069	Mm.433263	July 2007 (NCBI Build 37)	chr2:145712667-145713350 (+) // 91.03 // qG1	Ras and Rab interactor 2 /// similar to Ras and Rab interactor 2	LOC100044115 /// Rin2	1.57646	0	0	0	0	0		ENSMUSG00000001768	100044115 /// 74030	Q3TBT4 /// Q3TR60 /// Q3U461 /// Q3U8Y2 /// Q9D684	---	NP_083000.4 /// XP_001473927.1	NM_028724 /// XM_001473877
96709_at	Murine Genome U74Av2 Array	Mus musculus	2008-07-07	Consensus sequence	GenBank	5671293	Cluster Incl AI839839:UI-M-AP0-abf-a-09-0-UI.s2 Mus musculus cDNA, 3' end /clone=UI-M-AP0-abf-a-09-0-UI /clone_end=3' /gb=AI839839 /gi=5474052 /ug=Mm.27608 /len=281	AI839839	Mm.27608	Mm.27608	July 2007 (NCBI Build 37)	chr2:32234624-32237386 (-) // 82.51 // qB	RIKEN cDNA 1110008P14 gene	1110008P14Rik	1.57311	0	0	0	-1.35411	0		ENSMUSG00000039195	73737	A2AN66 /// P58686	---	NP_932118.1	NM_198001
104057_at	Murine Genome U74Av2 Array	Mus musculus	2008-07-07	Consensus sequence	GenBank	5685604	Cluster Incl AW012807:uo03a03.y1 Mus musculus cDNA, 5' end /clone=IMAGE-2582284 /clone_end=5' /gb=AW012807 /gi=5861585 /ug=Mm.21535 /len=544	AW012807	Mm.21535	Mm.21535	July 2007 (NCBI Build 37)	chr5:36807844-36814344 (+) // 95.65 // qB3	GrpE-like 1, mitochondrial	Grpel1	1.56858	0	1.60229	0	-1.6149	0		ENSMUSG00000029198	17713	Q3UTB8 /// Q99LP6	---	NP_077798.1	NM_024478
95435_at	Murine Genome U74Av2 Array	Mus musculus	2008-07-07	Consensus sequence	GenBank	5669724	Cluster Incl AI844009:UI-M-AL1-ahi-a-05-0-UI.s1 Mus musculus cDNA, 3' end /clone=UI-M-AL1-ahi-a-05-0-UI /clone_end=3' /gb=AI844009 /gi=5487910 /ug=Mm.24499 /len=408	AI844009	Mm.24499	Mm.271178	July 2007 (NCBI Build 37)	chr6:108772647-108773947 (+) // 92.72 // qE2	ADP-ribosylation factor-like 8B	Arl8b	1.56818	0	0	0	0	0		---	67166	Q9CQW2 /// Q9DAB3	---	NP_080287.1	NM_026011
160239_at	Murine Genome U74Av2 Array	Mus musculus	2008-07-07	Consensus sequence	GenBank	5671281_RC	Cluster Incl AI844762:UI-M-AL1-ahq-f-01-0-UI.s1 Mus musculus cDNA, 3' end /clone=UI-M-AL1-ahq-f-01-0-UI /clone_end=3' /gb=AI844762 /gi=5488668 /ug=Mm.27591 /len=419 /NOTE=replacement for probe set(s) 96706_at on MG-U74A	AI844762	Mm.27591	Mm.27591	July 2007 (NCBI Build 37)	chr14:14944696-14953454 (-) // 83.8 // qA1	proteasome (prosome, macropain) 26S subunit, non-ATPase, 6	Psmd6	1.56791	0	1.66214	0	0	0		ENSMUSG00000021737	66413	Q8C1T2 /// Q99JI4	---	NP_079826.2	NM_025550
94840_at	Murine Genome U74Av2 Array	Mus musculus	2008-07-07	Consensus sequence	GenBank	5669110	Cluster Incl U05837:Hexosaminidase A /cds=(150,1736) /gb=U05837 /gi=2182207 /ug=Mm.2284 /len=1960	U05837	Mm.2284	Mm.2284	July 2007 (NCBI Build 37)	chr9:59387379-59412916 (+) // 93.74 // qB	hexosaminidase A	Hexa	1.56734	0	0	0	0	0		ENSMUSG00000025232	15211	P29416 /// Q3THQ0 /// Q3TKF6 /// Q3TVI2 /// Q3TW10 /// Q3TXV7 /// Q3U936 /// Q3UCP6 /// Q8BNS6 /// Q91XG3	EC:3.2.1.52	NP_034551.2	NM_010421
94266_at	Murine Genome U74Av2 Array	Mus musculus	2008-07-07	Consensus sequence	GenBank	5668561	Cluster Incl AW121737:UI-M-BH2.3-aoe-b-10-0-UI.s1 Mus musculus cDNA, 3' end /clone=UI-M-BH2.3-aoe-b-10-0-UI /clone_end=3' /gb=AW121737 /gi=6097070 /ug=Mm.22469 /len=365	AW121737	Mm.22469	Mm.359030	July 2007 (NCBI Build 37)	chr17:23807449-23812192 (+) // 86.37 // qA3.3	host cell factor C1 regulator 1 (XPO1-dependent)	Hcfc1r1	1.56579	0	1.685	0	0	0		ENSMUSG00000023904	353502	Q9CYQ5	---	NP_861542.1	NM_181821
102321_at	Murine Genome U74Av2 Array	Mus musculus	2008-07-07	Consensus sequence	GenBank	5683605	Cluster Incl M93422:Adenylate cyclase 6 /cds=(95,3592) /gb=M93422 /gi=191690 /ug=Mm.10706 /len=5841	M93422	Mm.10706	Mm.157091	July 2007 (NCBI Build 37)	chr15:98420468-98435257 (-) // 96.79 // qF1	adenylate cyclase 6	Adcy6	1.56502	-1.43659	0	0	0	0		ENSMUSG00000022994	11512	Q01341 /// Q80U07	EC:4.6.1.1	NP_031431.2	NM_007405
96658_at	Murine Genome U74Av2 Array	Mus musculus	2008-07-07	Consensus sequence	GenBank	5671021	Cluster Incl AI841906:UI-M-AO0-acd-e-10-0-UI.s1 Mus musculus cDNA, 3' end /clone=UI-M-AO0-acd-e-10-0-UI /clone_end=3' /gb=AI841906 /gi=5476119 /ug=Mm.27344 /len=417	AI841906	Mm.27344	Mm.27344	July 2007 (NCBI Build 37)	chr2:32134335-32143538 (-) // 90.08 // qB	RIKEN cDNA 2900010J23 gene	2900010J23Rik	1.56493	0	1.68314	0	-1.33658	0		ENSMUSG00000044627	72931	A2AN40 /// A2AN41 /// Q8K3D3	---	NP_780399.1	NM_175190
160257_at	Murine Genome U74Av2 Array	Mus musculus	2008-07-07	Consensus sequence	GenBank	5671777_RC	Cluster Incl X60203:FK506 binding protein 1a (12kDa) /cds=(97,423) /gb=X60203 /gi=50970 /ug=Mm.27941 /len=1556 /NOTE=replacement for probe set(s) 97275_at on MG-U74A	X60203	Mm.27941	Mm.278458	July 2007 (NCBI Build 37)	chr2:151368324-151387417 (+) // 90.69 // qG3	FK506 binding protein 1a	Fkbp1a	1.56385	0	1.48674	0	0	0		ENSMUSG00000032966	14225	A2AT05 /// A2AT06 /// P26883 /// Q1JUQ6 /// Q1JUQ7 /// Q1JUQ8 /// Q3UBA0 /// Q3UKJ3 /// Q3ULN5	---	NP_032045.1	NM_008019
104371_at	Murine Genome U74Av2 Array	Mus musculus	2008-07-07	Consensus sequence	GenBank	5686122	Cluster Incl AF078752:Mus musculus diacylglycerol acyltransferase (Dgat) mRNA, complete cds /cds=(95,1591) /gb=AF078752 /gi=3859933 /ug=Mm.22633 /len=1650	AF078752	Mm.22633	Mm.22633	July 2007 (NCBI Build 37)	chr15:76332444-76342240 (-) // 92.01 // qD3	diacylglycerol O-acyltransferase 1	Dgat1	1.5623	0	1.68852	0	0	0		ENSMUSG00000022555	13350	Q54AA6 /// Q9Z2A7	EC:2.3.1.20	NP_034176.1	NM_010046
93043_at	Murine Genome U74Av2 Array	Mus musculus	2008-07-07	Consensus sequence	GenBank	5664728	Cluster Incl D50463:Mouse SDR1 mRNA, complete cds /cds=(27,872) /gb=D50463 /gi=1747303 /ug=Mm.15125 /len=1900	D50463	Mm.15125	Mm.15125	July 2007 (NCBI Build 37)	chr9:58430213-58500684 (+) // 94.06 // qB	neuroplastin	Nptn	1.56156	0	0	0	0	0		ENSMUSG00000032336	20320	P97300	---	NP_033171.2	NM_009145
95378_at	Murine Genome U74Av2 Array	Mus musculus	2008-07-07	Consensus sequence	GenBank	5709280	Cluster Incl AI842396:UI-M-AM1-agc-f-02-0-UI.s1 Mus musculus cDNA, 3' end /clone=UI-M-AM1-agc-f-02-0-UI /clone_end=3' /gb=AI842396 /gi=5476609 /ug=Mm.2295 /len=431	AI842396	Mm.2295	Mm.101581	July 2007 (NCBI Build 37)	chr11:70501867-70502510 (-) // 87.15 // qB3	expressed sequence AI842396	AI842396	1.56149	0	1.49204	0	1.62676	0		ENSMUSG00000057054	103844	Q5SX64 /// Q5SX65 /// Q5SX66 /// Q6PKN7	---	NP_998894.1	NM_213729
95690_at	Murine Genome U74Av2 Array	Mus musculus	2008-07-07	Consensus sequence	GenBank	5674387	Cluster Incl AW047363:UI-M-BH1-ame-c-09-0-UI.s1 Mus musculus cDNA, 3' end /clone=UI-M-BH1-ame-c-09-0-UI /clone_end=3' /gb=AW047363 /gi=5907892 /ug=Mm.29651 /len=398	AW047363	Mm.29651	Mm.290725	July 2007 (NCBI Build 37)	chr15:84022673-84044733 (+) // 89.32 // qE2	sorting and assembly machinery component 50 homolog (S. cerevisiae)	Samm50	1.56056	0	1.74746	0	0	0		ENSMUSG00000022437	68653	Q8BGH2	---	NP_848729.1	NM_178614
98595_at	Murine Genome U74Av2 Array	Mus musculus	2008-07-07	Consensus sequence	GenBank	5678190	Cluster Incl U56773:Interleukin 1 receptor-associated kinase /cds=(15,2048) /gb=U56773 /gi=1480173 /ug=Mm.38241 /len=2703	U56773	Mm.38241	Mm.38241	July 2007 (NCBI Build 37)	chrX:71259452-71269254 (-) // 90.18 // qA7.3	interleukin-1 receptor-associated kinase 1	Irak1	1.55605	1.29863	0	0	0	0		ENSMUSG00000031392	16179	Q540G0 /// Q62406 /// Q8BR10 /// Q8K4N6 /// Q8K4N7 /// Q8K4N8 /// Q99J34	EC:2.7.1.-	NP_032389.2	NM_008363
160556_at	Murine Genome U74Av2 Array	Mus musculus	2008-07-07	Consensus sequence	GenBank	5682655_RC	Cluster Incl AW048976:UI-M-BH1-amo-h-09-0-UI.s1 Mus musculus cDNA, 3' end /clone=UI-M-BH1-amo-h-09-0-UI /clone_end=3' /gb=AW048976 /gi=5909505 /ug=Mm.88572 /len=391 /NOTE=replacement for probe set(s) 101547_at on MG-U74A	AW048976	Mm.88572	Mm.439970	July 2007 (NCBI Build 37)	chr12:82573079-82585947 (-) // 64.6 // qD1	RIKEN cDNA 1810020G14 gene	1810020G14Rik	1.55411	1.38486	1.45066	0	0	0		ENSMUSG00000021139	66272	Q3UFD0 /// Q497I8 /// Q6Y642 /// Q78HT9 /// Q8K4F3 /// Q9CR63 /// Q9D6K5 /// Q9D8G4	---	NP_079737.1	NM_025461
98065_at	Murine Genome U74Av2 Array	Mus musculus	2008-07-07	Consensus sequence	GenBank	5677080	Cluster Incl AI837679:UI-M-AK0-adj-b-10-0-UI.s1 Mus musculus cDNA, 3' end /clone=UI-M-AK0-adj-b-10-0-UI /clone_end=3' /gb=AI837679 /gi=5471892 /ug=Mm.34416 /len=159	AI837679	Mm.34416	Mm.180546	July 2007 (NCBI Build 37)	chr11:98442574-98448519 (-) // 98.23 // qD /// chr4:57425121-57427144 (-) // 93.03 // qB3	ORM1-like 3 (S. cerevisiae)	Ormdl3	1.5534	0	1.79194	0	0	0		ENSMUSG00000038150	66612	A2A4X7 /// Q9CPZ6	---	NP_079937.1	NM_025661
160991_at	Murine Genome U74Av2 Array	Mus musculus	2008-07-07	Consensus sequence	GenBank	5698881_RC	Cluster Incl AI846893:UI-M-AK1-aey-b-03-0-UI.s1 Mus musculus cDNA, 3' end /clone=UI-M-AK1-aey-b-03-0-UI /clone_end=3' /gb=AI846893 /gi=5490804 /ug=Mm.25648 /len=485 /NOTE=replacement for probe set(s) 103966_at on MG-U74A	AI846893	Mm.25648	Mm.25648	July 2007 (NCBI Build 37)	chr14:19112458-19112964 (+) // 78.02 // qA2	NFKB inhibitor interacting Ras-like protein 1	Nkiras1	1.55313	0	1.53168	0	0	0		ENSMUSG00000021772	69721	Q8CEC5	---	NP_076015.2	NM_023526
94925_at	Murine Genome U74Av2 Array	Mus musculus	2008-07-07	Consensus sequence	GenBank	5687580	Cluster Incl AA754865:vu51f07.r1 Mus musculus cDNA, 5' end /clone=IMAGE-1194949 /clone_end=5' /gb=AA754865 /gi=2802063 /ug=Mm.26644 /len=324	AA754865	Mm.26644	Mm.274266	July 2007 (NCBI Build 37)	chr7:111031133-111031606 (-) // 82.43 // qE3	DnaJ (Hsp40) homolog, subfamily C, member 19	Dnajc19	1.55292	0	1.433	0	-1.29987	0		ENSMUSG00000027679 /// ENSMUSG00000057330	67713	Q9CQV7	---	NP_001021382.1 /// NP_080608.3	NM_001026211 /// NM_026332
98929_at	Murine Genome U74Av2 Array	Mus musculus	2008-07-07	Consensus sequence	GenBank	5672833	Cluster Incl AI846452:UI-M-AQ1-aee-f-09-0-UI.s1 Mus musculus cDNA, 3' end /clone=UI-M-AQ1-aee-f-09-0-UI /clone_end=3' /gb=AI846452 /gi=5490358 /ug=Mm.28664 /len=283	AI846452	Mm.28664	Mm.306173	July 2007 (NCBI Build 37)	chr13:101505909-101514612 (-) // 94.2 // qD1 /// chr17:54005735-54006365 (-) // 84.64 // qC	mitochondrial ribosomal protein S36	Mrps36	1.55137	0	1.55515	0	-1.43157	0		ENSMUSG00000021631 /// ENSMUSG00000060389 /// ENSMUSG00000061474	66128	Q9CQX8 /// Q9D6T9	---	NP_079645.1	NM_025369
161864_f_at	Murine Genome U74Av2 Array	Mus musculus	2008-07-07	Consensus sequence	GenBank	5744200	Cluster Incl AV068306:AV068306 Mus musculus cDNA /clone=2010302O22 /clone_end=3' /gb=AV068306 /gi=5188134 /ug=Mm.75423 /len=210 /NOTE=replacement for probe set(s) 98649_r_at on MG-U74A	AV068306	Mm.75423	Mm.281464	July 2007 (NCBI Build 37)	chr13:67098737-67098944 (+) // 92.38 // qB3	phosphatidylserine synthase 1 /// similar to phosphatidylserine synthase 1	LOC674712 /// Ptdss1	1.55012	0	0	0	0	0		ENSMUSG00000021518	19210 /// 674712	Q6A0E5 /// Q99LH2	---	NP_032985.2	NM_008959 /// XR_031264
97535_at	Murine Genome U74Av2 Array	Mus musculus	2008-07-07	Consensus sequence	GenBank	5676805	Cluster Incl D87661:Mus musculus mRNA for 14-3-3 eta, complete cds /cds=(184,924) /gb=D87661 /gi=1526540 /ug=Mm.3308 /len=1098	D87661	Mm.3308	Mm.332314	July 2007 (NCBI Build 37)	chr5:33361492-33370612 (+) // 95.72 // qB1	tyrosine 3-monooxygenase/tryptophan 5-monooxygenase activation protein, eta polypeptide	Ywhah	1.55012	0	1.39442	0	0	0		ENSMUSG00000018965	22629	P68510 /// Q8BJH3	---	NP_035868.1	NM_011738
160091_at	Murine Genome U74Av2 Array	Mus musculus	2008-07-07	Consensus sequence	GenBank	5665302_RC	Cluster Incl AW125401:UI-M-BH2.3-aqh-d-05-0-UI.s1 Mus musculus cDNA, 3' end /clone=UI-M-BH2.3-aqh-d-05-0-UI /clone_end=3' /gb=AW125401 /gi=6100931 /ug=Mm.16783 /len=469 /NOTE=replacement for probe set(s) 93123_at on MG-U74A	AW125401	Mm.16783	Mm.391589	July 2007 (NCBI Build 37)	chr19:41986416-41993150 (+) // 91.79 // qC3	phosphoglycerate mutase 1	Pgam1	1.54965	0	1.68022	0	-2.06575	0		ENSMUSG00000011752	18648	Q3U7Z6 /// Q6NWV5 /// Q9DBJ1	---	NP_075907.2	NM_023418
97502_at	Murine Genome U74Av2 Array	Mus musculus	2008-07-07	Consensus sequence	GenBank	5676576	Cluster Incl U73445:Dihydrolipoamide dehydrogenase /cds=(109,1638) /gb=U73445 /gi=2078521 /ug=Mm.3131 /len=2163	U73445	Mm.3131	Mm.3131	July 2007 (NCBI Build 37)	chr12:32016426-32036291 (-) // 96.27 // qA3	dihydrolipoamide dehydrogenase	Dld	1.54948	1.28361	1.3001	0	0	0		ENSMUSG00000020664	13382	O08749 /// Q3TIE8	EC:1.8.1.4	NP_031887.2	NM_007861
98615_at	Murine Genome U74Av2 Array	Mus musculus	2008-07-07	Consensus sequence	GenBank	5678296	Cluster Incl AW049570:UI-M-BH1-anf-h-02-0-UI.s1 Mus musculus cDNA, 3' end /clone=UI-M-BH1-anf-h-02-0-UI /clone_end=3' /gb=AW049570 /gi=5910099 /ug=Mm.38524 /len=232	AW049570	Mm.38524	Mm.241387	July 2007 (NCBI Build 37)	chr13:90229304-90244543 (+) // 98.14 // qC3 /// chr17:66668031-66668887 (-) // 76.24 // qE1.1	transmembrane protein 167	Tmem167	1.54644	0	0	0	0	0		ENSMUSG00000012422	66074	Q9CR64	---	NP_079611.1	NM_025335
101867_at	Murine Genome U74Av2 Array	Mus musculus	2008-07-07	Consensus sequence	GenBank	5695970_RC	Cluster Incl U11680:Mus musculus glycerol-3-phosphate acyltransferase gene, nuclear gene encoding mitochondrial protein, 5' region and partial cds /cds=(411,425) /gb=U11680 /gi=786006 /ug=Mm.87773 /len=426	U11680	Mm.87773	Mm.210196	July 2007 (NCBI Build 37)	chr19:55142140-55201681 (-) // 81.86 // qD2	glycerol-3-phosphate acyltransferase, mitochondrial	Gpam	1.54565	0	0	0	0	0		---	14732	Q61586 /// Q69ZG4 /// Q8VCT2	---	NP_032175.2	NM_008149
161250_at	Murine Genome U74Av2 Array	Mus musculus	2008-07-07	Consensus sequence	GenBank	5724120	Cluster Incl AV277344:AV277344 Mus musculus cDNA, 3' end /clone=4932441M11 /clone_end=3' /gb=AV277344 /gi=6265381 /ug=Mm.84851 /len=276 /NOTE=replacement for probe set(s) 101263_at on MG-U74A	AV277344	Mm.84851	Mm.27546	July 2007 (NCBI Build 37)	chr14:56244585-56244790 (-) // 63.77 // qC3	importin 4	Ipo4	1.54446	0	1.69252	0	0	0		ENSMUSG00000002319	75751	O89081 /// Q5U4C5 /// Q8VI75	---	NP_077229.4	NM_024267
99138_at	Murine Genome U74Av2 Array	Mus musculus	2008-07-07	Consensus sequence	GenBank	5678710_RC	Cluster Incl AA756292:vv40e08.r1 Mus musculus cDNA, 5' end /clone=IMAGE-1224902 /clone_end=5' /gb=AA756292 /gi=2803490 /ug=Mm.41374 /len=369	AA756292	Mm.41374	Mm.255045	July 2007 (NCBI Build 37)	chr4:131888251-131891656 (-) // 90.92 // qD2.3	regulator of chromosome condensation 1	Rcc1	1.54302	0	0	0	0	0		ENSMUSG00000028896	100088	A2CER1 /// A2CER2 /// Q3U6D2 /// Q3V4B4 /// Q6PFB2 /// Q8VE37	---	NP_598639.1	NM_133878
94025_at	Murine Genome U74Av2 Array	Mus musculus	2008-07-07	Consensus sequence	GenBank	5667824	Cluster Incl AW045339:UI-M-BH1-ako-a-09-0-UI.s1 Mus musculus cDNA, 3' end /clone=UI-M-BH1-ako-a-09-0-UI /clone_end=3' /gb=AW045339 /gi=5905868 /ug=Mm.21874 /len=430	AW045339	Mm.21874	Mm.21874	July 2007 (NCBI Build 37)	chr11:97564760-97574814 (+) // 87.07 // qD /// chr16:21896548-21897259 (+) // 85.37 // qB1 /// chr2:155024264-155025025 (-) // 85.24 // qH1 /// chr18:52024824-52025566 (-) // 85.0 // qD1	proteasome (prosome, macropain) subunit, beta type 3	Psmb3	1.54287	0	1.66153	0	-1.76021	0		ENSMUSG00000069379 /// ENSMUSG00000069744	26446	Q545G0 /// Q9R1P1	EC:3.4.25.1	NP_036101.1	NM_011971
97254_at	Murine Genome U74Av2 Array	Mus musculus	2008-07-07	Consensus sequence	GenBank	5671662	Cluster Incl AA690061:vr78d03.s1 Mus musculus cDNA, 5' end /clone=IMAGE-1134821 /clone_end=5' /gb=AA690061 /gi=2690997 /ug=Mm.27875 /len=331	AA690061	Mm.27875	Mm.261972	July 2007 (NCBI Build 37)	chr3:96433862-96435823 (+) // 84.64 // qF2.1	RNA binding motif protein 8a	Rbm8a	1.54075	0	2.38287	0	0	0		ENSMUSG00000038374 /// ENSMUSG00000078184	60365	Q3UT38 /// Q6GTD4 /// Q9CT44 /// Q9CWZ3	---	NP_001095877.1 /// NP_080151.2	NM_001102407 /// NM_025875
100628_at	Murine Genome U74Av2 Array	Mus musculus	2008-07-07	Consensus sequence	GenBank	5681326	Cluster Incl AI840263:UI-M-AH0-act-e-04-0-UI.s1 Mus musculus cDNA, 3' end /clone=UI-M-AH0-act-e-04-0-UI /clone_end=3' /gb=AI840263 /gi=5474476 /ug=Mm.666 /len=248	AI840263	Mm.666	Mm.331007	July 2007 (NCBI Build 37)	chr13:83826810-83827232 (+) // 71.11 // qC3	NADH dehydrogenase (ubiquinone) 1, subcomplex unknown, 1	Ndufc1	1.53993	0	2.04505	0	0	0		ENSMUSG00000037152	66377	Q58DY9 /// Q9CQY9	---	NP_079799.1	NM_025523
92769_at	Murine Genome U74Av2 Array	Mus musculus	2008-07-07	Consensus sequence	GenBank	5663813	Cluster Incl M25149:Tissue specific transplantation antigen P91A /cds=(0,1589) /gb=M25149 /gi=191974 /ug=Mm.12194 /len=1590	M25149	Mm.12194	Mm.12194	July 2007 (NCBI Build 37)	chr11:98543880-98557292 (+) // 91.51 // qD	proteasome (prosome, macropain) 26S subunit, non-ATPase, 3	Psmd3	1.53891	0	2.22687	0	0	0		ENSMUSG00000017221	22123	P14685 /// Q3TP95 /// Q3U5M8 /// Q3ULJ5 /// Q8BK46	---	NP_033465.1	NM_009439
101992_at	Murine Genome U74Av2 Array	Mus musculus	2008-07-07	Consensus sequence	GenBank	5683299	Cluster Incl U13393:Mus musculus delta proteasome subunit mRNA, complete cds /cds=(69,677) /gb=U13393 /gi=984937 /ug=Mm.98 /len=721	U13393	Mm.98	Mm.98	July 2007 (NCBI Build 37)	chr11:70338868-70341155 (+) // 92.13 // qB3	proteasome (prosome, macropain) subunit, beta type 6	Psmb6	1.53807	0	1.72956	0	0	0		ENSMUSG00000018286	19175	A2CFA7 /// Q60692	---	NP_032972.2	NM_008946
98506_r_at	Murine Genome U74Av2 Array	Mus musculus	2008-07-07	Consensus sequence	GenBank	5692038	Cluster Incl D16333:Mouse mRNA for coproporphyrinogen oxidase, complete cds /cds=(401,1465) /gb=D16333 /gi=436576 /ug=Mm.35820 /len=3071	D16333	Mm.35820	Mm.291519	July 2007 (NCBI Build 37)	chr16:58670404-58680495 (+) // 81.36 // qC1.2	coproporphyrinogen oxidase	Cpox	1.53736	0	0	0	0	0		ENSMUSG00000022742	12892	P36552 /// Q3U029	---	NP_031783.2	NM_007757
92544_f_at	Murine Genome U74Av2 Array	Mus musculus	2008-07-07	Consensus sequence	GenBank	5663172	Cluster Incl AF055983:Mus musculus proteasome alpha7/C8 subunit mRNA, complete cds /cds=(42,809) /gb=AF055983 /gi=3037090 /ug=Mm.1007 /len=938	AF055983	Mm.1007	Mm.296338	July 2007 (NCBI Build 37)	chr12:72075610-72095493 (+) // 65.73 // qC3	proteasome (prosome, macropain) subunit, alpha type 3 /// similar to proteasome alpha7/C8 subunit	LOC100038973 /// Psma3	1.53696	1.32434	1.47638	0	1.23078	0		ENSMUSG00000060073	100038973 /// 19167	O70435 /// Q3TEL1 /// Q58EV4 /// Q9DCD8	---	NP_035314.2 /// XP_001472065.1	NM_011184 /// XM_001472015
96882_at	Murine Genome U74Av2 Array	Mus musculus	2008-07-07	Consensus sequence	GenBank	5675784	Cluster Incl AI842936:UI-M-AO1-aem-d-02-0-UI.s1 Mus musculus cDNA, 3' end /clone=UI-M-AO1-aem-d-02-0-UI /clone_end=3' /gb=AI842936 /gi=5477149 /ug=Mm.30078 /len=238	AI842936	Mm.30078	Mm.379278	July 2007 (NCBI Build 37)	chr2:104839679-104857191 (-) // 94.34 // qE2 /// chr1:21501933-21503184 (-) // 85.95 // qA4	eukaryotic translation initiation factor 3, subunit M	Eif3m	1.53561	0	1.44028	0	0	0		ENSMUSG00000027170	98221	A2A701 /// A2A702 /// Q99JX4	---	NP_663355.1	NM_145380
100733_at	Murine Genome U74Av2 Array	Mus musculus	2008-07-07	Consensus sequence	GenBank	5757727	Cluster Incl X70303:Proteasome (prosome, macropain) subunit, alpha type 2 /cds=(77,781) /gb=X70303 /gi=897783 /ug=Mm.3428 /len=904	X70303	Mm.3428	Mm.252255	July 2007 (NCBI Build 37)	chr13:14708275-14717854 (+) // 87.06 // qA1 /// chr13:62300971-62301782 (-) // 84.29 // qB3 /// chr13:61788497-61789309 (-) // 83.74 // qB3	proteasome (prosome, macropain) subunit, alpha type 2	Psma2	1.53526	0	1.6541	0	-1.43532	0		ENSMUSG00000015671	19166	P49722 /// Q3UWT6 /// Q6ZWV8 /// Q8BKE0 /// Q9CZ58	---	NP_032970.2	NM_008944
93604_f_at	Murine Genome U74Av2 Array	Mus musculus	2008-07-07	Consensus sequence	GenBank	5666778	Cluster Incl AF061260:Mus musculus immunosuperfamily protein Bl2 mRNA, complete cds /cds=(308,1195) /gb=AF061260 /gi=3779241 /ug=Mm.20921 /len=1861	AF061260	Mm.20921	Mm.234832	July 2007 (NCBI Build 37)	chr9:47338434-47659112 (+) // 94.09 // qA5.3	cell adhesion molecule 1	Cadm1	1.53489	0	0	0	0	0		ENSMUSG00000032076	54725	Q1WIL9 /// Q8R5M8 /// Q9QYL3 /// Q9QYL4	---	NP_001020771.1 /// NP_061240.3 /// NP_997558.2 /// NP_997559.1	NM_001025600 /// NM_018770 /// NM_207675 /// NM_207676
95064_at	Murine Genome U74Av2 Array	Mus musculus	2008-07-07	Consensus sequence	GenBank	5673701_RC	Cluster Incl AI849271:UI-M-AJ1-agz-g-06-0-UI.s1 Mus musculus cDNA, 3' end /clone=UI-M-AJ1-agz-g-06-0-UI /clone_end=3' /gb=AI849271 /gi=5493177 /ug=Mm.29165 /len=405	AI849271	Mm.29165	Mm.245724	July 2007 (NCBI Build 37)	chr18:74938744-74965867 (+) // 95.33 // qE2	acetyl-Coenzyme A acyltransferase 2 (mitochondrial 3-oxoacyl-Coenzyme A thiolase)	Acaa2	1.53441	0	1.59944	0	0	0		ENSMUSG00000036880	52538	Q3TIT9 /// Q3UKH3 /// Q8BWT1	---	NP_803421.1	NM_177470
160455_s_at	Murine Genome U74Av2 Array	Mus musculus	2008-07-07	Consensus sequence	GenBank	5678412_RC	Cluster Incl AW123786:UI-M-BH2.1-apm-d-05-0-UI.s1 Mus musculus cDNA, 3' end /clone=UI-M-BH2.1-apm-d-05-0-UI /clone_end=3' /gb=AW123786 /gi=6099316 /ug=Mm.38994 /len=404 /NOTE=replacement for probe set(s) 99088_s_at on MG-U74A	AW123786	Mm.38994	Mm.62876	July 2007 (NCBI Build 37)	chr10:72137497-72137709 (+) // 36.24 // qB5.3	ZW10 interactor	Zwint	1.53425	0	1.36365	0	0	0		ENSMUSG00000019923	52696	Q9CQU5	---	NP_079911.1	NM_025635
99678_f_at	Murine Genome U74Av2 Array	Mus musculus	2008-07-07	Consensus sequence	GenBank	5750520_RC	Cluster Incl AU018994:AU018994 Mus musculus cDNA, 3' end /clone=J0511B11 /clone_end=3' /gb=AU018994 /gi=3374497 /ug=Mm.95645 /len=265	AU018994	Mm.95645	Mm.14663	July 2007 (NCBI Build 37)	chr5:24087275-24087536 (-) // 84.53 // qA3 /// chr9:44721357-44722802 (-) // 84.53 // qA5.2	ATP synthase, H+ transporting, mitochondrial F0 complex, subunit g /// predicted gene, EG227112 /// predicted gene, EG432491 /// predicted gene, EG627998 /// similar to ATP synthase, H+ transporting, mitochondrial F0 complex, subunit G	Atp5l /// EG227112 /// EG432491 /// EG627998 /// LOC100040708 /// LOC100042348 /// LOC100047219 /// LOC100048448 /// LOC668803 /// LOC668837 /// LOC677321	1.53383	0	0	0	0	0		ENSMUSG00000038717 /// ENSMUSG00000061863 /// ENSMUSG00000062918 /// ENSMUSG00000067719 /// ENSMUSG00000072460	100040708 /// 100042348 /// 100047219 /// 100048448 /// 227112 /// 27425 /// 432491 /// 627998 /// 668803 /// 668837 /// 677321	Q9CPQ8 /// Q9CQY3 /// Q9D037	EC:3.6.1.14	NP_001104805.1 /// NP_038823.2 /// XP_001476355.1 /// XP_001476376.1 /// XP_001478505.1 /// XP_001478576.1 /// XP_001478587.1 /// XP_618803.1 /// XP_892244.1 /// XP_897809.1 /// XP_912292.1 /// XP_917040.1 /// XP_919659.1	NM_001111335 /// NM_013795 /// XM_001476305 /// XM_001476326 /// XM_001478455 /// XM_001478526 /// XM_001478537 /// XM_618803 /// XM_887151 /// XM_892716 /// XM_907199 /// XM_911947 /// XM_914566 /// XR_031451 /// XR_032219 /// XR_032868 /// XR_033189 /// XR_034508 /// XR_034958 /// XR_034960
103309_at	Murine Genome U74Av2 Array	Mus musculus	2008-07-07	Consensus sequence	GenBank	5697682	Cluster Incl AI853977:UI-M-BH0-aiv-f-01-0-UI.s1 Mus musculus cDNA, 3' end /clone=UI-M-BH0-aiv-f-01-0-UI /clone_end=3' /gb=AI853977 /gi=5497883 /ug=Mm.21158 /len=265	AI853977	Mm.21158	Mm.21158	July 2007 (NCBI Build 37)	chr4:147924205-147931791 (+) // 98.71 // qE2	FK506 binding protein 12-rapamycin associated protein 1	Frap1	1.53338	0	0	0	0	0		ENSMUSG00000028991	56717	A2AH71 /// Q2KHT0 /// Q3T9E1 /// Q9JLN9	---	NP_064393.1	NM_020009
104101_at	Murine Genome U74Av2 Array	Mus musculus	2008-07-07	Consensus sequence	GenBank	5685715	Cluster Incl AI837530:UI-M-AL0-abs-b-11-0-UI.s1 Mus musculus cDNA, 3' end /clone=UI-M-AL0-abs-b-11-0-UI /clone_end=3' /gb=AI837530 /gi=5471743 /ug=Mm.21865 /len=218	AI837530	Mm.21865	Mm.278924	July 2007 (NCBI Build 37)	chr2:167301036-167302499 (+) // 97.02 // qH3	solute carrier family 9 (sodium/hydrogen exchanger), member 8	Slc9a8	1.53178	0	1.6927	0	0	0		ENSMUSG00000039463	77031	A2A464 /// A2A465 /// Q69ZU9 /// Q8K228 /// Q8R4D1	---	NP_683731.1 /// NP_848458.2	NM_148929 /// NM_178371
96761_at	Murine Genome U74Av2 Array	Mus musculus	2008-07-07	Consensus sequence	GenBank	5689601	Cluster Incl AF109906:Mus musculus MHC class III region RD gene, partial cds; Bf, C2, G9A, NG22, G9, HSP70, HSP70, HSC70t, and smRNP genes, complete cds; G7A gene, partial cds; and unknown genes /cds=(0,2123) /gb=AF109906 /gi=3986763 /ug=Mm.29004 /len=212	AF109906	Mm.29004	Mm.183126	July 2007 (NCBI Build 37)	chr17:35051414-35067301 (+) // 87.32 // qB1	solute carrier family 44, member 4	Slc44a4	1.53068	0	0	0	0	0		ENSMUSG00000007034	70129	Q3TL93 /// Q3ULA4 /// Q91VA1	---	NP_076046.1	NM_023557
104011_at	Murine Genome U74Av2 Array	Mus musculus	2008-07-07	Consensus sequence	GenBank	5699195_rc	Cluster Incl AB017482:Mus musculus mRNA for retinal oxidase/aldehyde oxidase, complete cds /cds=(114,4115) /gb=AB017482 /gi=4126959 /ug=Mm.26787 /len=4448	AB017482	Mm.26787	Mm.26787	July 2007 (NCBI Build 37)	chr1:58086840-58163254 (+) // 91.14 // qC1.3	aldehyde oxidase 1	Aox1	1.5288	0	0	0	0	1.54623		ENSMUSG00000063558	11761	O54754 /// Q3UV07 /// Q8R387	EC:1.2.3.1	NP_033806.2	NM_009676
94788_f_at	Murine Genome U74Av2 Array	Mus musculus	2008-07-07	Consensus sequence	GenBank	5708860	Cluster Incl X04663:Mouse mRNA for beta-tubulin (isotype Mbeta 5) /cds=(78,1412) /gb=X04663 /gi=55047 /ug=Mm.1703 /len=1591	X04663	Mm.1703	Mm.472691	July 2007 (NCBI Build 37)	chr17:35971761-35975076 (-) // 98.56 // qB1	tubulin, beta 5	Tubb5	1.52725	0	1.98386	0	0	0		ENSMUSG00000001525	22154	P99024 /// Q80ZV2	---	NP_035785.1	NM_011655
103881_at	Murine Genome U74Av2 Array	Mus musculus	2008-07-07	Consensus sequence	GenBank	5685457	Cluster Incl AA691185:vt34b11.r1 Mus musculus cDNA, 5' end /clone=IMAGE-1164957 /clone_end=5' /gb=AA691185 /gi=2692121 /ug=Mm.212 /len=184	AA691185	Mm.212	Mm.210305	July 2007 (NCBI Build 37)	chr3:133011051-133041046 (+) // 90.34 // qG3	pyrophosphatase (inorganic) 2 /// similar to Pyrophosphatase (inorganic) 2	LOC100048145 /// Ppa2	1.52547	0	0	0	0	0		ENSMUSG00000028013	100048145 /// 74776	Q91VM9	EC:3.6.1.1	NP_666253.1	NM_146141 /// XR_034350
103284_at	Murine Genome U74Av2 Array	Mus musculus	2008-07-07	Consensus sequence	GenBank	5697639	Cluster Incl AF090317:Mus musculus sterol 12-alpha hydroxylase CYP8B1 (Cyp8b1) mRNA, complete cds /cds=(27,1529) /gb=AF090317 /gi=3703081 /ug=Mm.20889 /len=1949	AF090317	Mm.20889	Mm.20889	July 2007 (NCBI Build 37)	chr9:121823474-121825422 (-) // 98.63 // qF4	cytochrome P450, family 8, subfamily b, polypeptide 1	Cyp8b1	1.52467	0	0	0	0	2.12305		ENSMUSG00000050445	13124	O88962	---	NP_034142.2	NM_010012
99142_at	Murine Genome U74Av2 Array	Mus musculus	2008-07-07	Consensus sequence	GenBank	5678719	Cluster Incl AI834895:UI-M-AN1-afe-d-08-0-UI.s1 Mus musculus cDNA, 3' end /clone=UI-M-AN1-afe-d-08-0-UI /clone_end=3' /gb=AI834895 /gi=5469108 /ug=Mm.41405 /len=436	AI834895	Mm.41405	Mm.142343	July 2007 (NCBI Build 37)	chr4:134064058-134064896 (+) // 94.68 // qD3	progestin and adipoQ receptor family member VII	Paqr7	1.52438	0	1.29921	0	0	0		ENSMUSG00000037348	71904	Q3TT73 /// Q80ZE4	---	NP_082271.1	NM_027995
103630_at	Murine Genome U74Av2 Array	Mus musculus	2008-07-07	Consensus sequence	GenBank	5685098	Cluster Incl AI844089:UI-M-AL1-ahi-h-12-0-UI.s1 Mus musculus cDNA, 3' end /clone=UI-M-AL1-ahi-h-12-0-UI /clone_end=3' /gb=AI844089 /gi=5487995 /ug=Mm.20290 /len=241	AI844089	Mm.20290	Mm.312170	July 2007 (NCBI Build 37)	chr18:42361986-42381200 (-) // 93.7 // qB3	leucyl-tRNA synthetase	Lars	1.52336	0	1.92222	0	0	0		ENSMUSG00000024493	107045	Q6ZPT2 /// Q7TSZ3 /// Q8BMJ2 /// Q99JK2 /// Q9CQM4	EC:6.1.1.4	NP_598898.2	NM_134137
95448_at	Murine Genome U74Av2 Array	Mus musculus	2008-07-07	Consensus sequence	GenBank	5669778	Cluster Incl AI839371:UI-M-AN0-acj-g-11-0-UI.s1 Mus musculus cDNA, 3' end /clone=UI-M-AN0-acj-g-11-0-UI /clone_end=3' /gb=AI839371 /gi=5473584 /ug=Mm.2462 /len=393	AI839371	Mm.2462	Mm.2462	July 2007 (NCBI Build 37)	chr5:21292561-21309603 (+) // 84.86 // qA3	proteasome (prosome, macropain) 26S subunit, ATPase 2	Psmc2	1.5227	1.39295	1.73627	0	-1.30682	0		ENSMUSG00000028932	19181	P46471 /// Q3U5V3 /// Q3UIH5 /// Q8BVQ9	---	NP_035318.1	NM_011188
95716_at	Murine Genome U74Av2 Array	Mus musculus	2008-07-07	Consensus sequence	GenBank	5674568	Cluster Incl AW125041:UI-M-BH2.1-apx-b-01-0-UI.s1 Mus musculus cDNA, 3' end /clone=UI-M-BH2.1-apx-b-01-0-UI /clone_end=3' /gb=AW125041 /gi=6100571 /ug=Mm.29717 /len=227	AW125041	Mm.29717	Mm.233813	July 2007 (NCBI Build 37)	chr5:136384278-136385207 (-) // 76.56 // qG2	tyrosine 3-monooxygenase/tryptophan 5-monooxygenase activation protein, gamma polypeptide	Ywhag	1.52213	0	1.84888	0	0	0		ENSMUSG00000051391	22628	A8IP69 /// P61982 /// Q3TP56	---	NP_061359.2	NM_018871
94005_at	Murine Genome U74Av2 Array	Mus musculus	2008-07-07	Consensus sequence	GenBank	5667692	Cluster Incl AI157548:ue55h05.r1 Mus musculus cDNA, 5' end /clone=IMAGE-1495065 /clone_end=5' /gb=AI157548 /gi=3686017 /ug=Mm.21780 /len=625	AI157548	Mm.21780	Mm.301655	July 2007 (NCBI Build 37)	chr5:21242988-21262969 (+) // 92.22 // qA3	peptidase (mitochondrial processing) beta	Pmpcb	1.52195	1.24401	0	0	0	0		ENSMUSG00000029017	73078	Q3TET5 /// Q9CXT8	EC:3.4.24.64	NP_082707.1	NM_028431
103619_at	Murine Genome U74Av2 Array	Mus musculus	2008-07-07	Consensus sequence	GenBank	5685054_RC	Cluster Incl AI850017:UI-M-BG0-aib-g-03-0-UI.s1 Mus musculus cDNA, 3' end /clone=UI-M-BG0-aib-g-03-0-UI /clone_end=3' /gb=AI850017 /gi=5493923 /ug=Mm.20242 /len=428	AI850017	Mm.20242	Mm.20242	July 2007 (NCBI Build 37)	chr8:109710206-109711361 (+) // 90.02 // qD3	cytochrome b5 type B	Cyb5b	1.52108	0	1.38866	0	0	0		ENSMUSG00000031924	66427	Q3TH64 /// Q3TLE8 /// Q3TN44 /// Q9CQX2	---	NP_079834.2	NM_025558
101157_at	Murine Genome U74Av2 Array	Mus musculus	2008-07-07	Consensus sequence	GenBank	5757801	Cluster Incl V00790:Part of messenger RNA for mouse delta-immunoglobulin (codes for part of exon 8 - one of two alternate C-termini) /cds=(0,82) /gb=V00790 /gi=51778 /ug=Mm.4939 /len=206	V00790	Mm.4939	Mm.342177	July 2007 (NCBI Build 37)	chr12:114647649-114647856 (-) // 88.83 // qF1	Immunoglobulin heavy chain complex	Igh-6	1.52059	0	0	0	0	0		---	16019	A0N1R6 /// A2NUE8 /// P01863 /// P01868 /// P01872 /// P01873 /// P84751 /// Q4KML5 /// Q4V9V8 /// Q505N9 /// Q569W9 /// Q569X1 /// Q58E56 /// Q5R3U9 /// Q66K04 /// Q6KAM2 /// Q6PF95 /// Q6PIP8 /// Q6PJA7 /// Q6PJB2 /// Q7TMK1 /// Q8R3H6 /// Q8VCX7 /// Q91Z05 /// Q99LC4 /// Q9D8L4 /// Q9JL77	---	---	---
97825_at	Murine Genome U74Av2 Array	Mus musculus	2008-07-07	Consensus sequence	GenBank	5672122	Cluster Incl AI854029:UI-M-BH0-ajm-c-04-0-UI.s1 Mus musculus cDNA, 3' end /clone=UI-M-BH0-ajm-c-04-0-UI /clone_end=3' /gb=AI854029 /gi=5497935 /ug=Mm.28209 /len=528	AI854029	Mm.28209	Mm.28209	July 2007 (NCBI Build 37)	chr10:18564825-18576884 (+) // 96.71 // qA3	PERP, TP53 apoptosis effector	Perp	1.51727	0	1.35021	0	0	0		ENSMUSG00000019851	64058	Q9JK95	---	NP_071315.1	NM_022032
95702_at	Murine Genome U74Av2 Array	Mus musculus	2008-07-07	Consensus sequence	GenBank	5674471	Cluster Incl AI461803:uc43c04.x1 Mus musculus cDNA, 3' end /clone=IMAGE-1400742 /clone_end=3' /gb=AI461803 /gi=4315833 /ug=Mm.29697 /len=481	AI461803	Mm.29697	Mm.296158	July 2007 (NCBI Build 37)	chr9:115151700-115167625 (-) // 89.34 // qF3	STT3, subunit of the oligosaccharyltransferase complex, homolog B (S. cerevisiae)	Stt3b	1.51712	0	0	0	0	0		---	68292	Q3TDQ1 /// Q8BGU3 /// Q9D3Y5	EC:2.4.1.-	NP_077184.2	NM_024222
98596_s_at	Murine Genome U74Av2 Array	Mus musculus	2008-07-07	Consensus sequence	GenBank	5678197	Cluster Incl Y15003:Mus musculus mRNA for beta-galactoside alpha-2,3-sialyltransferase /cds=UNKNOWN /gb=Y15003 /gi=4160287 /ug=Mm.38248 /len=2221	Y15003	Mm.38248	Mm.38248	July 2007 (NCBI Build 37)	chr6:72047737-72104557 (+) // 99.01 // qC1	ST3 beta-galactoside alpha-2,3-sialyltransferase 5	St3gal5	1.51017	0	0	0	0	0		ENSMUSG00000056091	20454	O88829 /// Q3TMT6 /// Q3TY01 /// Q91YF2 /// Q91YF3 /// Q91YF4 /// Q9CZ65 /// Q9QWF8 /// Q9QWF9	EC:2.4.99.9	NP_001030305.1 /// NP_035505.2	NM_001035228 /// NM_011375
162501_at	Murine Genome U74Av2 Array	Mus musculus	2008-07-07	Consensus sequence	GenBank	5767319	Cluster Incl AV172042:AV172042 Mus musculus cDNA /clone=3300003G01 /clone_end=3' /gb=AV172042 /gi=5378480 /ug=Mm.53940 /len=248 /NOTE=replacement for probe set(s) 103192_at on MG-U74A	AV172042	---	---	July 2007 (NCBI Build 37)	---	---	---	1.50929	0	0	0	0	0		---	---	---	---	---	---
96112_at	Murine Genome U74Av2 Array	Mus musculus	2008-07-07	Consensus sequence	GenBank	5670701	Cluster Incl AI851178:UI-M-BH0-akg-g-09-0-UI.s1 Mus musculus cDNA, 3' end /clone=UI-M-BH0-akg-g-09-0-UI /clone_end=3' /gb=AI851178 /gi=5495049 /ug=Mm.26949 /len=515	AI851178	Mm.26949	Mm.290853	July 2007 (NCBI Build 37)	chr9:55302303-55359994 (-) // 92.32 // qB	electron transferring flavoprotein, alpha polypeptide	Etfa	1.50428	1.21491	1.28296	0	0	0		ENSMUSG00000032314	110842	Q99LC5	---	NP_663590.2	NM_145615
99365_at	Murine Genome U74Av2 Array	Mus musculus	2008-07-07	Consensus sequence	GenBank	5716280_RC	Cluster Incl AA734487:vt94c10.r1 Mus musculus cDNA, 5' end /clone=IMAGE-1178802 /clone_end=5' /gb=AA734487 /gi=2756154 /ug=Mm.5662 /len=513	AA734487	Mm.5662	Mm.5662	July 2007 (NCBI Build 37)	chr4:21827561-21837901 (+) // 97.98 // qA3	coenzyme Q3 homolog, methyltransferase (yeast)	Coq3	1.50425	0	0	0	0	0		ENSMUSG00000028247	230027	A2AJT6 /// Q3TLJ6 /// Q3UQM8 /// Q8BMS4	---	NP_766275.1	NM_172687
96849_at	Murine Genome U74Av2 Array	Mus musculus	2008-07-07	Consensus sequence	GenBank	5675580	Cluster Incl AA655369:vs24h12.r1 Mus musculus cDNA, 5' end /clone=IMAGE-1139207 /clone_end=5' /gb=AA655369 /gi=2591523 /ug=Mm.30034 /len=545	AA655369	Mm.30034	Mm.391835	July 2007 (NCBI Build 37)	chr10:11329032-11330236 (+) // 92.9 // qA1 /// chrX:131071794-131076190 (-) // 93.2 // qE3	translocase of inner mitochondrial membrane 8 homolog a1 (yeast) /// similar to small zinc finger-like protein	LOC100039343 /// LOC100045062 /// Timm8a1	1.50227	0	0	0	0	0		ENSMUSG00000045455 /// ENSMUSG00000048007	100039343 /// 100045062 /// 30058	Q9WVA2	---	NP_038926.1 /// XP_001472881.1 /// XP_001473691.1	NM_013898 /// XM_001472831 /// XM_001473641
98901_at	Murine Genome U74Av2 Array	Mus musculus	2008-07-07	Consensus sequence	GenBank	5672700	Cluster Incl AW047870:UI-M-BH1-als-f-10-0-UI.s1 Mus musculus cDNA, 3' end /clone=UI-M-BH1-als-f-10-0-UI /clone_end=3' /gb=AW047870 /gi=5908399 /ug=Mm.28576 /len=353	AW047870	Mm.28576	Mm.341848	July 2007 (NCBI Build 37)	chr12:86311894-86324243 (+) // 89.82 // qD2	FCF1 small subunit (SSU) processome component homolog (S. cerevisiae) /// similar to Protein C14orf111 homolog	Fcf1 /// LOC633406	1.50034	0	1.84484	0	0	0		ENSMUSG00000021243	633406 /// 73736	Q9CTH6	---	NP_082908.1 /// XP_912895.1	NM_028632 /// XM_907802
161327_f_at	Murine Genome U74Av2 Array	Mus musculus	2008-07-07	Consensus sequence	GenBank	5726705	Cluster Incl AV104703:AV104703 Mus musculus cDNA /clone=2510008P08 /clone_end=3' /gb=AV104703 /gi=5252251 /ug=Mm.58387 /len=282 /NOTE=replacement for probe set(s) 94588_i_at, 94589_f_at on MG-U74A	AV104703	Mm.58387	Mm.336955	July 2007 (NCBI Build 37)	chr17:28467558-28467972 (+) // 93.26 // qA3.3 /// chr1:65040497-65040779 (-) // 93.26 // qC2	ribosomal protein L10A /// predicted gene, EG665575 /// similar to ribosomal protein L10a	EG665575 /// LOC100043141 /// LOC100046648 /// Rpl10a	1.4975	0	0	0	1.31025	0		ENSMUSG00000037805 /// ENSMUSG00000061631	100043141 /// 100046648 /// 19896 /// 665575	P53026 /// Q3U561 /// Q5XJF6 /// Q99JL6	---	NP_035417.1 /// XP_001476443.1 /// XP_001479766.1	NM_011287 /// XM_001476393 /// XM_001479716 /// XR_001751
97758_at	Murine Genome U74Av2 Array	Mus musculus	2008-07-07	Consensus sequence	GenBank	5714193	Cluster Incl AB023564:Mus musculus gene for type I peroxiredoxin /cds=(11,610) /gb=AB023564 /gi=6467220 /ug=Mm.412 /len=864	AB023564	Mm.412	Mm.30929	July 2007 (NCBI Build 37)	chr4:116358213-116372118 (+) // 98.08 // qD1 /// chr16:48218654-48219567 (+) // 94.24 // qB5	peroxiredoxin 1	Prdx1	1.49638	0	1.44502	0	-1.16871	0		ENSMUSG00000028691 /// ENSMUSG00000048164	18477	P35700 /// Q3U9J9	EC:1.11.1.7	NP_035164.1	NM_011034
101389_at	Murine Genome U74Av2 Array	Mus musculus	2008-07-07	Consensus sequence	GenBank	5695475	Cluster Incl AB008553:Mus musculus mRNA for mLGP85/LIMP II, complete cds /cds=(205,1641) /gb=AB008553 /gi=2618485 /ug=Mm.7176 /len=1853	AB008553	Mm.7176	Mm.297964	July 2007 (NCBI Build 37)	chr5:92872951-92934559 (-) // 94.64 // qE2	scavenger receptor class B, member 2	Scarb2	1.49517	0	1.278	0	0	0		ENSMUSG00000029426	12492	O35114 /// Q3TCS7	---	NP_031670.1	NM_007644
100964_at	Murine Genome U74Av2 Array	Mus musculus	2008-07-07	Consensus sequence	GenBank	5695248	Cluster Incl AF035208:Mus musculus putative v-SNARE Vti1b mRNA, complete cds /cds=(11,709) /gb=AF035208 /gi=3213228 /ug=Mm.6577 /len=909	AF035208	Mm.6577	Mm.265929	July 2007 (NCBI Build 37)	chr12:80257244-80273371 (-) // 86.02 // qC3	vesicle transport through interaction with t-SNAREs 1B homolog	Vti1b	1.49483	0	0	0	1.33815	0		ENSMUSG00000021124	53612	O88384 /// Q3TUP8 /// Q91XH6 /// Q9Z2P7	---	NP_058080.2	NM_016800
160296_at	Murine Genome U74Av2 Array	Mus musculus	2008-07-07	Consensus sequence	GenBank	5672555_RC	Cluster Incl AF033188:Mus musculus WSB-2 mRNA, complete cds /cds=(0,1214) /gb=AF033188 /gi=2766492 /ug=Mm.28489 /len=1215 /NOTE=replacement for probe set(s) 97913_at on MG-U74A	AF033188	Mm.28489	Mm.28489	July 2007 (NCBI Build 37)	chr5:117807401-117828622 (+) // 93.85 // qF /// chr11:62562526-62564848 (-) // 91.67 // qB2	WD repeat and SOCS box-containing 2	Wsb2	1.49407	0	1.62469	0	0	0		---	59043	O54929 /// Q3UC26 /// Q6GTI7	---	NP_067514.2	NM_021539
96698_at	Murine Genome U74Av2 Array	Mus musculus	2008-07-07	Consensus sequence	GenBank	5671214	Cluster Incl AI835520:UI-M-AI0-aam-d-11-0-UI.s1 Mus musculus cDNA, 3' end /clone=UI-M-AI0-aam-d-11-0-UI /clone_end=3' /gb=AI835520 /gi=5469733 /ug=Mm.27558 /len=421	AI835520	Mm.27558	Mm.270632	July 2007 (NCBI Build 37)	chr2:34707608-34712081 (-) // 95.87 // qB	proteasome (prosome, macropain) 26S subunit, non-ATPase, 5	Psmd5	1.49367	0	1.9718	0	-1.64806	0		ENSMUSG00000026869	66998	A2AUB0 /// Q5DU49 /// Q8BJY1 /// Q921U5	---	NP_542121.2	NM_080554
94393_r_at	Murine Genome U74Av2 Array	Mus musculus	2008-07-07	Consensus sequence	GenBank	5687352	Cluster Incl AI317360:uj13f12.x1 Mus musculus cDNA, 3' end /clone=IMAGE-1907951 /clone_end=3' /gb=AI317360 /gi=4032627 /ug=Mm.2567 /len=581	AI317360	Mm.2567	Mm.2567	July 2007 (NCBI Build 37)	chr13:41277863-41278907 (-) // 90.94 // qA3.3	elongation of very long chain fatty acids (FEN1/Elo2, SUR4/Elo3, yeast)-like 2	Elovl2	1.49338	0	0	0	-1.63219	0		ENSMUSG00000021364	54326	Q543J1 /// Q9JLJ4	---	NP_062296.1	NM_019423
97114_at	Murine Genome U74Av2 Array	Mus musculus	2008-07-07	Consensus sequence	GenBank	5711851	Cluster Incl U57999:Prosaposin /cds=(25,1698) /gb=U57999 /gi=1381581 /ug=Mm.3363 /len=1961	U57999	Mm.3363	Mm.277498	July 2007 (NCBI Build 37)	chr10:59740460-59765346 (+) // 99.07 // qB4	prosaposin	Psap	1.49283	0	1.53288	0	0	0		ENSMUSG00000004207	19156	Q3TID4 /// Q3TIT5 /// Q3TKB2 /// Q3TKK3 /// Q3TWE9 /// Q3TWF9 /// Q3TWL8 /// Q3TWM9 /// Q3TXJ0 /// Q3TXP9 /// Q3U5W2 /// Q3U825 /// Q3U897 /// Q3U8C4 /// Q3UAS4 /// Q3UE29 /// Q3UFE8 /// Q61207 /// Q8BFQ1	---	NP_035309.2	NM_011179
98993_at	Murine Genome U74Av2 Array	Mus musculus	2008-07-07	Consensus sequence	GenBank	5692383	Cluster Incl U59418:Mus musculus protein phosphatase 2A B'alpha3 regulatory subunit mRNA, partial cds /cds=(406,1671) /gb=U59418 /gi=2429084 /ug=Mm.3785 /len=1796	U59418	Mm.3785	Mm.240396	July 2007 (NCBI Build 37)	chr12:111724004-111809430 (+) // 85.67 // qF1	protein phosphatase 2, regulatory subunit B (B56), gamma isoform	Ppp2r5c	1.49184	0	1.58733	0	0	0		---	26931	Q60996 /// Q6TQF7 /// Q8C8H4	---	NP_001074926.1 /// NP_001074927.1 /// NP_036153.2	NM_001081457 /// NM_001081458 /// NM_012023
93271_s_at	Murine Genome U74Av2 Array	Mus musculus	2008-07-07	Consensus sequence	GenBank	5665482	Cluster Incl AF107848: Mus musculus neuroendocrine-specific golgi protein p55 isoform 2 and guanine nucleotide-binding protein (XLalphas) alternatively spliced mRNA, complete cds /cds=UNKNOWN /gb=AF107848 /gi=4206783 /ug=Mm.17446 /len=2463	AF107848	Mm.17446	Mm.125770	July 2007 (NCBI Build 37)	chr2:174109835-174172245 (+) // 80.17 // qH4	GNAS (guanine nucleotide binding protein, alpha stimulating) complex locus	Gnas	1.49181	0	1.49776	0	-1.44045	0		ENSMUSG00000027523	14683	A2A606 /// A2A607 /// A2A608 /// A2A610 /// A6PW69 /// A6PW70 /// A6PW71 /// A6PW72 /// P63094 /// Q6LEA6 /// Q6R0H6 /// Q6R0H7 /// Q9JJ21 /// Q9JJ33 /// Q9QYZ0 /// Q9WUC0 /// Q9Z0F1	---	NP_001070975.1 /// NP_001070978.1 /// NP_034439.2 /// NP_062664.2 /// NP_068840.2 /// NP_963910.1 /// NP_963911.1 /// NP_963912.1	NM_001077507 /// NM_001077510 /// NM_010309 /// NM_019690 /// NM_022000 /// NM_201616 /// NM_201617 /// NM_201618 /// NR_003258
94820_r_at	Murine Genome U74Av2 Array	Mus musculus	2008-07-07	Consensus sequence	GenBank	5668981	Cluster Incl AF005886:Mus musculus cyclin I mRNA, complete cds /cds=(286,1419) /gb=AF005886 /gi=4101686 /ug=Mm.22711 /len=1548	AF005886	Mm.22711	Mm.250419	July 2007 (NCBI Build 37)	chr5:93610962-93635173 (-) // 88.89 // qE2	cyclin I	Ccni	1.49112	0	0	0	0	0		ENSMUSG00000063015	12453	Q8C7E2 /// Q99LF2 /// Q9Z2V9	---	NP_059063.1	NM_017367
100385_at	Murine Genome U74Av2 Array	Mus musculus	2008-07-07	Consensus sequence	GenBank	5719426_rc	Cluster Incl X75832:M.musculus Glra1 gene (exon1) /cds=(0,1349) /gb=X75832 /gi=435518 /ug=Mm.89320 /len=1350	X75832	Mm.89320	Mm.89320	July 2007 (NCBI Build 37)	chr11:55328314-55421235 (-) // 99.85 // qB1.3	glycine receptor, alpha 1 subunit	Glra1	1.4911	0	1.57755	0	1.61725	0		ENSMUSG00000000263	14654	Q5NCT8 /// Q5NCT9 /// Q5NCU0 /// Q64018	---	NP_065238.2	NM_020492
94878_at	Murine Genome U74Av2 Array	Mus musculus	2008-07-07	Consensus sequence	GenBank	5669348	Cluster Incl AW125224:UI-M-BH2.1-aps-d-02-0-UI.s1 Mus musculus cDNA, 3' end /clone=UI-M-BH2.1-aps-d-02-0-UI /clone_end=3' /gb=AW125224 /gi=6100754 /ug=Mm.23839 /len=356	AW125224	Mm.23839	Mm.439893	July 2007 (NCBI Build 37)	chr2:150323739-150324462 (-) // 91.43 // qG3 /// chr7:88936960-88937714 (-) // 96.42 // qD3	BTB (POZ) domain containing 1	Btbd1	1.49105	0	0	0	0	0		---	83962	P58544 /// Q5M8N6 /// Q6GQU7	---	NP_666305.2	NM_146193
95742_at	Murine Genome U74Av2 Array	Mus musculus	2008-07-07	Consensus sequence	GenBank	5674694	Cluster Incl AW045451:UI-M-BH1-akr-g-10-0-UI.s1 Mus musculus cDNA, 3' end /clone=UI-M-BH1-akr-g-10-0-UI /clone_end=3' /gb=AW045451 /gi=5906020 /ug=Mm.29760 /len=340	AW045451	Mm.29760	Mm.29760	July 2007 (NCBI Build 37)	chr7:148067895-148084540 (+) // 98.32 // qF5	proteasome (prosome, macropain) 26S subunit, non-ATPase, 13	Psmd13	1.49096	0	1.69681	0	0	0		ENSMUSG00000025487	23997	Q9WVJ2	---	NP_036005.1	NM_011875
99618_at	Murine Genome U74Av2 Array	Mus musculus	2008-07-07	Consensus sequence	GenBank	5679460	Cluster Incl AI853523:UI-M-BH0-ajd-e-03-0-UI.s1 Mus musculus cDNA, 3' end /clone=UI-M-BH0-ajd-e-03-0-UI /clone_end=3' /gb=AI853523 /gi=5497429 /ug=Mm.43162 /len=425	AI853523	Mm.43162	Mm.379119	July 2007 (NCBI Build 37)	chr10:79865741-79869528 (-) // 62.31 // qC1	ubiquinol-cytochrome c reductase (6.4kD) subunit	Uqcr	1.48757	0	1.51302	0	0	0		ENSMUSG00000020163	66594	Q3UJV6 /// Q9CPX8	---	NP_079926.1	NM_025650
96042_at	Murine Genome U74Av2 Array	Mus musculus	2008-07-07	Consensus sequence	GenBank	5670333	Cluster Incl L35528:Mus musculus manganese superoxide dismutase (MnSOD) gene /cds=(70,738) /gb=L35528 /gi=2182263 /ug=Mm.2597 /len=906	L35528	Mm.2597	Mm.290876	July 2007 (NCBI Build 37)	chr17:13200841-13208475 (+) // 95.5 // qA1	superoxide dismutase 2, mitochondrial	Sod2	1.48678	0	1.46739	0	0	0		ENSMUSG00000006818	20656	P09671 /// Q3TJA2 /// Q3U8W4 /// Q4FJX9 /// Q6NZM1	---	NP_038699.2	NM_013671
98846_f_at	Murine Genome U74Av2 Array	Mus musculus	2008-07-07	Consensus sequence	GenBank	5715980	Cluster Incl M83344:Carcinoembryonic antigen 2 /cds=(192,1619) /gb=M83344 /gi=200316 /ug=Mm.5056 /len=2043	M83344	Mm.5056	Mm.302844	July 2007 (NCBI Build 37)	chr7:19008176-19405610 (-) // 69.65 // qA2	pregnancy specific glycoprotein 17	Psg17	1.48561	0	0	0	0	0		ENSMUSG00000004540	26437	Q62056	---	NP_031703.1	NM_007677
93333_at	Murine Genome U74Av2 Array	Mus musculus	2008-07-07	Consensus sequence	GenBank	5665845	Cluster Incl U05333:Mus musculus co-chaperonin 'cofactor A' mRNA, complete cds /cds=(7,333) /gb=U05333 /gi=1117784 /ug=Mm.1863 /len=508	U05333	Mm.1863	Mm.379025	July 2007 (NCBI Build 37)	chr13:95558843-95612859 (+) // 86.16 // qD1	tubulin cofactor a	Tbca	1.48535	0	1.4197	0	0	0		ENSMUSG00000042043	21371	P48428 /// Q5I0U7	---	NP_033347.1	NM_009321
104116_at	Murine Genome U74Av2 Array	Mus musculus	2008-07-07	Consensus sequence	GenBank	5685757	Cluster Incl AW124049:UI-M-BH2.1-apn-e-03-0-UI.s1 Mus musculus cDNA, 3' end /clone=UI-M-BH2.1-apn-e-03-0-UI /clone_end=3' /gb=AW124049 /gi=6099579 /ug=Mm.21965 /len=382	AW124049	Mm.21965	Mm.21965	July 2007 (NCBI Build 37)	chr5:93032148-93035605 (+) // 99.48 // qE2	starch binding domain 1	Stbd1	1.48004	0	0	0	0	0		ENSMUSG00000047963	52331	Q147T8 /// Q147V6 /// Q8C7E7	---	NP_780305.1	NM_175096
160710_at	Murine Genome U74Av2 Array	Mus musculus	2008-07-07	Consensus sequence	GenBank	5686796_RC	Cluster Incl AI846787:UI-M-AO1-ael-g-04-0-UI.s1 Mus musculus cDNA, 3' end /clone=UI-M-AO1-ael-g-04-0-UI /clone_end=3' /gb=AI846787 /gi=5490693 /ug=Mm.24383 /len=381 /NOTE=replacement for probe set(s) 104703_at on MG-U74A	AI846787	Mm.24383	Mm.258320	July 2007 (NCBI Build 37)	chr3:152043571-152056297 (+) // 97.46 // qH3	ubiquitin specific peptidase 33	Usp33	1.47882	0	0	0	0	0		ENSMUSG00000025437	170822	Q3UP32 /// Q5FWK0 /// Q80TK2 /// Q80VA4 /// Q8K0I3 /// Q8R5K2 /// Q99K22	---	NP_001070144.1 /// NP_573510.2	NM_001076676 /// NM_133247
96261_at	Murine Genome U74Av2 Array	Mus musculus	2008-07-07	Consensus sequence	GenBank	5674871	Cluster Incl AW122694:UI-M-BH2.2-aot-b-04-0-UI.s1 Mus musculus cDNA, 3' end /clone=UI-M-BH2.2-aot-b-04-0-UI /clone_end=3' /gb=AW122694 /gi=6098224 /ug=Mm.29828 /len=456	AW122694	Mm.29828	Mm.305990	July 2007 (NCBI Build 37)	chr4:138659555-138686929 (-) // 86.45 // qD3	RIKEN cDNA 2310028O11 gene	2310028O11Rik	1.47877	0	1.46047	0	0	0		ENSMUSG00000050608	433771	A2ALL2 /// Q7TNS2	---	XP_906576.1 /// XP_929663.1	XM_901483 /// XM_924570
97525_at	Murine Genome U74Av2 Array	Mus musculus	2008-07-07	Consensus sequence	GenBank	5676748	Cluster Incl U48403:Glycerol kinase /cds=(93,1667) /gb=U48403 /gi=1480468 /ug=Mm.3242 /len=2493	U48403	Mm.3242	Mm.246682	July 2007 (NCBI Build 37)	chrX:82947933-83021956 (-) // 97.37 // qC1	glycerol kinase	Gyk	1.47856	0	0	0	0	0		ENSMUSG00000025059	14933	Q3TEN9 /// Q3TET2 /// Q64516 /// Q8C2M1 /// Q8C8X0 /// Q9CVH5	EC:2.7.1.30	NP_032220.1 /// NP_997609.1	NM_008194 /// NM_212444
95588_at	Murine Genome U74Av2 Array	Mus musculus	2008-07-07	Consensus sequence	GenBank	5688457	Cluster Incl U89906:Mus musculus alpha-methylacyl-CoA racemase mRNA, complete cds /cds=(25,1107) /gb=U89906 /gi=2145185 /ug=Mm.2787 /len=1515	U89906	Mm.2787	Mm.2787	July 2007 (NCBI Build 37)	chr15:10911565-10925362 (+) // 93.9 // qA1	alpha-methylacyl-CoA racemase	Amacr	1.47433	0	0	0	0	0		ENSMUSG00000022244	17117	O09174 /// Q3TUS8 /// Q543Q9 /// Q91YQ8	EC:5.1.99.4	NP_032563.2	NM_008537
100068_at	Murine Genome U74Av2 Array	Mus musculus	2008-07-07	Consensus sequence	GenBank	5680003	Cluster Incl M74570:Mouse aldehyde dehydrogenase II mRNA, complete cds /cds=(44,1549) /gb=M74570 /gi=191803 /ug=Mm.4514 /len=2038	M74570	Mm.4514	Mm.457973	July 2007 (NCBI Build 37)	chr19:20676457-20717880 (+) // 91.47 // qB	aldehyde dehydrogenase family 1, subfamily A1	Aldh1a1	1.47209	0	1.33721	0	0	0		ENSMUSG00000053279	11668	P24549	---	NP_038495.2	NM_013467
97478_at	Murine Genome U74Av2 Array	Mus musculus	2008-07-07	Consensus sequence	GenBank	5676459	Cluster Incl AW046965:UI-M-BH1-alp-c-09-0-UI.s1 Mus musculus cDNA, 3' end /clone=UI-M-BH1-alp-c-09-0-UI /clone_end=3' /gb=AW046965 /gi=5907494 /ug=Mm.30718 /len=368	AW046965	Mm.30718	Mm.253902	July 2007 (NCBI Build 37)	chr13:59687524-59736139 (+) // 89.18 // qB2	MAK10 homolog, amino-acid N-acetyltransferase subunit, (S. cerevisiae)	Mak10	1.47155	0	0	0	0	0		ENSMUSG00000021555	78689	Q6PHQ8 /// Q8K3H1	---	NP_084429.2	NM_030153
99140_at	Murine Genome U74Av2 Array	Mus musculus	2008-07-07	Consensus sequence	GenBank	5678715	Cluster Incl AW124920:UI-M-BH2.1-apu-f-09-0-UI.s1 Mus musculus cDNA, 3' end /clone=UI-M-BH2.1-apu-f-09-0-UI /clone_end=3' /gb=AW124920 /gi=6100450 /ug=Mm.41390 /len=426	AW124920	Mm.41390	Mm.203928	July 2007 (NCBI Build 37)	chr19:11844901-11849346 (+) // 83.52 // qA	mitochondrial ribosomal protein L16	Mrpl16	1.47138	0	1.67695	0	-1.59754	0		ENSMUSG00000024683	94063	Q99N93 /// Q9CSU4	---	NP_079882.2	NM_025606
99631_f_at	Murine Genome U74Av2 Array	Mus musculus	2008-07-07	Consensus sequence	GenBank	5679540	Cluster Incl U08440:Mus musculus Balb/c cytochrome c oxidase subunit VIaL mRNA, complete cds /cds=(72,332) /gb=U08440 /gi=475706 /ug=Mm.43415 /len=521	U08440	Mm.43415	Mm.43415	July 2007 (NCBI Build 37)	chr5:115795660-115798932 (-) // 55.23 // qF	cytochrome c oxidase, subunit VI a, polypeptide 1	Cox6a1	1.47112	0	1.45712	0	0	0		ENSMUSG00000041697	12861	P43024 /// Q9DCW5	---	NP_031774.1	NM_007748
96256_at	Murine Genome U74Av2 Array	Mus musculus	2008-07-07	Consensus sequence	GenBank	5674852	Cluster Incl M28723:Anti-oxidant protein 1 /cds=(47,820) /gb=M28723 /gi=309435 /ug=Mm.29821 /len=1382	M28723	Mm.29821	Mm.29821	July 2007 (NCBI Build 37)	chr19:60939970-60950434 (-) // 95.92 // qD3	peroxiredoxin 3	Prdx3	1.47074	0	0	0	-1.27096	0		ENSMUSG00000024997	11757	P20108 /// Q8K4K8	---	NP_031478.1	NM_007452
93735_f_at	Murine Genome U74Av2 Array	Mus musculus	2008-07-07	Consensus sequence	GenBank	5666843	Cluster Incl D49686:Mus musculus mRNA for Tat binding protein-1, complete cds /cds=(176,1504) /gb=D49686 /gi=3510276 /ug=Mm.20946 /len=1569	D49686	Mm.20946	Mm.289832	July 2007 (NCBI Build 37)	chr2:90894189-90899566 (+) // 85.56 // qE1	proteasome (prosome, macropain) 26S subunit, ATPase 3	Psmc3	1.46535	0	1.55473	0	0	0		ENSMUSG00000002102	19182	A2AGN7 /// O88685 /// Q3THI5 /// Q3TKC2 /// Q3TKG4 /// Q3U8Y7 /// Q3UD94 /// Q8BUP7 /// Q99JN8	---	NP_032974.1	NM_008948
99574_at	Murine Genome U74Av2 Array	Mus musculus	2008-07-07	Consensus sequence	GenBank	5679147	Cluster Incl AI850887:UI-M-BH0-ajt-g-01-0-UI.s1 Mus musculus cDNA, 3' end /clone=UI-M-BH0-ajt-g-01-0-UI /clone_end=3' /gb=AI850887 /gi=5494793 /ug=Mm.423 /len=394	AI850887	Mm.423	Mm.286149	July 2007 (NCBI Build 37)	chr6:54767271-54839730 (+) // 94.24 // qB3	zinc and ring finger 2	Znrf2	1.46336	0	1.52993	0	0	0		ENSMUSG00000058446	387524	Q3SXG4 /// Q71FD5	EC:6.3.2.-	NP_954594.1	NM_199143
96061_at	Murine Genome U74Av2 Array	Mus musculus	2008-07-07	Consensus sequence	GenBank	5670433	Cluster Incl AW060186:UI-M-BH1-amu-e-06-0-UI.s1 Mus musculus cDNA, 3' end /clone=UI-M-BH1-amu-e-06-0-UI /clone_end=3' /gb=AW060186 /gi=6007952 /ug=Mm.26234 /len=342	AW060186	Mm.26234	Mm.329277	July 2007 (NCBI Build 37)	chr18:9995408-10030114 (-) // 95.68 // qA1	ubiquitin specific peptidase 14	Usp14	1.46319	0	0	0	0	0		ENSMUSG00000047879	59025	Q3TC32 /// Q80UN0 /// Q9JMA1	EC:3.1.2.15	NP_001033678.1 /// NP_067497.2	NM_001038589 /// NM_021522
100574_f_at	Murine Genome U74Av2 Array	Mus musculus	2008-07-07	Consensus sequence	GenBank	5680956	Cluster Incl L09104:Glucose phosphate isomerase 1 complex /cds=(2066,2938) /gb=L09104 /gi=309267 /ug=Mm.589 /len=3194	L09104	Mm.589	Mm.589	July 2007 (NCBI Build 37)	chr7:34987152-34995396 (-) // 69.68 // qB1	glucose phosphate isomerase 1	Gpi1	1.46299	0	1.40566	0	1.45166	0		ENSMUSG00000036427	14751	P06745	EC:5.3.1.9	NP_032181.1	NM_008155
92611_at	Murine Genome U74Av2 Array	Mus musculus	2008-07-07	Consensus sequence	GenBank	5663558	Cluster Incl U18773:Mus musculus GPI-anchored protein p137 mRNA, partial cds /cds=(0,550) /gb=U18773 /gi=862634 /ug=Mm.1098 /len=2707	U18773	Mm.1098	Mm.427589	July 2007 (NCBI Build 37)	chr2:103605206-103637195 (-) // 93.54 // qE2	cell cycle associated protein 1	Caprin1	1.46266	0	0	0	0	0		ENSMUSG00000027184	53872	A1L0T9 /// A2BH47 /// A2BH48 /// Q3TEY4 /// Q3TTW8 /// Q3UFZ6 /// Q60865 /// Q8CD82	---	NP_001104759.1 /// NP_001104760.1 /// NP_001104761.1 /// NP_001104762.1 /// NP_058019.2	NM_001111289 /// NM_001111290 /// NM_001111291 /// NM_001111292 /// NM_016739
104109_at	Murine Genome U74Av2 Array	Mus musculus	2008-07-07	Consensus sequence	GenBank	5685749	Cluster Incl AI853773:UI-M-BH0-ajg-e-03-0-UI.s1 Mus musculus cDNA, 3' end /clone=UI-M-BH0-ajg-e-03-0-UI /clone_end=3' /gb=AI853773 /gi=5497679 /ug=Mm.21912 /len=453	AI853773	Mm.21912	Mm.21912	July 2007 (NCBI Build 37)	chr5:118458748-118460207 (+) // 98.11 // qF	F-box protein 21	Fbxo21	1.46054	0	0	0	0	0		ENSMUSG00000032898	231670	Q3TD93 /// Q8C658 /// Q8VDH1	---	NP_663539.1	NM_145564
98113_at	Murine Genome U74Av2 Array	Mus musculus	2008-07-07	Consensus sequence	GenBank	5677352	Cluster Incl U60824:Mus musculus proteasome beta-subunit C5 (Psmb1) mRNA, allele B, complete cds /cds=(29,751) /gb=U60824 /gi=1698583 /ug=Mm.34837 /len=812	U60824	Mm.34837	Mm.32912	July 2007 (NCBI Build 37)	chr17:15612922-15635247 (-) // 90.08 // qA2	proteasome (prosome, macropain) subunit, beta type 1	Psmb1	1.45908	0	1.35903	0	0	0		ENSMUSG00000014769	19170	O09061 /// Q6RI64	---	NP_035315.1	NM_011185
94897_at	Murine Genome U74Av2 Array	Mus musculus	2008-07-07	Consensus sequence	GenBank	5669420	Cluster Incl D87896:Glutathione peroxidase 4 /cds=(144,737) /gb=D87896 /gi=2522258 /ug=Mm.2400 /len=958	D87896	Mm.2400	Mm.359573	July 2007 (NCBI Build 37)	chr10:79516232-79519184 (+) // 77.85 // qC1	glutathione peroxidase 4	Gpx4	1.45828	0	0	0	0	0		ENSMUSG00000075706	625249	O70325 /// Q3TI34 /// Q3TIF2 /// Q5XJZ8 /// Q76LV0 /// Q91XR9	EC:1.11.1.12	NP_001032830.2 /// NP_032188.3	NM_001037741 /// NM_008162
103862_r_at	Murine Genome U74Av2 Array	Mus musculus	2008-07-07	Consensus sequence	GenBank	5685397	Cluster Incl AA388099:vc88g07.r1 Mus musculus cDNA, 5' end /clone=IMAGE-790140 /clone_end=5' /gb=AA388099 /gi=2041044 /ug=Mm.21103 /len=564	AA388099	Mm.21103	Mm.282122	July 2007 (NCBI Build 37)	chr7:129219619-129222367 (+) // 74.73 // qF3	ubiquitin family domain containing 1	Ubfd1	1.45629	0	1.54549	0	0	0		ENSMUSG00000030870	28018	Q78JW9 /// Q8C5A9 /// Q9CYA9	---	NP_613055.2	NM_138589
94223_at	Murine Genome U74Av2 Array	Mus musculus	2008-07-07	Consensus sequence	GenBank	5668358	Cluster Incl AJ010045:Mus musculus mRNA for Rho guanine nucleotide-exchange factor, splice variant NET1A /cds=(159,1784) /gb=AJ010045 /gi=4138206 /ug=Mm.22261 /len=3290	AJ010045	Mm.22261	Mm.22261	July 2007 (NCBI Build 37)	chr13:3881806-3892789 (-) // 96.15 // qA1 /// chr13:109097820-109101178 (-) // 90.28 // qD2.1	neuroepithelial cell transforming gene 1	Net1	1.45597	0	0	0	0	0		ENSMUSG00000021215	56349	Q3USZ7 /// Q9Z206	---	NP_001040624.1 /// NP_062645.2	NM_001047159 /// NM_019671
92758_at	Murine Genome U74Av2 Array	Mus musculus	2008-07-07	Consensus sequence	GenBank	5705093	Cluster Incl U09268:Mus musculus domesticus 129 tyrosine-threonine dual specificity phosphatase PAC-1 gene, complete cds /cds=(0,539) /gb=U09268 /gi=505624 /ug=Mm.4729 /len=540	U09268	Mm.4729	Mm.4729	July 2007 (NCBI Build 37)	chr2:127161939-127164111 (+) // 95.25 // qF1	dual specificity phosphatase 2	Dusp2	1.45591	0	1.62357	0	0	0		ENSMUSG00000027368	13537	Q05922 /// Q2M4K0 /// Q80ZN1	EC:3.1.3.16 /// EC:3.1.3.48	NP_034220.2	NM_010090
97200_f_at	Murine Genome U74Av2 Array	Mus musculus	2008-07-07	Consensus sequence	GenBank	5671344	Cluster Incl X65704:M.musculus mRNA for small nuclear ribonucleoprotein E /cds=(0,245) /gb=X65704 /gi=312004 /ug=Mm.27669 /len=387	X65704	Mm.27669	Mm.249110	July 2007 (NCBI Build 37)	chr2:131147680-131148093 (-) // 57.22 // qF1	small nuclear ribonucleoprotein E	Snrpe	1.45528	1.25662	1.51171	0	1.41966	0		---	20643	P62305	---	NP_033253.1	NM_009227
97570_at	Murine Genome U74Av2 Array	Mus musculus	2008-07-07	Consensus sequence	GenBank	5737954	Cluster Incl AF044198:Mus musculus immunoglobulin kappa light chain variable region (Igk-V22) gene, partial cds /cds=(0,362) /gb=AF044198 /gi=2911371 /ug=Mm.89462 /len=363	AF044198	Mm.89462	---	July 2007 (NCBI Build 37)	chr6:70008627-70009193 (-) // 100.0 // qC1	cDNA sequence U29423	U29423	1.45502	0	0	0	0	0		ENSMUSG00000076575	243461	---	---	---	---
102134_f_at	Murine Genome U74Av2 Array	Mus musculus	2008-07-07	Consensus sequence	GenBank	5760787_RC	Cluster Incl AI461702:vw57d12.x1 Mus musculus cDNA, 3' end /clone=IMAGE-1247927 /clone_end=3' /gb=AI461702 /gi=4315732 /ug=Mm.43556 /len=470	AI461702	Mm.43556	Mm.10314	July 2007 (NCBI Build 37)	chr15:102493304-102495642 (-) // 81.28 // qF3 /// chr17_random:275703-276116 (-) // 81.28 // /// chr7:24731670-24732083 (-) // 81.28 // qA3 /// chr17:5816059-5816472 (-) // 81.28 // qA1	ATP synthase, H+ transporting, mitochondrial F0 complex, subunit c (subunit 9), isoform 2	Atp5g2	1.45184	0	0	0	0	0		ENSMUSG00000062683 /// ENSMUSG00000066724 /// ENSMUSG00000068120 /// ENSMUSG00000079125	67942	P56383	---	NP_080744.1	NM_026468
94038_at	Murine Genome U74Av2 Array	Mus musculus	2008-07-07	Consensus sequence	GenBank	5667918	Cluster Incl AA675468:vr72c04.s1 Mus musculus cDNA, 5' end /clone=IMAGE-1134246 /clone_end=5' /gb=AA675468 /gi=2652705 /ug=Mm.21932 /len=540	AA675468	Mm.21932	Mm.21932	July 2007 (NCBI Build 37)	chr3:88380158-88381109 (-) // 90.54 // qF1	RIKEN cDNA 2700060E02 gene	2700060E02Rik	1.45178	0	1.27009	0	0	0		ENSMUSG00000021807 /// ENSMUSG00000074479	68045	Q4VA29 /// Q9CQE8	---	NP_080804.1	NM_026528
93272_at	Murine Genome U74Av2 Array	Mus musculus	2008-07-07	Consensus sequence	GenBank	5665504	Cluster Incl AF062076:Mus musculus palmitylated serine/threonine kinase (Psk) mRNA, complete cds /cds=(0,917) /gb=AF062076 /gi=4106341 /ug=Mm.17461 /len=918	AF062076	Mm.17461	Mm.17461	July 2007 (NCBI Build 37)	chr1:75207419-75210819 (+) // 96.79 // qC3	serine/threonine kinase 16	Stk16	1.44977	0	1.47073	0	-1.42129	0		ENSMUSG00000026201	20872	O88697 /// Q05DP1 /// Q3UEG5 /// Q8BSV9 /// Q8CCS9	---	NP_035624.2	NM_011494
93594_r_at	Murine Genome U74Av2 Array	Mus musculus	2008-07-07	Consensus sequence	GenBank	5666723	Cluster Incl U87948:Epithelial membrane protein 3 /cds=(201,692) /gb=U87948 /gi=2358253 /ug=Mm.20829 /len=695	U87948	Mm.20829	Mm.20829	July 2007 (NCBI Build 37)	chr7:53173396-53175766 (-) // 51.98 // qB4	epithelial membrane protein 3	Emp3	1.44924	0	0	0	0	0		ENSMUSG00000040212	13732	O35912 /// Q3UIF8	---	NP_034259.1	NM_010129
95622_at	Murine Genome U74Av2 Array	Mus musculus	2008-07-07	Consensus sequence	GenBank	5688611	Cluster Incl AW123907:UI-M-BH2.1-app-h-01-0-UI.s1 Mus musculus cDNA, 3' end /clone=UI-M-BH2.1-app-h-01-0-UI /clone_end=3' /gb=AW123907 /gi=6099437 /ug=Mm.28047 /len=326	AW123907	Mm.28047	Mm.234368	July 2007 (NCBI Build 37)	chr12:70397738-70411495 (+) // 86.33 // qC2	kelch domain containing 2	Klhdc2	1.4479	0	0	0	0	0		ENSMUSG00000020978	69554	Q4G5Y1 /// Q8BKM6	---	NP_081393.1	NM_027117
98112_r_at	Murine Genome U74Av2 Array	Mus musculus	2008-07-07	Consensus sequence	GenBank	5677339	Cluster Incl AI839225:UI-M-AK0-adh-d-01-0-UI.s1 Mus musculus cDNA, 3' end /clone=UI-M-AK0-adh-d-01-0-UI /clone_end=3' /gb=AI839225 /gi=5473438 /ug=Mm.34832 /len=429	AI839225	Mm.34832	Mm.286830	July 2007 (NCBI Build 37)	chr5:45884696-45903913 (+) // 94.47 // qB3	leucine aminopeptidase 3	Lap3	1.44438	1.71218	0	0	0	0		---	66988	Q9CPY7	EC:3.4.11.1	NP_077754.2	NM_024434
160391_at	Murine Genome U74Av2 Array	Mus musculus	2008-07-07	Consensus sequence	GenBank	5676064_RC	Cluster Incl AI853364:UI-M-BH0-air-d-08-0-UI.s1 Mus musculus cDNA, 3' end /clone=UI-M-BH0-air-d-08-0-UI /clone_end=3' /gb=AI853364 /gi=5497270 /ug=Mm.30158 /len=334 /NOTE=replacement for probe set(s) 96922_at on MG-U74A	AI853364	Mm.30158	Mm.30158	July 2007 (NCBI Build 37)	chr19:10269410-10271360 (+) // 97.64 // qA	fatty acid desaturase 1	Fads1	1.44129	0	0	0	0	0		ENSMUSG00000010663	76267	Q920L1 /// Q9DCA9	---	NP_666206.1	NM_146094
160569_at	Murine Genome U74Av2 Array	Mus musculus	2008-07-07	Consensus sequence	GenBank	5683313_RC	Cluster Incl AI848235:UI-M-AH1-agu-a-10-0-UI.s1 Mus musculus cDNA, 3' end /clone=UI-M-AH1-agu-a-10-0-UI /clone_end=3' /gb=AI848235 /gi=5492141 /ug=Mm.9811 /len=569 /NOTE=replacement for probe set(s) 101994_at on MG-U74A	AI848235	Mm.9811	Mm.300697	July 2007 (NCBI Build 37)	chr3:130398821-130412296 (-) // 98.92 // qG3	RIKEN cDNA 2310008M10 gene	2310008M10Rik	1.43907	0	1.32946	0	0	0		ENSMUSG00000041084	66357	Q78XF5	---	NP_079785.1	NM_025509
162292_r_at	Murine Genome U74Av2 Array	Mus musculus	2008-07-07	Consensus sequence	GenBank	5757345	Cluster Incl AV377060:AV377060 Mus musculus cDNA, 3' end /clone=9130221I18 /clone_end=3' /gb=AV377060 /gi=6426069 /ug=Mm.99914 /len=235 /NOTE=replacement for probe set(s) 100662_f_at on MG-U74A	AV377060	---	---	July 2007 (NCBI Build 37)	chr4:147321281-147321424 (+) // 57.87 // qE2	---	---	1.43853	0	0	0	0	0		---	---	---	---	---	---
94255_g_at	Murine Genome U74Av2 Array	Mus musculus	2008-07-07	Consensus sequence	GenBank	5668509	Cluster Incl AI845237:UI-M-BG0-aht-g-09-0-UI.s1 Mus musculus cDNA, 3' end /clone=UI-M-BG0-aht-g-09-0-UI /clone_end=3' /gb=AI845237 /gi=5489143 /ug=Mm.22409 /len=255	AI845237	Mm.22409	Mm.257765	July 2007 (NCBI Build 37)	chr4:134770276-134828675 (-) // 92.79 // qD3	chloride intracellular channel 4 (mitochondrial)	Clic4	1.43823	1.47432	1.83463	0	0	0		---	29876	Q3U8I1 /// Q543N5 /// Q9QYB1	---	NP_038913.1	NM_013885
160366_at	Murine Genome U74Av2 Array	Mus musculus	2008-07-07	Consensus sequence	GenBank	5674975_RC	Cluster Incl AI846422:UI-M-AQ1-aee-c-07-0-UI.s1 Mus musculus cDNA, 3' end /clone=UI-M-AQ1-aee-c-07-0-UI /clone_end=3' /gb=AI846422 /gi=5490328 /ug=Mm.29866 /len=258 /NOTE=replacement for probe set(s) 96279_at on MG-U74A	AI846422	Mm.29866	Mm.29866	July 2007 (NCBI Build 37)	chr18:75165541-75169588 (+) // 84.19 // qE3	cDNA sequence BC031181	BC031181	1.43799	0	1.41634	0	0	0		ENSMUSG00000036299	407819	Q91WE4	---	NP_001001181.1	NM_001001181
93119_at	Murine Genome U74Av2 Array	Mus musculus	2008-07-07	Consensus sequence	GenBank	5665236	Cluster Incl X53157:Mouse mRNA for mitochondrial cytochrome c oxidase subunit Vb /cds=(12,398) /gb=X53157 /gi=50530 /ug=Mm.16769 /len=475	X53157	Mm.16769	Mm.180182	July 2007 (NCBI Build 37)	chr1:36748334-36750351 (+) // 70.9 // qB	cytochrome c oxidase, subunit Vb	Cox5b	1.43702	0	1.32956	0	0	0		ENSMUSG00000061518 /// ENSMUSG00000079941	12859	P19536 /// Q9D881	---	NP_034072.2	NM_009942
95100_at	Murine Genome U74Av2 Array	Mus musculus	2008-07-07	Consensus sequence	GenBank	5673879	Cluster Incl AI847314:UI-M-AN1-afh-e-04-0-UI.s1 Mus musculus cDNA, 3' end /clone=UI-M-AN1-afh-e-04-0-UI /clone_end=3' /gb=AI847314 /gi=5491220 /ug=Mm.29341 /len=379	AI847314	Mm.29341	Mm.332667	July 2007 (NCBI Build 37)	chr5:123237735-123252229 (-) // 90.18 // qF	anaphase-promoting complex subunit 5	Anapc5	1.43516	0	1.31735	0	0	0		ENSMUSG00000029472	59008	Q3TGH0 /// Q3THU3 /// Q3TWF7 /// Q3TXL9 /// Q3U5Y4 /// Q3U981 /// Q3UFC2 /// Q8BTZ4	---	NP_001035956.1 /// NP_067480.2	NM_001042491 /// NM_021505
95049_at	Murine Genome U74Av2 Array	Mus musculus	2008-07-07	Consensus sequence	GenBank	5673615	Cluster Incl AI837853:UI-M-AP0-abk-d-04-0-UI.s1 Mus musculus cDNA, 3' end /clone=UI-M-AP0-abk-d-04-0-UI /clone_end=3' /gb=AI837853 /gi=5472066 /ug=Mm.29135 /len=429	AI837853	Mm.29135	Mm.29135	July 2007 (NCBI Build 37)	chr7:19735156-19738079 (+) // 92.72 // qA3	small nuclear ribonucleoprotein D2	Snrpd2	1.4351	0	1.44162	0	0	0		ENSMUSG00000040824 /// ENSMUSG00000062678	107686	P62317 /// Q14AF6	---	NP_081219.1	NM_026943
104706_at	Murine Genome U74Av2 Array	Mus musculus	2008-07-07	Consensus sequence	GenBank	5686801	Cluster Incl U69171:Mus musculus peroxisomal PTS2 receptor mRNA, complete cds /cds=(92,1048) /gb=U69171 /gi=1890656 /ug=Mm.2440 /len=1468	U69171	Mm.2440	Mm.338363	July 2007 (NCBI Build 37)	chr10:19580313-19627486 (-) // 93.75 // qA3	peroxisome biogenesis factor 7	Pex7	1.4343	0	0	0	-1.3786	0		ENSMUSG00000020003	18634	A2RSR2 /// P97865	---	NP_032848.1	NM_008822
100088_at	Murine Genome U74Av2 Array	Mus musculus	2008-07-07	Consensus sequence	GenBank	5680166	Cluster Incl M27073:Protein phosphatase 1, catalytic subunit, beta isoform /cds=(95,1078) /gb=M27073 /gi=471977 /ug=Mm.4572 /len=2243	M27073	Mm.4572	Mm.241931	July 2007 (NCBI Build 37)	chr5:32761633-32795129 (+) // 95.09 // qB1	protein phosphatase 1, catalytic subunit, beta isoform /// similar to protein phosphatase 1	LOC100044953 /// Ppp1cb	1.43343	0	0	0	0	0		ENSMUSG00000014956	100044953 /// 19046	P62141 /// Q3TBE5 /// Q3TL90 /// Q542E7 /// Q8C285 /// Q9DBY2	EC:3.1.3.16	NP_766295.2	NM_172707 /// XR_031192
95517_i_at	Murine Genome U74Av2 Array	Mus musculus	2008-07-07	Consensus sequence	GenBank	5670123	Cluster Incl AI846338:UI-M-AN1-afa-c-01-0-UI.s1 Mus musculus cDNA, 3' end /clone=UI-M-AN1-afa-c-01-0-UI /clone_end=3' /gb=AI846338 /gi=5490244 /ug=Mm.25308 /len=377	AI846338	Mm.25308	Mm.290116	July 2007 (NCBI Build 37)	chr17:29414801-29438470 (+) // 72.25 // qA3.3	cDNA sequence BC004004	BC004004	1.43305	0	1.31016	0	0	0		ENSMUSG00000052712	80748	Q3UAK7 /// Q99KU6	---	NP_085038.2	NM_030561
100538_at	Murine Genome U74Av2 Array	Mus musculus	2008-07-07	Consensus sequence	GenBank	5680724	Cluster Incl M35725:Mouse Cu-Zn superoxide dismutase mRNA, complete cds /cds=(4,468) /gb=M35725 /gi=192929 /ug=Mm.5274 /len=469	M35725	Mm.5274	Mm.276325	July 2007 (NCBI Build 37)	chr6:67155521-67156154 (+) // 63.52 // qC1 /// chr16:90220772-90226651 (+) // 91.2 // qC3.3	superoxide dismutase 1, soluble	Sod1	1.4325	0	1.40673	0	0	0		ENSMUSG00000022982	20655	P08228 /// Q8C355	EC:1.15.1.1	NP_035564.1	NM_011434
99594_at	Murine Genome U74Av2 Array	Mus musculus	2008-07-07	Consensus sequence	GenBank	5679320	Cluster Incl AI844598:UI-M-AJ1-ahh-c-08-0-UI.s2 Mus musculus cDNA, 3' end /clone=UI-M-AJ1-ahh-c-08-0-UI /clone_end=3' /gb=AI844598 /gi=5488509 /ug=Mm.42826 /len=329	AI844598	Mm.42826	Mm.138749	July 2007 (NCBI Build 37)	chr2:121306720-121307355 (+) // 69.67 // qE5 /// chr6:125142179-125143631 (+) // 82.0 // qF3	mitochondrial ribosomal protein L51	Mrpl51	1.43093	0	1.43565	0	0	0		ENSMUSG00000030335	66493	Q9CPY1	---	NP_079871.1	NM_025595
92818_at	Murine Genome U74Av2 Array	Mus musculus	2008-07-07	Consensus sequence	GenBank	5664082	Cluster Incl AF077330:Mus musculus NEDD8-conjugating enzyme (Uba3) mRNA, complete cds /cds=(39,1364) /gb=AF077330 /gi=3335647 /ug=Mm.12892 /len=2117	AF077330	Mm.12892	Mm.277626	July 2007 (NCBI Build 37)	chr6:97133996-97155544 (-) // 91.97 // qD3	ubiquitin-like modifier activating enzyme 3	Uba3	1.4308	0	0	0	0	0		ENSMUSG00000030061	22200	Q3TG68 /// Q3TL72 /// Q66JT6 /// Q8C878	---	NP_001104576.1 /// NP_035796.2	NM_001111106 /// NM_011666
161338_i_at	Murine Genome U74Av2 Array	Mus musculus	2008-07-07	Consensus sequence	GenBank	5726848	Cluster Incl AV124842:AV124842 Mus musculus cDNA /clone=2700023A07 /clone_end=3' /gb=AV124842 /gi=5311076 /ug=Mm.58547 /len=204 /NOTE=replacement for probe set(s) 94601_at on MG-U74A	AV124842	Mm.58547	Mm.379119	July 2007 (NCBI Build 37)	chr10:79865742-79865908 (-) // 75.98 // qC1	ubiquinol-cytochrome c reductase (6.4kD) subunit /// similar to ubiquinol-cytochrome c reductase subunit	LOC100048426 /// Uqcr	1.42941	0	0	0	0	0		ENSMUSG00000020163	100048426 /// 66594	Q3UJV6 /// Q9CPX8	---	NP_079926.1 /// XP_001480420.1	NM_025650 /// XM_001480370
94862_i_at	Murine Genome U74Av2 Array	Mus musculus	2008-07-07	Consensus sequence	GenBank	5669269	Cluster Incl AI850000:UI-M-BG0-aib-e-07-0-UI.s1 Mus musculus cDNA, 3' end /clone=UI-M-BG0-aib-e-07-0-UI /clone_end=3' /gb=AI850000 /gi=5493906 /ug=Mm.23693 /len=409	AI850000	Mm.23693	Mm.23693	July 2007 (NCBI Build 37)	chr2:155062307-155076012 (+) // 53.31 // qH1	dynein light chain roadblock-type 1	Dynlrb1	1.42918	0	1.46782	0	0	0		ENSMUSG00000047459	67068	A2AVR8 /// A2AVR9 /// P62627	---	NP_080223.1	NM_025947
94912_at	Murine Genome U74Av2 Array	Mus musculus	2008-07-07	Consensus sequence	GenBank	5669490	Cluster Incl AI835592:UI-M-AI0-aap-a-05-0-UI.s1 Mus musculus cDNA, 3' end /clone=UI-M-AI0-aap-a-05-0-UI /clone_end=3' /gb=AI835592 /gi=5469805 /ug=Mm.24108 /len=229	AI835592	Mm.24108	Mm.379108	July 2007 (NCBI Build 37)	chr7:60010778-60011204 (+) // 73.22 // qB5	mitochondrial ribosomal protein S21	Mrps21	1.42717	0	1.28345	0	0	0		ENSMUSG00000054312	66292	P58059 /// Q059G7	---	NP_510964.1	NM_078479
96687_f_at	Murine Genome U74Av2 Array	Mus musculus	2008-07-07	Consensus sequence	GenBank	5671160	Cluster Incl AI853864:UI-M-BH0-ajr-f-08-0-UI.s1 Mus musculus cDNA, 3' end /clone=UI-M-BH0-ajr-f-08-0-UI /clone_end=3' /gb=AI853864 /gi=5497770 /ug=Mm.27477 /len=461	AI853864	Mm.27477	Mm.371623	July 2007 (NCBI Build 37)	chr2:155969888-155971530 (+) // 74.17 // qH1	RIKEN cDNA 2010100O12 gene /// similar to chromosome 20 open reading frame 52	2010100O12Rik /// LOC624701	1.42674	0	0	0	0	0		ENSMUSG00000049231 /// ENSMUSG00000067847	624701 /// 67067	P60603	---	NP_080222.1 /// XP_001003038.1 /// XP_918945.1	NM_025946 /// XM_001003038 /// XM_913852
100584_at	Murine Genome U74Av2 Array	Mus musculus	2008-07-07	Consensus sequence	GenBank	5681033	Cluster Incl U72941:Mus musculus annexin IV mRNA, complete cds /cds=(90,1049) /gb=U72941 /gi=1778312 /ug=Mm.619 /len=1961	U72941	Mm.619	Mm.259702	July 2007 (NCBI Build 37)	chr6:86686833-86715894 (-) // 95.22 // qD1	annexin A4	Anxa4	1.42637	0	0	0	0	0		ENSMUSG00000029994	11746	P97429 /// Q3UCL0 /// Q7TMN7 /// Q8BSL2 /// Q9R0V2	---	NP_038499.2	NM_013471
97241_at	Murine Genome U74Av2 Array	Mus musculus	2008-07-07	Consensus sequence	GenBank	5671578	Cluster Incl AI787713:ul21f04.y1 Mus musculus cDNA, 5' end /clone=IMAGE-2088223 /clone_end=5' /gb=AI787713 /gi=5335420 /ug=Mm.27839 /len=526	AI787713	Mm.27839	Mm.27839	July 2007 (NCBI Build 37)	chr19:8946067-8950153 (+) // 94.13 // qA	DNA segment, Chr 19, ERATO Doi 721, expressed	D19Ertd721e	1.42485	0	1.42722	0	0	0		ENSMUSG00000071655	225896	Q922Y1	---	NP_666205.1	NM_146093
100753_at	Murine Genome U74Av2 Array	Mus musculus	2008-07-07	Consensus sequence	GenBank	5757753	Cluster Incl L01062:Mouse ATP synthase alpha subunit, complete cds /cds=(38,1699) /gb=L01062 /gi=192089 /ug=Mm.4069 /len=2182	L01062	Mm.4069	Mm.276137	July 2007 (NCBI Build 37)	chr18:78012759-78021601 (+) // 99.31 // qE3	ATP synthase, H+ transporting, mitochondrial F1 complex, alpha subunit, isoform 1	Atp5a1	1.42425	0	1.30864	0	0	0		ENSMUSG00000025428	11946	Q03265 /// Q8BPL5	---	NP_031531.1	NM_007505
102019_at	Murine Genome U74Av2 Array	Mus musculus	2008-07-07	Consensus sequence	GenBank	5683443	Cluster Incl AA666635:vm50b08.r1 Mus musculus cDNA, 5' end /clone=IMAGE-1001655 /clone_end=5' /gb=AA666635 /gi=2625336 /ug=Mm.10076 /len=203	AA666635	Mm.10076	Mm.236795	July 2007 (NCBI Build 37)	chr15:55365648-55388863 (-) // 92.94 // qD1	mitochondrial ribosomal protein L13	Mrpl13	1.42402	0	1.43955	0	0	0		ENSMUSG00000022370	68537	Q05CB9 /// Q7TMH5 /// Q9D1P0	---	NP_081035.1	NM_026759
93118_at	Murine Genome U74Av2 Array	Mus musculus	2008-07-07	Consensus sequence	GenBank	5665224	Cluster Incl AI844131:UI-M-AL1-ahj-d-09-0-UI.s1 Mus musculus cDNA, 3' end /clone=UI-M-AL1-ahj-d-09-0-UI /clone_end=3' /gb=AI844131 /gi=5488037 /ug=Mm.16767 /len=425	AI844131	Mm.16767	Mm.155896	July 2007 (NCBI Build 37)	chr6:51410933-51412618 (-) // 97.8 // qB3	heterogeneous nuclear ribonucleoprotein A2/B1	Hnrnpa2b1	1.42074	0	0	0	0	0		ENSMUSG00000004980	53379	O88569 /// Q3UTH2	---	NP_058086.2 /// NP_872591.1	NM_016806 /// NM_182650
96280_at	Murine Genome U74Av2 Array	Mus musculus	2008-07-07	Consensus sequence	GenBank	5674978	Cluster Incl AI851603:UI-M-BH0-ain-a-07-0-UI.s1 Mus musculus cDNA, 3' end /clone=UI-M-BH0-ain-a-07-0-UI /clone_end=3' /gb=AI851603 /gi=5495509 /ug=Mm.29867 /len=415	AI851603	Mm.29867	Mm.29867	July 2007 (NCBI Build 37)	chr18:36901999-36904214 (-) // 100.0 // qB2	NADH dehydrogenase (ubiquinone) 1 alpha subcomplex, 2	Ndufa2	1.41981	0	1.43272	0	0	0		ENSMUSG00000014294	17991	Q9CQ75	---	NP_035015.2	NM_010885
102000_f_at	Murine Genome U74Av2 Array	Mus musculus	2008-07-07	Consensus sequence	GenBank	5683338	Cluster Incl AI842835:UI-M-AN1-afb-a-07-0-UI.s1 Mus musculus cDNA, 3' end /clone=UI-M-AN1-afb-a-07-0-UI /clone_end=3' /gb=AI842835 /gi=5477048 /ug=Mm.988 /len=287	AI842835	Mm.988	Mm.334206	July 2007 (NCBI Build 37)	chr7:127778786-127803193 (+) // 90.06 // qF2	ubiquinol cytochrome c reductase core protein 2	Uqcrc2	1.41845	0	1.35509	0	0	0		ENSMUSG00000030884	67003	Q9DB77	---	NP_080175.1	NM_025899
101580_at	Murine Genome U74Av2 Array	Mus musculus	2008-07-07	Consensus sequence	GenBank	5682886	Cluster Incl AI851220:UI-M-BH0-ajx-g-09-0-UI.s1 Mus musculus cDNA, 3' end /clone=UI-M-BH0-ajx-g-09-0-UI /clone_end=3' /gb=AI851220 /gi=5495126 /ug=Mm.90007 /len=344	AI851220	Mm.90007	Mm.197728	July 2007 (NCBI Build 37)	chrX:103211074-103217296 (+) // 69.69 // qD	cytochrome c oxidase subunit VIIb	Cox7b	1.41791	1.19163	1.16454	0	0	0		ENSMUSG00000031231	66142	P56393 /// Q5FW98	EC:1.9.3.1	NP_079655.1	NM_025379
99039_g_at	Murine Genome U74Av2 Array	Mus musculus	2008-07-07	Consensus sequence	GenBank	5692764	Cluster Incl L24554:Mus musculus adenylosuccinate synthetase mRNA, complete cds /cds=(82,1452) /gb=L24554 /gi=404056 /ug=Mm.39061 /len=1559	L24554	Mm.39061	Mm.338021	July 2007 (NCBI Build 37)	chr1:179693877-179726603 (-) // 99.39 // qH4	adenylosuccinate synthetase, non muscle	Adss	1.41771	0	1.44499	0	-1.62454	0		ENSMUSG00000015961	11566	P46664 /// Q8C909	---	NP_031448.2	NM_007422
92562_at	Murine Genome U74Av2 Array	Mus musculus	2008-07-07	Consensus sequence	GenBank	5663250	Cluster Incl U70475:Nuclear, factor, erythroid derived 2, like 2 /cds=(139,1932) /gb=U70475 /gi=1778293 /ug=Mm.1025 /len=2380	U70475	Mm.1025	Mm.1025	July 2007 (NCBI Build 37)	chr2:75513569-75542720 (-) // 98.12 // qC3	nuclear factor, erythroid derived 2, like 2	Nfe2l2	1.41655	0	0	0	0	0		ENSMUSG00000015839	18024	Q05DU7 /// Q60795	---	NP_035032.1	NM_010902
99708_at	Murine Genome U74Av2 Array	Mus musculus	2008-07-07	Consensus sequence	GenBank	5751319_RC	Cluster Incl D19363:MUSGS00732 Mus musculus cDNA, 3' end /clone=mb1456 /clone_end=3' /gb=D19363 /gi=1089193 /ug=Mm.23810 /len=209	D19363	Mm.23810	Mm.207082	July 2007 (NCBI Build 37)	chr17:25459421-25459574 (-) // 72.25 // qA3.3	Protease, serine, 29	Prss29	1.41602	0	0	0	0	0		---	114662	Q3MI54 /// Q3UN95 /// Q99MS4	---	NP_444490.2	NM_053260
95590_at	Murine Genome U74Av2 Array	Mus musculus	2008-07-07	Consensus sequence	GenBank	5688472	Cluster Incl AA615951:vo95c11.r1 Mus musculus cDNA, 5' end /clone=IMAGE-1066868 /clone_end=5' /gb=AA615951 /gi=2503187 /ug=Mm.27890 /len=621	AA615951	Mm.27890	Mm.144218	July 2007 (NCBI Build 37)	chr3:54539480-54553358 (+) // 88.27 // qC	asparagine-linked glycosylation 5 homolog (yeast, dolichyl-phosphate beta-glucosyltransferase)	Alg5	1.41553	0	1.21451	0	0	0		ENSMUSG00000036632	66248	Q9CTE8 /// Q9DB25	---	NP_079718.1	NM_025442
94453_at	Murine Genome U74Av2 Array	Mus musculus	2008-07-07	Consensus sequence	GenBank	5673005	Cluster Incl AI852571:UI-M-BH0-aiw-h-10-0-UI.s1 Mus musculus cDNA, 3' end /clone=UI-M-BH0-aiw-h-10-0-UI /clone_end=3' /gb=AI852571 /gi=5496477 /ug=Mm.28794 /len=293	AI852571	Mm.28794	Mm.259614	July 2007 (NCBI Build 37)	chr11:98299033-98300299 (-) // 73.9 // qD	RIKEN cDNA 1810046J19 gene	1810046J19Rik	1.41546	0	0	0	0	0		ENSMUSG00000002580	103742	A2A556 /// Q9CQ86	---	NP_079835.1	NM_025559
94863_r_at	Murine Genome U74Av2 Array	Mus musculus	2008-07-07	Consensus sequence	GenBank	5669269	Cluster Incl AI850000:UI-M-BG0-aib-e-07-0-UI.s1 Mus musculus cDNA, 3' end /clone=UI-M-BG0-aib-e-07-0-UI /clone_end=3' /gb=AI850000 /gi=5493906 /ug=Mm.23693 /len=409	AI850000	Mm.23693	Mm.23693	July 2007 (NCBI Build 37)	chr2:155062307-155076012 (+) // 53.31 // qH1	dynein light chain roadblock-type 1	Dynlrb1	1.41455	0	1.46793	0	0	0		ENSMUSG00000047459	67068	A2AVR8 /// A2AVR9 /// P62627	---	NP_080223.1	NM_025947
96952_at	Murine Genome U74Av2 Array	Mus musculus	2008-07-07	Consensus sequence	GenBank	5676203	Cluster Incl AW121552:UI-M-BH2.2-aop-f-02-0-UI.s1 Mus musculus cDNA, 3' end /clone=UI-M-BH2.2-aop-f-02-0-UI /clone_end=3' /gb=AW121552 /gi=6096885 /ug=Mm.30210 /len=521	AW121552	Mm.30210	Mm.30210	July 2007 (NCBI Build 37)	chr12:56499839-56519417 (+) // 80.85 // qC1	proteasome (prosome, macropain) subunit, alpha type 6	Psma6	1.41404	0	1.45548	0	0	0		ENSMUSG00000021024	26443	Q9QUM9	---	NP_036098.1	NM_011968
96934_at	Murine Genome U74Av2 Array	Mus musculus	2008-07-07	Consensus sequence	GenBank	5676097	Cluster Incl AW049074:UI-M-BH1-amt-d-01-0-UI.s1 Mus musculus cDNA, 3' end /clone=UI-M-BH1-amt-d-01-0-UI /clone_end=3' /gb=AW049074 /gi=5909603 /ug=Mm.30179 /len=285	AW049074	Mm.30179	Mm.30179	July 2007 (NCBI Build 37)	chr1:94533733-94538500 (-) // 57.18 // qD	myeloma overexpressed 2	Myeov2	1.41388	0	1.33101	0	0	0		ENSMUSG00000073616	66915	Q3U898	---	XP_893804.1 /// XP_913200.1	XM_888711 /// XM_908107
93859_at	Murine Genome U74Av2 Array	Mus musculus	2008-07-07	Consensus sequence	GenBank	5707667_RC	Cluster Incl AI875598:uk50c11.x1 Mus musculus cDNA, 3' end /clone=IMAGE-1972436 /clone_end=3' /gb=AI875598 /gi=5549647 /ug=Mm.87729 /len=513	AI875598	Mm.87729	Mm.285429	July 2007 (NCBI Build 37)	chr11:29441363-29445111 (+) // 61.26 // qA3.3	mitochondrial translational initiation factor 2	Mtif2	1.41319	0	1.33585	0	0	0		ENSMUSG00000020459	76784	Q5M6W5 /// Q5M6W6 /// Q5M6W7 /// Q5M6W8 /// Q5M6W9 /// Q8BW53 /// Q91YJ5	---	NP_598528.2	NM_133767
94819_f_at	Murine Genome U74Av2 Array	Mus musculus	2008-07-07	Consensus sequence	GenBank	5668981	Cluster Incl AF005886:Mus musculus cyclin I mRNA, complete cds /cds=(286,1419) /gb=AF005886 /gi=4101686 /ug=Mm.22711 /len=1548	AF005886	Mm.22711	Mm.250419	July 2007 (NCBI Build 37)	chr5:93610962-93635173 (-) // 88.89 // qE2	cyclin I	Ccni	1.41289	0	1.2009	0	0	0		ENSMUSG00000063015	12453	Q8C7E2 /// Q99LF2 /// Q9Z2V9	---	NP_059063.1	NM_017367
99660_f_at	Murine Genome U74Av2 Array	Mus musculus	2008-07-07	Consensus sequence	GenBank	5679744	Cluster Incl X52940:Cytochrome C oxidase subunit VIIc /cds=(86,277) /gb=X52940 /gi=50524 /ug=Mm.43786 /len=403	X52940	Mm.43786	Mm.378898	July 2007 (NCBI Build 37)	chr11:75413140-75413632 (-) // 91.08 // qB5	cytochrome c oxidase, subunit VIIc /// similar to cytochrome c oxidase, subunit VIIc	Cox7c /// LOC100041521 /// LOC100043160 /// LOC100047450 /// LOC100048613	1.41231	0	1.36041	0	1.14144	0		ENSMUSG00000017778 /// ENSMUSG00000056875 /// ENSMUSG00000062895	100041521 /// 100043160 /// 100047450 /// 100048613 /// 12867	P17665	---	NP_031775.1 /// XP_001477303.1 /// XP_001477313.1 /// XP_001478226.1 /// XP_001479941.1 /// XP_001480430.1 /// XP_001480433.1	NM_007749 /// XM_001477253 /// XM_001477263 /// XM_001478176 /// XM_001479891 /// XM_001480380 /// XM_001480383
92547_at	Murine Genome U74Av2 Array	Mus musculus	2008-07-07	Consensus sequence	GenBank	5663185	Cluster Incl AB011081:Mus musculus mRNA for huntingtin interacting protein-2, complete cds /cds=(161,763) /gb=AB011081 /gi=2897817 /ug=Mm.10082 /len=955	AB011081	Mm.10082	Mm.319512	July 2007 (NCBI Build 37)	chr5:65928512-65986650 (+) // 99.92 // qC3.1	ubiquitin-conjugating enzyme E2K (UBC1 homolog, yeast)	Ube2k	1.40932	0	0	0	0	0		---	53323	P61087 /// Q3TL77 /// Q3V3R8 /// Q6ZWQ6	EC:6.3.2.19	NP_058066.2	NM_016786
94906_at	Murine Genome U74Av2 Array	Mus musculus	2008-07-07	Consensus sequence	GenBank	5669470	Cluster Incl M22679:Mouse alcohol dehydrogenase class I gene (ADH-A-2) /cds=(0,1127) /gb=M22679 /gi=191715 /ug=Mm.2409 /len=1128	M22679	Mm.2409	Mm.2409	July 2007 (NCBI Build 37)	chr3:137940598-137953636 (+) // 89.79 // qG3	alcohol dehydrogenase 1 (class I)	Adh1	1.40912	0	1.44503	0	0	0		ENSMUSG00000074207	11522	P00329 /// Q3UKA4	---	NP_031435.1	NM_007409
96604_at	Murine Genome U74Av2 Array	Mus musculus	2008-07-07	Consensus sequence	GenBank	5670755	Cluster Incl AW125827:UI-M-BH2.2-aqk-b-10-0-UI.s1 Mus musculus cDNA, 3' end /clone=UI-M-BH2.2-aqk-b-10-0-UI /clone_end=3' /gb=AW125827 /gi=6101357 /ug=Mm.27039 /len=461	AW125827	Mm.27039	Mm.180622	July 2007 (NCBI Build 37)	chr11:120650515-120653708 (-) // 91.58 // qE2	dihydrouridine synthase 1-like (S. cerevisiae)	Dus1l	1.40766	0	1.56561	0	0	0		ENSMUSG00000025155	68730	Q8C2P3 /// Q8C7S5	---	NP_081100.2	NM_026824
93987_f_at	Murine Genome U74Av2 Array	Mus musculus	2008-07-07	Consensus sequence	GenBank	5667570	Cluster Incl AW121568:UI-M-BH2.2-aop-g-06-0-UI.s1 Mus musculus cDNA, 3' end /clone=UI-M-BH2.2-aop-g-06-0-UI /clone_end=3' /gb=AW121568 /gi=6096901 /ug=Mm.21724 /len=329	AW121568	Mm.21724	Mm.371630	July 2007 (NCBI Build 37)	chr5:22034010-22034514 (-) // 84.65 // qA3	ribosomal protein L22 like 1 /// similar to ribosomal protein L22 like 1 pseudogene	LOC100042049 /// Rpl22l1	1.40734	0	1.30568	0	0	0		ENSMUSG00000039221	100042049 /// 68028	Q0VBA4 /// Q9D7S7	---	NP_080793.1 /// XP_001478083.1	NM_026517 /// NR_004442 /// XM_001478033
100959_at	Murine Genome U74Av2 Array	Mus musculus	2008-07-07	Consensus sequence	GenBank	5695233	Cluster Incl X99921:M.musculus mRNA for S100 calcium-binding protein A13 /cds=(60,356) /gb=X99921 /gi=1694840 /ug=Mm.6523 /len=440	X99921	Mm.6523	Mm.6523	July 2007 (NCBI Build 37)	chr3:90318846-90328499 (+) // 88.14 // qF1	S100 calcium binding protein A13	S100a13	1.40625	0	0	0	0	-1.50035		ENSMUSG00000042312	20196	P97352 /// Q545H7	---	NP_033139.1	NM_009113
100057_at	Murine Genome U74Av2 Array	Mus musculus	2008-07-07	Consensus sequence	GenBank	5679955	Cluster Incl AI838320:UI-M-AO0-aby-f-05-0-UI.s1 Mus musculus cDNA, 3' end /clone=UI-M-AO0-aby-f-05-0-UI /clone_end=3' /gb=AI838320 /gi=5472533 /ug=Mm.4467 /len=529	AI838320	Mm.4467	Mm.4467	July 2007 (NCBI Build 37)	chr17:32867943-32868889 (+) // 90.81 // qB1 /// chr7:132611157-132629999 (-) // 90.81 // qF3	non-SMC element 1 homolog (S. cerevisiae)	Nsmce1	1.40622	0	1.45521	0	0	0		ENSMUSG00000030750	67711	Q9D720	---	NP_080606.2	NM_026330
102124_f_at	Murine Genome U74Av2 Array	Mus musculus	2008-07-07	Consensus sequence	GenBank	5760740_RC	Cluster Incl AI836879:UI-M-AP0-abg-d-08-0-UI.s2 Mus musculus cDNA, 3' end /clone=UI-M-AP0-abg-d-08-0-UI /clone_end=3' /gb=AI836879 /gi=5471092 /ug=Mm.43075 /len=252	AI836879	Mm.43075	Mm.386758	July 2007 (NCBI Build 37)	chr8:123197874-123198107 (+) // 84.52 // qE1	cytochrome c oxidase subunit IV isoform 1	Cox4i1	1.40601	0	0	0	0	0		ENSMUSG00000031818	12857	A2RSV8 /// P19783	EC:1.9.3.1	NP_034071.1	NM_009941
98038_at	Murine Genome U74Av2 Array	Mus musculus	2008-07-07	Consensus sequence	GenBank	5676940	Cluster Incl AF022465:Mus musculus high mobility group protein homolog HMG4 (Hmg4) mRNA, complete cds /cds=(27,629) /gb=AF022465 /gi=2738988 /ug=Mm.340 /len=1502	AF022465	Mm.340	Mm.336087	July 2007 (NCBI Build 37)	chrX:68809091-68813829 (+) // 91.44 // qA7.2	high mobility group box 3	Hmgb3	1.4032	0	1.40685	0	1.30647	0		ENSMUSG00000015217	15354	A2AP78 /// O54879 /// Q544R9	---	NP_032279.1	NM_008253
98111_at	Murine Genome U74Av2 Array	Mus musculus	2008-07-07	Consensus sequence	GenBank	5677333	Cluster Incl L40406:Heat shock protein, 105 kDa /cds=(139,2718) /gb=L40406 /gi=840651 /ug=Mm.34828 /len=3387	L40406	Mm.34828	Mm.270681	July 2007 (NCBI Build 37)	chr5:150419417-150438861 (-) // 96.79 // qG3	heat shock 105kDa/110kDa protein 1	Hsph1	1.40196	0	8.94346	0	4.49871	5.77763		ENSMUSG00000029657	15505	Q61699 /// Q8C6H1	---	NP_038587.2	NM_013559
96626_at	Murine Genome U74Av2 Array	Mus musculus	2008-07-07	Consensus sequence	GenBank	5670864	Cluster Incl AI843401:UI-M-AQ1-adz-h-01-0-UI.s1 Mus musculus cDNA, 3' end /clone=UI-M-AQ1-adz-h-01-0-UI /clone_end=3' /gb=AI843401 /gi=5477614 /ug=Mm.27182 /len=336	AI843401	Mm.27182	Mm.197829	July 2007 (NCBI Build 37)	chr7:133633706-133634241 (+) // 57.83 // qF3	Tu translation elongation factor, mitochondrial /// similar to Tu translation elongation factor, mitochondrial	LOC100046745 /// Tufm	1.4009	0	1.31623	0	-1.80097	0		ENSMUSG00000030735 /// ENSMUSG00000073838	100046745 /// 233870	Q8BFR5	---	NP_766333.1 /// XP_001476344.1	NM_172745 /// XM_001476294
93310_at	Murine Genome U74Av2 Array	Mus musculus	2008-07-07	Consensus sequence	GenBank	5665733	Cluster Incl AI836423:UI-M-AI0-aak-b-03-0-UI.s1 Mus musculus cDNA, 3' end /clone=UI-M-AI0-aak-b-03-0-UI /clone_end=3' /gb=AI836423 /gi=5470636 /ug=Mm.18472 /len=565	AI836423	Mm.18472	Mm.18472	July 2007 (NCBI Build 37)	chr14:45949502-45968748 (+) // 96.59 // qC1	proteasome (prosome, macropain) 26S subunit, ATPase, 6	Psmc6	1.40026	0	1.34923	0	0	0		ENSMUSG00000021832	67089	P62334 /// Q14AQ1 /// Q8QZS9	---	NP_080235.2	NM_025959
97839_at	Murine Genome U74Av2 Array	Mus musculus	2008-07-07	Consensus sequence	GenBank	5672196	Cluster Incl AI841960:UI-M-AH0-acu-c-10-0-UI.s2 Mus musculus cDNA, 3' end /clone=UI-M-AH0-acu-c-10-0-UI /clone_end=3' /gb=AI841960 /gi=5476173 /ug=Mm.28240 /len=335	AI841960	Mm.28240	Mm.28240	July 2007 (NCBI Build 37)	chr12:55847296-55869089 (-) // 83.84 // qC1	sorting nexin 6	Snx6	1.40011	0	1.37915	0	0	0		ENSMUSG00000005656	72183	Q6P8X1 /// Q8R0Z4 /// Q9CZ03	---	NP_081274.2	NM_026998
162327_f_at	Murine Genome U74Av2 Array	Mus musculus	2008-07-07	Consensus sequence	GenBank	5761955	Cluster Incl AV084684:AV084684 Mus musculus cDNA /clone=2310008D09 /clone_end=3' /gb=AV084684 /gi=5216132 /ug=Mm.47674 /len=249 /NOTE=replacement for probe set(s) 102445_at on MG-U74A	AV084684	---	---	July 2007 (NCBI Build 37)	chr17:66428780-66428929 (-) // 55.42 // qE1.1	---	---	1.39909	0	1.3218	0	0	0		---	---	---	---	---	---
95359_at	Murine Genome U74Av2 Array	Mus musculus	2008-07-07	Consensus sequence	GenBank	5709208	Cluster Incl M18186:Mouse 84 kD heat shock protein mRNA, complete cds /cds=(94,2268) /gb=M18186 /gi=194024 /ug=Mm.2180 /len=2509	M18186	Mm.2180	Mm.2180	July 2007 (NCBI Build 37)	chrX:138414623-138417090 (+) // 90.08 // qF2 /// chr17:45704723-45710209 (-) // 92.67 // qB3	heat shock protein 90kDa alpha (cytosolic), class B member 1	Hsp90ab1	1.39899	0	2.28734	0	1.43507	1.43681		ENSMUSG00000023944	15516	P11499 /// Q71LX8 /// Q80YC2 /// Q811H6	---	NP_032328.2	NM_008302
160562_at	Murine Genome U74Av2 Array	Mus musculus	2008-07-07	Consensus sequence	GenBank	5682966_RC	Cluster Incl Z31399:M.musculus Ccth mRNA for CCT eta subunit (chaperonin containing TCP-1) /cds=(2,1636) /gb=Z31399 /gi=468503 /ug=Mm.914 /len=1734 /NOTE=replacement for probe set(s) 101592_at on MG-U74A	Z31399	Mm.914	Mm.289900	July 2007 (NCBI Build 37)	chr6:85401974-85418459 (+) // 84.85 // qC3	chaperonin subunit 7 (eta)	Cct7	1.39895	0	1.67027	0	0	0		ENSMUSG00000030007	12468	P80313 /// Q3TET0 /// Q3THH8 /// Q3TIJ7 /// Q3TJN2 /// Q3UDB1 /// Q3UIJ0 /// Q8C5Q5	---	NP_031664.2	NM_007638
93026_at	Murine Genome U74Av2 Array	Mus musculus	2008-07-07	Consensus sequence	GenBank	5664623_rc	Cluster Incl AW124337:UI-M-BH2.1-apq-f-08-0-UI.s1 Mus musculus cDNA, 3' end /clone=UI-M-BH2.1-apq-f-08-0-UI /clone_end=3' /gb=AW124337 /gi=6099867 /ug=Mm.14796 /len=243	AW124337	Mm.14796	Mm.14796	July 2007 (NCBI Build 37)	chr6:138088851-138105276 (+) // 94.25 // qG1	microsomal glutathione S-transferase 1	Mgst1	1.39892	0	0	0	0	0		---	56615	Q91VS7	EC:2.5.1.18	NP_064330.2	NM_019946
101984_at	Murine Genome U74Av2 Array	Mus musculus	2008-07-07	Consensus sequence	GenBank	5683210	Cluster Incl AF004591:Mus musculus copper transport protein Atox1 (ATOX1) mRNA, complete cds /cds=(38,244) /gb=AF004591 /gi=2209342 /ug=Mm.9703 /len=432	AF004591	Mm.9703	Mm.217759	July 2007 (NCBI Build 37)	chr11:55260159-55274710 (-) // 89.61 // qB1.3	ATX1 (antioxidant protein 1) homolog 1 (yeast)	Atox1	1.39772	0	1.48663	0	0	0		ENSMUSG00000018585	11927	O08997 /// Q5NCU2	---	NP_033850.1	NM_009720
97171_f_at	Murine Genome U74Av2 Array	Mus musculus	2008-07-07	Consensus sequence	GenBank	5712500	Cluster Incl AI060627:ub42b11.r1 Mus musculus cDNA, 5' end /clone=IMAGE-1380381 /clone_end=5' /gb=AI060627 /gi=3336050 /ug=Mm.35621 /len=335	AI060627	---	---	July 2007 (NCBI Build 37)	---	---	---	1.39747	0	0	0	0	0		---	---	---	---	---	---
98033_at	Murine Genome U74Av2 Array	Mus musculus	2008-07-07	Consensus sequence	GenBank	5691181	Cluster Incl AA710132:vt45a05.r1 Mus musculus cDNA, 5' end /clone=IMAGE-1166000 /clone_end=5' /gb=AA710132 /gi=2720050 /ug=Mm.3311 /len=339	AA710132	Mm.3311	Mm.3311	July 2007 (NCBI Build 37)	chr6:136560590-136565921 (-) // 97.21 // qG1	RIKEN cDNA 1100001H23 gene /// similar to RIKEN cDNA 1100001H23 gene	1100001H23Rik /// LOC100045163	1.39634	0	1.22586	0	0	0		ENSMUSG00000030214	100045163 /// 66857	Q8VCI0	---	NP_080082.1 /// XP_001473568.1	NM_025806 /// XM_001473518
160074_at	Murine Genome U74Av2 Array	Mus musculus	2008-07-07	Consensus sequence	GenBank	5664086_RC	Cluster Incl AF071068:Mus musculus aromatic-L-amino-acid decarboxylase mRNA, complete cds /cds=(12,1454) /gb=AF071068 /gi=3288844 /ug=Mm.12906 /len=1548 /NOTE=replacement for probe set(s) 92819_at on MG-U74A	AF071068	Mm.12906	Mm.12906	July 2007 (NCBI Build 37)	chr11:11714087-11798146 (-) // 95.29 // qA1	dopa decarboxylase	Ddc	1.39564	0	1.81197	0	0	0		ENSMUSG00000020182	13195	O35958 /// O88533 /// Q3TUH2 /// Q5SUV8 /// Q5SUV9	EC:4.1.1.28	NP_057881.1	NM_016672
93270_at	Murine Genome U74Av2 Array	Mus musculus	2008-07-07	Consensus sequence	GenBank	5665475	Cluster Incl AI839918:UI-M-AH0-acw-f-01-0-UI.s1 Mus musculus cDNA, 3' end /clone=UI-M-AH0-acw-f-01-0-UI /clone_end=3' /gb=AI839918 /gi=5474131 /ug=Mm.17403 /len=429	AI839918	Mm.17403	Mm.250004	July 2007 (NCBI Build 37)	chr6:54987964-55029497 (+) // 96.05 // qB3	glycyl-tRNA synthetase	Gars	1.39495	0	1.59947	0	0	0		ENSMUSG00000029777	353172	P70363 /// Q9CZD3	EC:6.1.1.14	NP_851009.2	NM_180678
98522_at	Murine Genome U74Av2 Array	Mus musculus	2008-07-07	Consensus sequence	GenBank	5677703	Cluster Incl AI839158:UI-M-AO0-ach-f-03-0-UI.s1 Mus musculus cDNA, 3' end /clone=UI-M-AO0-ach-f-03-0-UI /clone_end=3' /gb=AI839158 /gi=5473371 /ug=Mm.35812 /len=419	AI839158	Mm.35812	Mm.273152	July 2007 (NCBI Build 37)	chr7:29959206-29965695 (-) // 80.87 // qB1	proteasome (prosome, macropain) 26S subunit, non-ATPase, 8	Psmd8	1.39388	0	1.37726	0	0	0		ENSMUSG00000030591	57296	Q3TG45 /// Q3TI95 /// Q3TVY0 /// Q3TW90 /// Q3U617 /// Q8BKP5 /// Q99JB5 /// Q9CPS5 /// Q9CX56	---	NP_080821.3	NM_026545
96759_r_at	Murine Genome U74Av2 Array	Mus musculus	2008-07-07	Consensus sequence	GenBank	5689583	Cluster Incl AW061265:UI-M-BH1-amj-f-10-0-UI.s2 Mus musculus cDNA, 3' end /clone=UI-M-BH1-amj-f-10-0-UI /clone_end=3' /gb=AW061265 /gi=6009016 /ug=Mm.28994 /len=445	AW061265	Mm.28994	Mm.253922	July 2007 (NCBI Build 37)	chr11:3997046-3997712 (-) // 96.79 // qA1	SEC14-like 2 (S. cerevisiae)	Sec14l2	1.39042	0	0	0	0	0		ENSMUSG00000003585	67815	Q5SQ25 /// Q99J08	---	NP_653103.1	NM_144520
92744_at	Murine Genome U74Av2 Array	Mus musculus	2008-07-07	Consensus sequence	GenBank	5705065_RC	Cluster Incl AI854774:UI-M-BH0-aka-d-01-0-UI.s1 Mus musculus cDNA, 3' end /clone=UI-M-BH0-aka-d-01-0-UI /clone_end=3' /gb=AI854774 /gi=5498680 /ug=Mm.4692 /len=272	AI854774	Mm.4692	Mm.57247	July 2007 (NCBI Build 37)	chr10:79780475-79781001 (+) // 96.87 // qC1	adenomatosis polyposis coli 2	Apc2	1.39038	0	0	0	0	0		ENSMUSG00000020135	23805	Q9Z1K7	---	NP_035919.2	NM_011789
161815_f_at	Murine Genome U74Av2 Array	Mus musculus	2008-07-07	Consensus sequence	GenBank	5742694	Cluster Incl AV355798:AV355798 Mus musculus cDNA, 3' end /clone=7330417P17 /clone_end=3' /gb=AV355798 /gi=6396855 /ug=Mm.74585 /len=246 /NOTE=replacement for probe set(s) 98230_f_at on MG-U74A	AV355798	Mm.74585	Mm.458383	July 2007 (NCBI Build 37)	chr4:60231496-60231741 (-) // 90.65 // qB3 /// chr4:60510888-60511133 (-) // 90.65 // qB3 /// chr4:61439362-61439607 (-) // 90.65 // qB3 /// chr4:60148808-60149053 (-) // 90.24 // qB3 /// chr4:60591136-60591381 (-) // 90.24 // qB3 /// chr4:60732257-60732503 (-) // 90.65 // qB3 /// chr4:60885344-60885589 (-) // 90.24 // qB3 /// chr4:60961074-60961319 (-) // 90.24 // qB3	major urinary protein 1 /// major urinary protein 2 /// major urinary protein 3 /// RIKEN cDNA 2610016E04 gene /// similar to major urinary protein 1 /// predicted gene, OTTMUSG00000012492 /// novel member of the major urinary protein (Mup) gene family	2610016E04Rik /// CU104690.1 /// LOC100039054 /// LOC100039206 /// LOC100039228 /// LOC100048885 /// Mup1 /// Mup2 /// Mup3 /// OTTMUSG00000012492 /// RP23-10A18.3 /// RP23-241B2.8 /// RP24-87D8.4	1.38987	0	0	0	0	0		ENSMUSG00000073830 /// ENSMUSG00000073832 /// ENSMUSG00000073834 /// ENSMUSG00000073839 /// ENSMUSG00000073842 /// ENSMUSG00000078673 /// ENSMUSG00000078674 /// ENSMUSG00000078675 /// ENSMUSG00000078680 /// ENSMUSG00000078683 /// ENSMUSG00000078687 /// ENSMUSG00000078688	100038948 /// 100039008 /// 100039054 /// 100039089 /// 100039116 /// 100039206 /// 100039228 /// 100041687 /// 100048884 /// 100048885 /// 17840 /// 17841 /// 17842	A2AKN8 /// A2AKN9 /// A2BIM8 /// A2BIN0 /// A2BIN1 /// A2CEK6 /// A2CEK7 /// A2CEK9 /// A2CEL0 /// A2CEL1 /// A2CGB6 /// A6PWS2 /// P02762 /// P04938 /// P04939 /// P11588 /// P11589 /// Q4FZE8 /// Q58ES8 /// Q58EV3 /// Q5D068 /// Q8JZT0 /// Q9CXU6 /// Q9D0H8	---	NP_001034633.1 /// NP_001039015.1 /// NP_001116119.1 /// NP_001119791.1 /// NP_032673.3 /// NP_112465.1 /// XP_001472008.1 /// XP_001472105.1 /// XP_001472199.1 /// XP_001472240.1 /// XP_001472259.1 /// XP_001472404.1 /// XP_001472424.1 /// XP_001477054.1 /// XP_001477261.1 /// XP_001477350.1	NM_001039544 /// NM_001045550 /// NM_001122647 /// NM_001126319 /// NM_008647 /// NM_031188 /// XM_001471958 /// XM_001472055 /// XM_001472149 /// XM_001472190 /// XM_001472209 /// XM_001472354 /// XM_001472374 /// XM_001477004 /// XM_001477211 /// XM_001477300
97512_at	Murine Genome U74Av2 Array	Mus musculus	2008-07-07	Consensus sequence	GenBank	5676647	Cluster Incl AW226650:um58g10.y1 Mus musculus cDNA, 5' end /clone=IMAGE-2270274 /clone_end=5' /gb=AW226650 /gi=6555946 /ug=Mm.318 /len=390	AW226650	Mm.318	Mm.318	July 2007 (NCBI Build 37)	chr12:113199586-113205211 (-) // 76.98 // qF1	RIKEN cDNA 2010107E04 gene	2010107E04Rik	1.38909	0	1.34642	0	0	0		ENSMUSG00000021290	70257	P56379	---	NP_081636.1	NM_027360
104634_at	Murine Genome U74Av2 Array	Mus musculus	2008-07-07	Consensus sequence	GenBank	5686776	Cluster Incl AA874589:vx78a06.r1 Mus musculus cDNA, 5' end /clone=IMAGE-1281298 /clone_end=5' /gb=AA874589 /gi=2979278 /ug=Mm.24345 /len=559	AA874589	Mm.24345	Mm.57734	July 2007 (NCBI Build 37)	chr10:57885718-57887431 (+) // 90.96 // qB4	LIM and senescent cell antigen-like domains 1	Lims1	1.38836	0	0	0	0	0		ENSMUSG00000019920	110829	A8CVP1 /// A8CVP4 /// Q4ZJB3 /// Q99JW4 /// Q9D7B2	---	NP_080424.2	NM_026148
95472_f_at	Murine Genome U74Av2 Array	Mus musculus	2008-07-07	Consensus sequence	GenBank	5669884	Cluster Incl AI526902:uj47g07.x1 Mus musculus cDNA, 3' end /clone=IMAGE-1923132 /clone_end=3' /gb=AI526902 /gi=4441037 /ug=Mm.24805 /len=484	AI526902	Mm.24805	Mm.379136	July 2007 (NCBI Build 37)	chr13:67001534-67003728 (-) // 78.08 // qB3	ubiquinol-cytochrome c reductase binding protein	Uqcrb	1.388	0	1.31719	0	0	0		ENSMUSG00000021520	67530	Q9CQB4 /// Q9D855	---	NP_080495.1	NM_026219
93366_r_at	Murine Genome U74Av2 Array	Mus musculus	2008-07-07	Consensus sequence	GenBank	5666032	Cluster Incl AI838149:UI-M-AL0-abw-e-03-0-UI.s1 Mus musculus cDNA, 3' end /clone=UI-M-AL0-abw-e-03-0-UI /clone_end=3' /gb=AI838149 /gi=5472362 /ug=Mm.18972 /len=402	AI838149	Mm.18972	Mm.18972	July 2007 (NCBI Build 37)	chr14:79987542-80028875 (+) // 88.7 // qD3	SGT1, suppressor of G2 allele of SKP1 (S. cerevisiae)	Sugt1	1.38515	0	0	0	0	0		ENSMUSG00000022024	67955	Q9CRG3 /// Q9CX34	---	NP_080750.1	NM_026474
160218_at	Murine Genome U74Av2 Array	Mus musculus	2008-07-07	Consensus sequence	GenBank	5670642_RC	Cluster Incl AW123751:UI-M-BH2.1-apm-a-05-0-UI.s1 Mus musculus cDNA, 3' end /clone=UI-M-BH2.1-apm-a-05-0-UI /clone_end=3' /gb=AW123751 /gi=6099281 /ug=Mm.26792 /len=421 /NOTE=replacement for probe set(s) 96100_at on MG-U74A	AW123751	Mm.26792	Mm.212991	July 2007 (NCBI Build 37)	chr16:36043932-36052495 (-) // 65.02 // qB3	RIKEN cDNA 2310056P07 gene	2310056P07Rik	1.38475	0	0	0	0	0		ENSMUSG00000003955	70186	Q9D6U8	---	NP_081618.1	NM_027342
99532_at	Murine Genome U74Av2 Array	Mus musculus	2008-07-07	Consensus sequence	GenBank	5693664	Cluster Incl D78382:Mouse DNA for tob family, complete cds /cds=(0,1091) /gb=D78382 /gi=1469158 /ug=Mm.4218 /len=1092	D78382	Mm.4218	Mm.259673	July 2007 (NCBI Build 37)	chr11:94073022-94076809 (+) // 95.84 // qD	transducer of ErbB-2.1	Tob1	1.38173	0	0	0	0	0		ENSMUSG00000037573	22057	Q3UQ91 /// Q61471 /// Q640M3	---	NP_033453.2	NM_009427
96068_at	Murine Genome U74Av2 Array	Mus musculus	2008-07-07	Consensus sequence	GenBank	5670476	Cluster Incl AI848821:UI-M-AJ1-ahb-a-11-0-UI.s1 Mus musculus cDNA, 3' end /clone=UI-M-AJ1-ahb-a-11-0-UI /clone_end=3' /gb=AI848821 /gi=5492727 /ug=Mm.26418 /len=401	AI848821	Mm.26418	Mm.272253	July 2007 (NCBI Build 37)	chr2:105744806-105805717 (+) // 93.43 // qE3 /// chr5:57999619-58000388 (+) // 78.13 // qC1	IMP1 inner mitochondrial membrane peptidase-like (S. cerevisiae)	Immp1l	1.38048	0	0	0	0	0		ENSMUSG00000042670 /// ENSMUSG00000051116	66541	A2A4A5 /// Q9CQU8	---	NP_082536.1	NM_028260
94806_at	Murine Genome U74Av2 Array	Mus musculus	2008-07-07	Consensus sequence	GenBank	5668900	Cluster Incl AW125336:UI-M-BH2.1-apy-g-01-0-UI.s1 Mus musculus cDNA, 3' end /clone=UI-M-BH2.1-apy-g-01-0-UI /clone_end=3' /gb=AW125336 /gi=6100866 /ug=Mm.22676 /len=253	AW125336	Mm.22676	Mm.301527	July 2007 (NCBI Build 37)	chr14:8998483-9005474 (-) // 80.99 // qA1	pyruvate dehydrogenase (lipoamide) beta /// similar to pyruvate dehydrogenase (lipoamide) beta	LOC100044400 /// Pdhb	1.37851	1.20784	1.48908	0	0	0		ENSMUSG00000021748	100044400 /// 68263	Q9D051	EC:1.2.4.1	NP_077183.1	NM_024221 /// XR_030659
160955_at	Murine Genome U74Av2 Array	Mus musculus	2008-07-07	Consensus sequence	GenBank	5697653_RC	Cluster Incl AW124904:UI-M-BH2.1-apu-e-03-0-UI.s1 Mus musculus cDNA, 3' end /clone=UI-M-BH2.1-apu-e-03-0-UI /clone_end=3' /gb=AW124904 /gi=6100434 /ug=Mm.209 /len=429 /NOTE=replacement for probe set(s) 103290_at on MG-U74A	AW124904	Mm.209	Mm.422972	July 2007 (NCBI Build 37)	chr6:86319528-86320051 (+) // 92.08 // qD1	RIKEN cDNA 2010309E21 gene	2010309E21Rik	1.37647	0	0	0	0	0		ENSMUSG00000057497	66488	Q9CR98	---	NP_079867.1	NM_025591
160502_at	Murine Genome U74Av2 Array	Mus musculus	2008-07-07	Consensus sequence	GenBank	5680179_RC	Cluster Incl AF084524:Mus musculus cellular repressor of E1A-stimulated genes CREG mRNA, complete cds /cds=(5,667) /gb=AF084524 /gi=3550344 /ug=Mm.459 /len=875 /NOTE=replacement for probe set(s) 100090_at on MG-U74A	AF084524	Mm.459	Mm.294885	July 2007 (NCBI Build 37)	chr1:167693911-167705435 (+) // 88.95 // qH2.3	cellular repressor of E1A-stimulated genes 1	Creg1	1.37647	0	1.53511	0	-1.52816	0		---	433375	O88668	---	NP_035934.1	NM_011804
95465_s_at	Murine Genome U74Av2 Array	Mus musculus	2008-07-07	Consensus sequence	GenBank	5669840	Cluster Incl AI849587:UI-M-AH1-agr-e-02-0-UI.s1 Mus musculus cDNA, 3' end /clone=UI-M-AH1-agr-e-02-0-UI /clone_end=3' /gb=AI849587 /gi=5493493 /ug=Mm.24750 /len=310	AI849587	Mm.24750	Mm.24750	July 2007 (NCBI Build 37)	chr1:121964068-121964747 (-) // 95.67 // qE2.3	transmembrane protein 37	Tmem37	1.3745	0	1.39498	0	-2.03936	0		ENSMUSG00000050777	170706	Q9JJV3	---	NP_062305.1	NM_019432
94219_at	Murine Genome U74Av2 Array	Mus musculus	2008-07-07	Consensus sequence	GenBank	5668325	Cluster Incl AI853269:UI-M-BH0-ajl-c-11-0-UI.s1 Mus musculus cDNA, 3' end /clone=UI-M-BH0-ajl-c-11-0-UI /clone_end=3' /gb=AI853269 /gi=5497175 /ug=Mm.22233 /len=375	AI853269	Mm.22233	Mm.22233	July 2007 (NCBI Build 37)	chr4:126354924-126386958 (+) // 95.27 // qD2.2	proteasome (prosome, macropain) subunit, beta type 2	Psmb2	1.37414	0	1.62336	0	-1.30307	0		ENSMUSG00000028837	26445	A2A882 /// Q8BJX0 /// Q9R1P3	---	NP_036100.2	NM_011970
93485_at	Murine Genome U74Av2 Array	Mus musculus	2008-07-07	Consensus sequence	GenBank	5706261	Cluster Incl AI844911:UI-M-BG0-ahv-d-10-0-UI.s1 Mus musculus cDNA, 3' end /clone=UI-M-BG0-ahv-d-10-0-UI /clone_end=3' /gb=AI844911 /gi=5488817 /ug=Mm.7172 /len=399	AI844911	Mm.7172	Mm.184021	July 2007 (NCBI Build 37)	chr4:75589178-75589717 (-) // 93.95 // qC3	protein tyrosine phosphatase, receptor type, D	Ptprd	1.37192	0	0	0	0	0		ENSMUSG00000028399	19266	Q3UUC2 /// Q3V315 /// Q64487 /// Q8C922 /// Q8CC23 /// Q8CC54 /// Q8R169 /// Q8VBV0	EC:3.1.3.48	NP_001014310.1 /// NP_035341.2	NM_001014288 /// NM_011211
161176_r_at	Murine Genome U74Av2 Array	Mus musculus	2008-07-07	Consensus sequence	GenBank	5721357	Cluster Incl AV230593:AV230593 Mus musculus cDNA, 3' end /clone=4631433H07 /clone_end=3' /gb=AV230593 /gi=6183108 /ug=Mm.83177 /len=241 /NOTE=replacement for probe set(s) 100823_f_at on MG-U74A	AV230593	Mm.83177	Mm.295284	July 2007 (NCBI Build 37)	chr2:35169510-35169747 (-) // 90.04 // qB	stomatin	Stom	1.37166	0	0	0	0	0		ENSMUSG00000026880	13830	A2AL38 /// P54116 /// Q8BPA1 /// Q99L68	---	NP_038543.1	NM_013515
97271_at	Murine Genome U74Av2 Array	Mus musculus	2008-07-07	Consensus sequence	GenBank	5671736	Cluster Incl AI845593:UI-M-AQ1-adx-d-04-0-UI.s1 Mus musculus cDNA, 3' end /clone=UI-M-AQ1-adx-d-04-0-UI /clone_end=3' /gb=AI845593 /gi=5489499 /ug=Mm.27922 /len=390	AI845593	Mm.27922	Mm.45683	July 2007 (NCBI Build 37)	chr11:69209261-69210238 (+) // 88.8 // qB3	LSM domain containing 1	Lsmd1	1.36966	0	0	0	0	0		ENSMUSG00000059278	78304	Q9D2U5	---	NP_084359.1	NM_030083
99269_g_at	Murine Genome U74Av2 Array	Mus musculus	2008-07-07	Consensus sequence	GenBank	5749168_RC	Cluster Incl AI194855:ui57f04.x1 Mus musculus cDNA, 3' end /clone=IMAGE-1886527 /clone_end=3' /gb=AI194855 /gi=3747461 /ug=Mm.26776 /len=695	AI194855	Mm.26776	Mm.258622	July 2007 (NCBI Build 37)	chr3:81764951-81767957 (-) // 92.52 // qE3	tryptophan 2,3-dioxygenase	Tdo2	1.36923	0	1.43693	0	-1.36414	0		ENSMUSG00000028011	56720	P48776 /// Q8VCW3	EC:1.13.11.11	NP_064295.2	NM_019911
99593_at	Murine Genome U74Av2 Array	Mus musculus	2008-07-07	Consensus sequence	GenBank	5679318	Cluster Incl AI852355:UI-M-BH0-ajo-c-05-0-UI.s1 Mus musculus cDNA, 3' end /clone=UI-M-BH0-ajo-c-05-0-UI /clone_end=3' /gb=AI852355 /gi=5496261 /ug=Mm.42805 /len=413	AI852355	Mm.42805	Mm.42805	July 2007 (NCBI Build 37)	chr16:42955703-42956187 (+) // 76.75 // qB4	cDNA sequence BC002163 /// NADH dehydrogenase (ubiquinone) Fe-S protein 5	BC002163 /// Ndufs5	1.36881	0	1.39795	0	0	0		ENSMUSG00000028648	170658 /// 595136	Q3U734 /// Q99LY9	---	NP_001025445.1	NM_001030274 /// NR_002445
160490_at	Murine Genome U74Av2 Array	Mus musculus	2008-07-07	Consensus sequence	GenBank	5679818_RC	Cluster Incl AI847127:UI-M-AO1-aep-a-03-0-UI.s1 Mus musculus cDNA, 3' end /clone=UI-M-AO1-aep-a-03-0-UI /clone_end=3' /gb=AI847127 /gi=5491033 /ug=Mm.44123 /len=139 /NOTE=replacement for probe set(s) 99673_at on MG-U74A	AI847127	Mm.44123	Mm.275127	July 2007 (NCBI Build 37)	chr8:125985584-125987167 (+) // 96.44 // qE1	differentially expressed in FDCP 8	Def8	1.36641	0	1.37518	0	0	0		ENSMUSG00000001482	23854	Q99J78	---	NP_473387.1	NM_054046
95432_f_at	Murine Genome U74Av2 Array	Mus musculus	2008-07-07	Consensus sequence	GenBank	5669711	Cluster Incl AI844034:UI-M-AL1-ahi-d-02-0-UI.s1 Mus musculus cDNA, 3' end /clone=UI-M-AL1-ahi-d-02-0-UI /clone_end=3' /gb=AI844034 /gi=5487940 /ug=Mm.24463 /len=404	AI844034	Mm.24463	Mm.213292	July 2007 (NCBI Build 37)	chr16:57154025-57154645 (+) // 92.81 // qC1.1	translocase of outer mitochondrial membrane 70 homolog A (yeast)	Tomm70a	1.36627	0	0	0	0	0		ENSMUSG00000022752	28185	Q3TSX8 /// Q80TT4 /// Q8BNI6 /// Q9CZW5	---	NP_613065.2	NM_138599
97237_at	Murine Genome U74Av2 Array	Mus musculus	2008-07-07	Consensus sequence	GenBank	5671565	Cluster Incl AI837771:UI-M-AK0-adl-d-01-0-UI.s1 Mus musculus cDNA, 3' end /clone=UI-M-AK0-adl-d-01-0-UI /clone_end=3' /gb=AI837771 /gi=5471989 /ug=Mm.27831 /len=480	AI837771	Mm.27831	Mm.27831	July 2007 (NCBI Build 37)	chr11:17103200-17111507 (-) // 92.14 // qA2	partner of NOB1 homolog (S. cerevisiae)	Pno1	1.36474	0	0	0	-1.67394	0		ENSMUSG00000020116	66249	Q9CPS7	---	NP_079719.1	NM_025443
96052_at	Murine Genome U74Av2 Array	Mus musculus	2008-07-07	Consensus sequence	GenBank	5670390	Cluster Incl AI852457:UI-M-BH0-aip-e-04-0-UI.s1 Mus musculus cDNA, 3' end /clone=UI-M-BH0-aip-e-04-0-UI /clone_end=3' /gb=AI852457 /gi=5496363 /ug=Mm.26166 /len=426	AI852457	Mm.26166	Mm.359831	July 2007 (NCBI Build 37)	chr12:31579780-31582984 (-) // 92.11 // qA2 /// chrX:111704728-111705906 (-) // 74.19 // qE1	acid phosphatase 1, soluble /// similar to acid phosphatase 1, soluble	Acp1 /// LOC631286	1.36471	0	1.35367	0	0	0		ENSMUSG00000044573	11431 /// 631286	Q4VAI2 /// Q561M1 /// Q9D358	EC:3.1.3.48	NP_001103709.1 /// NP_067305.2 /// XP_910741.1	NM_001110239 /// NM_021330 /// XM_905648
160428_at	Murine Genome U74Av2 Array	Mus musculus	2008-07-07	Consensus sequence	GenBank	5677209_RC	Cluster Incl AF058956:Mus musculus GTP-specific succinyl-CoA synthetase beta subunit (Scs) mRNA, partial cds /cds=(0,1214) /gb=AF058956 /gi=3766202 /ug=Mm.34632 /len=1252 /NOTE=replacement for probe set(s) 98093_at on MG-U74A	AF058956	Mm.34632	Mm.426727	July 2007 (NCBI Build 37)	chr6:95424139-95668729 (-) // 97.96 // qD2 /// chrX:153449864-153452033 (-) // 97.24 // qF4	succinate-Coenzyme A ligase, GDP-forming, beta subunit	Suclg2	1.36323	0	0	0	-1.7427	0		ENSMUSG00000061838	20917	Q9Z2I8	---	NP_035637.2	NM_011507
101105_at	Murine Genome U74Av2 Array	Mus musculus	2008-07-07	Consensus sequence	GenBank	5682054	Cluster Incl AB025349:Mus musculus L2BP1/BAF mRNA for LAP2 binding protein 1, complete cds /cds=(57,326) /gb=AB025349 /gi=5708070 /ug=Mm.7508 /len=603	AB025349	Mm.7508	Mm.358649	July 2007 (NCBI Build 37)	chr19:5364640-5366872 (-) // 93.14 // qA	barrier to autointegration factor 1	Banf1	1.36308	0	1.42928	0	0	0		ENSMUSG00000024844	23825	O54962	---	NP_001033320.1 /// NP_035923.1	NM_001038231 /// NM_011793
97342_at	Murine Genome U74Av2 Array	Mus musculus	2008-07-07	Consensus sequence	GenBank	5690116	Cluster Incl AW060867:UI-M-BH1-amx-f-08-0-UI.s1 Mus musculus cDNA, 3' end /clone=UI-M-BH1-amx-f-08-0-UI /clone_end=3' /gb=AW060867 /gi=6008618 /ug=Mm.29599 /len=418	AW060867	Mm.29599	Mm.29599	July 2007 (NCBI Build 37)	chr1:82818819-82819619 (-) // 78.19 // qC5	mitochondrial ribosomal protein S14	Mrps14	1.36301	0	1.23241	0	-1.31182	0		ENSMUSG00000058267	64659	Q9CR88	---	NP_079750.1	NM_025474
93080_at	Murine Genome U74Av2 Array	Mus musculus	2008-07-07	Consensus sequence	GenBank	5664936	Cluster Incl AF069954:G protein gamma 3 linked gene /cds=(305,1537) /gb=AF069954 /gi=3885499 /ug=Mm.15985 /len=1654	AF069954	Mm.15985	Mm.345134	July 2007 (NCBI Build 37)	chr19:8913972-8923156 (+) // 90.5 // qA	Bernardinelli-Seip congenital lipodystrophy 2 homolog (human)	Bscl2	1.36216	0	1.39637	0	-1.30152	0		ENSMUSG00000071657	14705	Q9Z2E9	---	NP_032170.2	NM_008144
162248_f_at	Murine Genome U74Av2 Array	Mus musculus	2008-07-07	Consensus sequence	GenBank	5756582	Cluster Incl AV334517:AV334517 Mus musculus cDNA, 3' end /clone=6330559K21 /clone_end=3' /gb=AV334517 /gi=6374569 /ug=Mm.99125 /len=229 /NOTE=replacement for probe set(s) 100256_f_at on MG-U74A	AV334517	Mm.99125	Mm.140243	July 2007 (NCBI Build 37)	chr13:34165709-34165938 (+) // 93.01 // qA3.3	biphenyl hydrolase-like (serine hydrolase, breast epithelial mucin-associated antigen)	Bphl	1.36202	0	0	0	0	0		ENSMUSG00000038286	68021	Q3TDN8 /// Q8C1P4 /// Q8R164	---	NP_080788.1	NM_026512
102761_at	Murine Genome U74Av2 Array	Mus musculus	2008-07-07	Consensus sequence	GenBank	5683964	Cluster Incl AF041060:Mus musculus co-chaperone mt-GrpE#2 mRNA, nuclear gene encoding mitochondrial protein, partial cds /cds=(0,671) /gb=AF041060 /gi=3411071 /ug=Mm.12959 /len=1445	AF041060	Mm.12959	Mm.269657	July 2007 (NCBI Build 37)	chr7:26203427-26204844 (-) // 93.55 // qA3 /// chr18:61874668-61885961 (-) // 97.94 // qE1	GrpE-like 2, mitochondrial	Grpel2	1.36111	-1.6738	0	0	0	0		ENSMUSG00000024580	17714	O88396 /// Q0VB85 /// Q3UYQ9	---	NP_067271.1	NM_021296
94062_at	Murine Genome U74Av2 Array	Mus musculus	2008-07-07	Consensus sequence	GenBank	5668093	Cluster Incl AI847609:UI-M-AP1-agg-c-11-0-UI.s1 Mus musculus cDNA, 3' end /clone=UI-M-AP1-agg-c-11-0-UI /clone_end=3' /gb=AI847609 /gi=5491515 /ug=Mm.2206 /len=356	AI847609	Mm.2206	Mm.2206	July 2007 (NCBI Build 37)	chr17:66428780-66450848 (-) // 95.25 // qE1.1	NADH dehydrogenase (ubiquinone) flavoprotein 2	Ndufv2	1.36023	0	1.32562	0	-1.303	0		ENSMUSG00000024099	72900	Q9D6J6	EC:1.6.5.3 /// EC:1.6.99.3	NP_082664.1	NM_028388
101931_at	Murine Genome U74Av2 Array	Mus musculus	2008-07-07	Consensus sequence	GenBank	5696242	Cluster Incl AF042731:Mus musculus phosphatidylserine synthase-1 mRNA, complete cds /cds=(93,1514) /gb=AF042731 /gi=2811227 /ug=Mm.9440 /len=2455	AF042731	Mm.9440	Mm.281464	July 2007 (NCBI Build 37)	chr13:67034358-67098947 (+) // 96.35 // qB3	phosphatidylserine synthase 1 /// similar to phosphatidylserine synthase 1	LOC674712 /// Ptdss1	1.3594	0	0	0	0	0		ENSMUSG00000021518	19210 /// 674712	Q6A0E5 /// Q99LH2	---	NP_032985.2	NM_008959 /// XR_031264
100595_at	Murine Genome U74Av2 Array	Mus musculus	2008-07-07	Consensus sequence	GenBank	5681075	Cluster Incl AF035644:Mus musculus potentially prenylated protein tyrosine phosphatase mPRL-2 (Prl2) mRNA, complete cds /cds=(179,682) /gb=AF035644 /gi=2992629 /ug=Mm.6355 /len=723	AF035644	Mm.6355	Mm.193688	July 2007 (NCBI Build 37)	chr4:129516220-129527222 (+) // 93.37 // qD2.2	protein tyrosine phosphatase 4a2	Ptp4a2	1.35754	0	0	0	0	0		ENSMUSG00000028788	19244	A2ACH4 /// O70274 /// Q3UXF9	---	NP_033000.1	NM_008974
93907_f_at	Murine Genome U74Av2 Array	Mus musculus	2008-07-07	Consensus sequence	GenBank	5707818	Cluster Incl M17551:Mus musculus clone MIA14 full-length intracisternal A-particle gag protein gene, complete cds; and pol pseudogene, complete sequence /cds=(0,2483) /gb=M17551 /gi=193325 /ug=Mm.89480 /len=2484	M17551	Mm.89480	Mm.249548	July 2007 (NCBI Build 37)	---	CCR4 carbon catabolite repression 4-like (S. cerevisiae) /// component of oligomeric golgi complex 6 /// SH3-domain GRB2-like (endophilin) interacting protein 1 /// predicted gene, ENSMUSG00000073624 /// hypothetical protein LOC100043775 /// hypothetical protein LOC100043821	Ccrn4l /// Cog6 /// ENSMUSG00000073624 /// LOC100043775 /// LOC100043821 /// Sgip1	1.3568	0	0	0	0	0		---	100043775 /// 100043821 /// 12457 /// 639390 /// 67542 /// 73094	A7BFW0 /// O35710 /// P03975 /// Q0VGN5 /// Q3U565 /// Q3UGH4 /// Q3UXZ8 /// Q61213 /// Q61705 /// Q8BRB0 /// Q8C2B1 /// Q8C7Y2 /// Q8R3I3 /// Q8VD37	---	NP_033964.1 /// NP_080501.2 /// NP_659155.1 /// XP_001480981.1 /// XP_001481067.1 /// XP_920897.1	NM_009834 /// NM_026225 /// NM_144906 /// XM_001480931 /// XM_001481017 /// XM_915804
92834_at	Murine Genome U74Av2 Array	Mus musculus	2008-07-07	Consensus sequence	GenBank	5664171	Cluster Incl X51528:Tissue specific transplantation antigen P198-7 /cds=(18,629) /gb=X51528 /gi=55049 /ug=Mm.13020 /len=654	X51528	Mm.13020	Mm.180458	July 2007 (NCBI Build 37)	chr11:86443905-86444536 (-) // 43.04 // qC	ribosomal protein L13a	Rpl13a	1.35476	0	0	0	0	0		---	22121	P19253 /// Q3TDS9 /// Q5M9M0	---	NP_033464.2	NM_009438
160554_at	Murine Genome U74Av2 Array	Mus musculus	2008-07-07	Consensus sequence	GenBank	5682499_RC	Cluster Incl AI839363:UI-M-AN0-acj-g-02-0-UI.s1 Mus musculus cDNA, 3' end /clone=UI-M-AN0-acj-g-02-0-UI /clone_end=3' /gb=AI839363 /gi=5473576 /ug=Mm.880 /len=468 /NOTE=replacement for probe set(s) 101535_at on MG-U74A	AI839363	Mm.880	Mm.289992	July 2007 (NCBI Build 37)	chr11:9637013-9637614 (-) // 37.21 // qA1 /// chr15:43081596-43114264 (-) // 95.39 // qB3.2	eukaryotic translation initiation factor 3, subunit E	Eif3e	1.35466	0	0	0	0	0		ENSMUSG00000022336	16341	P60229 /// Q3UIG0 /// Q6LCK2 /// Q9CT23	---	NP_032414.1	NM_008388
97464_at	Murine Genome U74Av2 Array	Mus musculus	2008-07-07	Consensus sequence	GenBank	5676385	Cluster Incl AI844416:UI-M-AL1-ahp-g-01-0-UI.s1 Mus musculus cDNA, 3' end /clone=UI-M-AL1-ahp-g-01-0-UI /clone_end=3' /gb=AI844416 /gi=5488322 /ug=Mm.3035 /len=432	AI844416	Mm.3035	Mm.371631	July 2007 (NCBI Build 37)	chr15:36928755-36930764 (-) // 98.77 // qB3.1	zinc finger protein 706	Zfp706	1.3544	1.18848	1.22593	0	0	0		---	68036	Q7TMZ1 /// Q9D115	---	NP_080797.1	NM_026521
98627_at	Murine Genome U74Av2 Array	Mus musculus	2008-07-07	Consensus sequence	GenBank	5678351	Cluster Incl X81580:Insulin-like growth factor binding protein 2 /cds=(71,988) /gb=X81580 /gi=550378 /ug=Mm.38748 /len=1310	X81580	Mm.38748	Mm.141936	July 2007 (NCBI Build 37)	chr1:72869306-72899048 (+) // 93.85 // qC3	insulin-like growth factor binding protein 2	Igfbp2	1.35435	0	1.32435	0	0	0		ENSMUSG00000039323	16008	P47877 /// Q91VK7 /// Q9D057	---	NP_032368.2	NM_008342
99575_at	Murine Genome U74Av2 Array	Mus musculus	2008-07-07	Consensus sequence	GenBank	5679151	Cluster Incl AA517835:vh82b01.r1 Mus musculus cDNA, 3' end /clone=IMAGE-893449 /clone_end=3' /gb=AA517835 /gi=2257359 /ug=Mm.4230 /len=440	AA517835	Mm.4230	Mm.182053	July 2007 (NCBI Build 37)	chr1:169302030-169302423 (-) // 63.9 // qH2.3	ubiquilin 1	Ubqln1	1.35395	0	1.58425	0	-1.57529	0		ENSMUSG00000005312	56085	Q3T992 /// Q3TN93 /// Q3V2J6 /// Q66K07 /// Q8R317	---	NP_081118.3 /// NP_689420.1	NM_026842 /// NM_152234
94531_at	Murine Genome U74Av2 Array	Mus musculus	2008-07-07	Consensus sequence	GenBank	5673393	Cluster Incl AW124582:UI-M-BH2.1-apt-e-11-0-UI.s1 Mus musculus cDNA, 3' end /clone=UI-M-BH2.1-apt-e-11-0-UI /clone_end=3' /gb=AW124582 /gi=6100112 /ug=Mm.29042 /len=360	AW124582	Mm.29042	Mm.169234	July 2007 (NCBI Build 37)	chr8:97378017-97378793 (+) // 81.6 // qD1	coenzyme Q9 homolog (yeast)	Coq9	1.35386	0	1.20642	0	-1.44504	0		ENSMUSG00000031782	67914	Q8K1Z0	---	NP_080728.1	NM_026452
101207_at	Murine Genome U74Av2 Array	Mus musculus	2008-07-07	Consensus sequence	GenBank	5757857	Cluster Incl X52803:Mouse mRNA for cyclophilin (EC 5.2.1.8) /cds=(41,535) /gb=X52803 /gi=50620 /ug=Mm.5246 /len=736	X52803	Mm.5246	Mm.5246	July 2007 (NCBI Build 37)	chr10:57502093-57502807 (+) // 91.98 // qB4 /// chr11:6315872-6319813 (+) // 97.55 // qA1 /// chr14:30030788-30031525 (+) // 94.84 // qA3 /// chr2:129575636-129576346 (+) // 94.43 // qF1 /// chr3:121959607-121960340 (+) // 99.18 // qG1 /// chr9:96796035-96796764 (+) // 99.05 // qE3.3 /// chr7:18377881-18378614 (+) // 93.48 // qA2 /// chr17:4880584-4881318 (+) // 94.57 // qA1 /// chr17:38084113-38…	peptidylprolyl isomerase A	Ppia	1.35297	0	1.24719	0	0	0		ENSMUSG00000058050 /// ENSMUSG00000059583 /// ENSMUSG00000062933 /// ENSMUSG00000071866 /// ENSMUSG00000075245	268373	P17742 /// Q3TE63 /// Q3UAJ1 /// Q5SVY2 /// Q9CZK9	EC:5.2.1.8	NP_032933.1	NM_008907
160102_at	Murine Genome U74Av2 Array	Mus musculus	2008-07-07	Consensus sequence	GenBank	5665633_RC	Cluster Incl Z37164:M.musculus Cctq mRNA encoding cytosolic chaperone containing TCP-1, theta subunit (CCTtheta) /cds=(85,1731) /gb=Z37164 /gi=695624 /ug=Mm.17989 /len=1844 /NOTE=replacement for probe set(s) 93292_at on MG-U74A	Z37164	Mm.17989	Mm.328673	July 2007 (NCBI Build 37)	chr16:87484119-87496118 (-) // 86.98 // qC3.3	chaperonin subunit 8 (theta)	Cct8	1.35101	0	0	0	0	0		ENSMUSG00000025613	12469	P42932 /// Q3UKQ2 /// Q3UL22 /// Q6A0F1 /// Q8BVY8 /// Q9CRW7 /// Q9CS06 /// Q9WVS5	---	NP_033970.3	NM_009840
100550_f_at	Murine Genome U74Av2 Array	Mus musculus	2008-07-07	Consensus sequence	GenBank	5680831	Cluster Incl AW060422:UI-M-BH1-anj-c-07-0-UI.s1 Mus musculus cDNA, 3' end /clone=UI-M-BH1-anj-c-07-0-UI /clone_end=3' /gb=AW060422 /gi=6008173 /ug=Mm.548 /len=373	AW060422	Mm.548	Mm.548	July 2007 (NCBI Build 37)	chr12:57474445-57474844 (-) // 65.56 // qC1	cytochrome c oxidase, subunit VIc	Cox6c	1.35097	0	0	0	1.22286	0		ENSMUSG00000014313	12864	Q9CPQ1	---	NP_444301.1	NM_053071
97472_at	Murine Genome U74Av2 Array	Mus musculus	2008-07-07	Consensus sequence	GenBank	5676430	Cluster Incl AJ006341:Mus musculus mRNA for peroxisomal integral membrane protein PMP34 /cds=(47,970) /gb=AJ006341 /gi=3183980 /ug=Mm.306 /len=1700	AJ006341	Mm.306	Mm.222536	July 2007 (NCBI Build 37)	chr15:81149342-81191242 (-) // 83.83 // qE1	solute carrier family 25 (mitochondrial carrier, peroxisomal membrane protein), member 17	Slc25a17	1.35013	0	0	0	-1.44557	0		ENSMUSG00000022404	20524	O70579 /// Q9QYE1	---	NP_035529.1	NM_011399
95669_g_at	Murine Genome U74Av2 Array	Mus musculus	2008-07-07	Consensus sequence	GenBank	5674295	Cluster Incl AI840972:UI-M-AK0-adk-e-04-0-UI.s1 Mus musculus cDNA, 3' end /clone=UI-M-AK0-adk-e-04-0-UI /clone_end=3' /gb=AI840972 /gi=5475185 /ug=Mm.29580 /len=456	AI840972	Mm.29580	Mm.29580	July 2007 (NCBI Build 37)	chr3:8509538-8561103 (+) // 76.98 // qA1	stathmin-like 2	Stmn2	1.34938	0	0	0	0	0		ENSMUSG00000027500	20257	P55821 /// Q545S4 /// Q9CZ46	---	NP_079561.1	NM_025285
103909_at	Murine Genome U74Av2 Array	Mus musculus	2008-07-07	Consensus sequence	GenBank	5685537	Cluster Incl AI839702:UI-M-AN0-acp-f-07-0-UI.s1 Mus musculus cDNA, 3' end /clone=UI-M-AN0-acp-f-07-0-UI /clone_end=3' /gb=AI839702 /gi=5473915 /ug=Mm.21414 /len=287	AI839702	Mm.21414	Mm.434411	July 2007 (NCBI Build 37)	chr19:4825366-4839295 (-) // 84.97 // qA	copper chaperone for superoxide dismutase	Ccs	1.34717	0	1.42725	0	-1.55692	0		ENSMUSG00000034108	12460	Q543K2 /// Q9WU84	---	NP_058588.1	NM_016892
93810_at	Murine Genome U74Av2 Array	Mus musculus	2008-07-07	Consensus sequence	GenBank	5667253	Cluster Incl X68378:Cathepsin D /cds=(0,1232) /gb=X68378 /gi=50302 /ug=Mm.2147 /len=1233	X68378	Mm.2147	Mm.231395	July 2007 (NCBI Build 37)	chr7:149561820-149573806 (-) // 86.91 // qF5	cathepsin D	Ctsd	1.34668	0	1.38132	0	0	0		ENSMUSG00000007891	13033	P18242 /// Q05BF3 /// Q3TIR0 /// Q3TJN3 /// Q3TWD0 /// Q3TWL1 /// Q3TWR6 /// Q3TXL5 /// Q3U651 /// Q3U7I9 /// Q3U7P0 /// Q3U8W5 /// Q3UAQ1 /// Q3UC89 /// Q3UCD9 /// Q3UCW4 /// Q8C243 /// Q8VCK2	---	NP_034113.1	NM_009983
95444_at	Murine Genome U74Av2 Array	Mus musculus	2008-07-07	Consensus sequence	GenBank	5669752	Cluster Incl AW122274:UI-M-BH2.2-aos-a-04-0-UI.s1 Mus musculus cDNA, 3' end /clone=UI-M-BH2.2-aos-a-04-0-UI /clone_end=3' /gb=AW122274 /gi=6097751 /ug=Mm.24584 /len=261	AW122274	Mm.24584	Mm.390398	July 2007 (NCBI Build 37)	chr11:86398194-86415666 (-) // 84.07 // qC	transmembrane protein 49	Tmem49	1.34596	1.1982	1.41634	0	0	1.25111		ENSMUSG00000018171	75909	Q5SXR2 /// Q99KU0	---	NP_083754.2	NM_029478
94040_at	Murine Genome U74Av2 Array	Mus musculus	2008-07-07	Consensus sequence	GenBank	5667942	Cluster Incl D73368:House mouse; Musculus domesticus adult thymus mRNA for Mer protein, complete cds /cds=(41,355) /gb=D73368 /gi=1620873 /ug=Mm.21952 /len=754	D73368	Mm.21952	Mm.246551	July 2007 (NCBI Build 37)	chr17:53493868-53494534 (+) // 77.57 // qC /// chr12:81735019-81742000 (-) // 80.31 // qD1 /// chr8:35174042-35174722 (-) // 81.03 // qA4	enhancer of rudimentary homolog (Drosophila) /// similar to human protein homologous to DROER protein	Erh /// LOC100042777	1.34529	0	1.51751	0	0	0		ENSMUSG00000021131 /// ENSMUSG00000063412	100042777 /// 13877	P84089 /// Q4FZH7	---	NP_031977.1 /// XP_001478989.1	NM_007951 /// XM_001478939
93082_at	Murine Genome U74Av2 Array	Mus musculus	2008-07-07	Consensus sequence	GenBank	5664950	Cluster Incl AW124081:UI-M-BH2.1-apn-g-11-0-UI.s1 Mus musculus cDNA, 3' end /clone=UI-M-BH2.1-apn-g-11-0-UI /clone_end=3' /gb=AW124081 /gi=6099611 /ug=Mm.1608 /len=417	AW124081	Mm.1608	Mm.209349	July 2007 (NCBI Build 37)	chr7:91763554-91782920 (-) // 84.1 // qD3	zinc finger, AN1-type domain 6	Zfand6	1.34409	0	0	0	0	0		ENSMUSG00000030629	65098	Q9DCH6	---	NP_075361.2	NM_022985
96887_at	Murine Genome U74Av2 Array	Mus musculus	2008-07-07	Consensus sequence	GenBank	5675807	Cluster Incl Y08702:M.musculus mRNA for neuronal protein 15.6 /cds=(51,452) /gb=Y08702 /gi=1771305 /ug=Mm.30084 /len=554	Y08702	Mm.30084	Mm.30084	July 2007 (NCBI Build 37)	chr5:123516262-123516813 (+) // 59.36 // qF /// chrX:20192451-20194728 (-) // 97.91 // qA1.3	NADH dehydrogenase (ubiquinone) 1 beta subcomplex, 11	Ndufb11	1.34225	0	1.22285	0	0	0		ENSMUSG00000031059	104130	O09111 /// Q4VBC9	---	NP_062308.2	NM_019435
103817_at	Murine Genome U74Av2 Array	Mus musculus	2008-07-07	Consensus sequence	GenBank	5685280	Cluster Incl AJ006469:Mus musculus mRNA for cartilage-associated protein (CASP) /cds=(71,1273) /gb=AJ006469 /gi=3687319 /ug=Mm.20904 /len=1685	AJ006469	Mm.20904	Mm.20904	July 2007 (NCBI Build 37)	chr9:114284266-114299789 (-) // 94.67 // qF3	cartilage associated protein	Crtap	1.34161	0	0	0	0	0		ENSMUSG00000032431	56693	Q8C8C5 /// Q9CYD3	---	NP_064306.1	NM_019922
96797_s_at	Murine Genome U74Av2 Array	Mus musculus	2008-07-07	Consensus sequence	GenBank	5689756	Cluster Incl AW122681:UI-M-BH2.2-aot-a-02-0-UI.s1 Mus musculus cDNA, 3' end /clone=UI-M-BH2.2-aot-a-02-0-UI /clone_end=3' /gb=AW122681 /gi=6098211 /ug=Mm.29170 /len=349	AW122681	Mm.29170	Mm.29170	July 2007 (NCBI Build 37)	chr2:25360594-25360991 (+) // 56.31 // qA3	F-box and WD-40 domain protein 5	Fbxw5	1.33984	0	1.29103	0	0	0		ENSMUSG00000015095	30839	A2AJ36 /// Q3U368 /// Q9QXW2	---	NP_038936.1	NM_013908
97553_at	Murine Genome U74Av2 Array	Mus musculus	2008-07-07	Consensus sequence	GenBank	5676915	Cluster Incl AI841884:UI-M-AO0-acd-c-10-0-UI.s1 Mus musculus cDNA, 3' end /clone=UI-M-AO0-acd-c-10-0-UI /clone_end=3' /gb=AI841884 /gi=5476097 /ug=Mm.33808 /len=370	AI841884	Mm.33808	Mm.33808	July 2007 (NCBI Build 37)	chr8:126862351-126869620 (+) // 98.12 // qE2	UDP-N-acetyl-alpha-D-galactosamine:polypeptide N-acetylgalactosaminyltransferase 2	Galnt2	1.33915	0	0	0	0	0		ENSMUSG00000031977	108148	Q3UA32 /// Q3UM52 /// Q6PB93	---	NP_644678.2	NM_139272
93097_at	Murine Genome U74Av2 Array	Mus musculus	2008-07-07	Consensus sequence	GenBank	5665034	Cluster Incl U51805:Mus musculus liver arginase mRNA, complete cds /cds=(141,1112) /gb=U51805 /gi=1293092 /ug=Mm.16423 /len=1221	U51805	Mm.16423	Mm.154144	July 2007 (NCBI Build 37)	chr10:24635026-24647258 (-) // 67.12 // qA4	arginase 1, liver	Arg1	1.33913	1.21181	0	0	0	0		ENSMUSG00000019987	11846	Q61176	EC:3.5.3.1	NP_031508.1	NM_007482
97923_at	Murine Genome U74Av2 Array	Mus musculus	2008-07-07	Consensus sequence	GenBank	5690588	Cluster Incl AW046532:UI-M-BH1-akz-g-10-0-UI.s1 Mus musculus cDNA, 3' end /clone=UI-M-BH1-akz-g-10-0-UI /clone_end=3' /gb=AW046532 /gi=5907061 /ug=Mm.30167 /len=509	AW046532	Mm.30167	Mm.244179	July 2007 (NCBI Build 37)	chr9:66345399-66356582 (+) // 98.57 // qC	hect (homologous to the E6-AP (UBE3A) carboxyl terminus) domain and RCC1 (CHC1)-like domain (RLD) 1	Herc1	1.33343	0	1.33993	0	0	0		ENSMUSG00000038664	235439	Q3UF38 /// Q4VBD0 /// Q8BNF7 /// Q8BNK4 /// Q8BR49 /// Q8CBQ0 /// Q99KS8 /// Q9CS23	---	XP_001477112.1 /// XP_923165.1	XM_001477062 /// XM_918072
95408_at	Murine Genome U74Av2 Array	Mus musculus	2008-07-07	Consensus sequence	GenBank	5669588	Cluster Incl AW124487:UI-M-BH2.1-ape-h-10-0-UI.s1 Mus musculus cDNA, 3' end /clone=UI-M-BH2.1-ape-h-10-0-UI /clone_end=3' /gb=AW124487 /gi=6099982 /ug=Mm.24220 /len=214	AW124487	Mm.24220	Mm.330525	July 2007 (NCBI Build 37)	chr2:121282852-121284174 (+) // 80.9 // qE5	RIKEN cDNA 2310003F16 gene	2310003F16Rik	1.33332	1.18212	0	0	0	0		ENSMUSG00000027245	67693	A2ARQ7 /// Q9CR41	---	NP_080594.2	NM_026318
98564_f_at	Murine Genome U74Av2 Array	Mus musculus	2008-07-07	Consensus sequence	GenBank	5678021	Cluster Incl U67770:Mus musculus ribosomal protein S26 (RPS26) mRNA, complete cds /cds=(5,352) /gb=U67770 /gi=1527175 /ug=Mm.372 /len=426	U67770	Mm.372	Mm.439934	July 2007 (NCBI Build 37)	chr6:146595683-146596115 (-) // 54.63 // qG3	ribosomal protein S26 /// similar to ribosomal protein S26	LOC100042812 /// LOC100046297 /// LOC100047845 /// Rps26	1.33328	0	1.33438	0	0	0		ENSMUSG00000025362 /// ENSMUSG00000059775	100042812 /// 100046297 /// 100047845 /// 27370	P62855 /// Q497N1	---	NP_001104770.1 /// NP_038793.1 /// XP_001477412.1 /// XP_001479479.1 /// XP_001479597.1	NM_001111300 /// NM_013765 /// XM_001477362 /// XM_001479429 /// XM_001479547
101898_s_at	Murine Genome U74Av2 Array	Mus musculus	2008-07-07	Consensus sequence	GenBank	5696108_RC	Cluster Incl X16426:Mouse MHC (Qa) Q10-k gene for class I antigen /cds=(0,977) /gb=X16426 /gi=53833 /ug=Mm.88795 /len=1481	X16426	Mm.88795	Mm.88795	July 2007 (NCBI Build 37)	chr17:35607034-35611498 (+) // 96.29 // qB1	histocompatibility 2, Q region locus 10	H2-Q10	1.33233	0	1.34924	0	0	0		ENSMUSG00000067235	15007	O19454 /// P01898 /// Q8HWL1	---	NP_034521.1	NM_010391
95696_at	Murine Genome U74Av2 Array	Mus musculus	2008-07-07	Consensus sequence	GenBank	5674432	Cluster Incl AI840882:UI-M-AM0-adm-b-04-0-UI.s1 Mus musculus cDNA, 3' end /clone=UI-M-AM0-adm-b-04-0-UI /clone_end=3' /gb=AI840882 /gi=5475095 /ug=Mm.29675 /len=400	AI840882	Mm.29675	Mm.267692	July 2007 (NCBI Build 37)	chr7:144650945-144659941 (+) // 91.32 // qF4	glutaredoxin 3 /// similar to thioredoxin-like 2	Glrx3 /// LOC620016	1.3321	0	0	0	0	0		ENSMUSG00000031068 /// ENSMUSG00000049494	30926 /// 620016	Q5I0V8 /// Q9CQM9	---	NP_075629.2	NM_023140 /// XR_030620 /// XR_033410
93491_f_at	Murine Genome U74Av2 Array	Mus musculus	2008-07-07	Consensus sequence	GenBank	5666063	Cluster Incl AI836623:UI-M-AP0-abh-a-10-0-UI.s1 Mus musculus cDNA, 3' end /clone=UI-M-AP0-abh-a-10-0-UI /clone_end=3' /gb=AI836623 /gi=5470836 /ug=Mm.19060 /len=523	AI836623	Mm.19060	Mm.49884	July 2007 (NCBI Build 37)	chr3:135101744-135129635 (+) // 82.89 // qG3	ubiquitin-conjugating enzyme E2D 3 (UBC4/5 homolog, yeast)	Ube2d3	1.33023	0	0	0	0	0		---	66105	P61079 /// Q05CK8 /// Q3U5V6 /// Q4QQL2 /// Q9D1S1 /// Q9D7F5	---	NP_079632.1	NM_025356
98904_at	Murine Genome U74Av2 Array	Mus musculus	2008-07-07	Consensus sequence	GenBank	5672709	Cluster Incl AW061339:UI-M-BH1-anw-g-01-0-UI.s1 Mus musculus cDNA, 3' end /clone=UI-M-BH1-anw-g-01-0-UI /clone_end=3' /gb=AW061339 /gi=6009090 /ug=Mm.28579 /len=376	AW061339	Mm.28579	Mm.28579	July 2007 (NCBI Build 37)	chr6:71765709-71773758 (-) // 96.17 // qC1	mitochondrial ribosomal protein L35	Mrpl35	1.32986	0	0	0	0	0		ENSMUSG00000052962	66223	Q9CQL6	---	NP_079706.1	NM_025430
100608_at	Murine Genome U74Av2 Array	Mus musculus	2008-07-07	Consensus sequence	GenBank	5681192	Cluster Incl X95641:M.musculus mRNA for serine palmitoyltransferase subunit A /cds=(11,1432) /gb=X95641 /gi=2564281 /ug=Mm.6505 /len=2576	X95641	Mm.6505	Mm.240336	July 2007 (NCBI Build 37)	chr13:53428067-53469439 (-) // 87.94 // qB1	serine palmitoyltransferase, long chain base subunit 1	Sptlc1	1.32897	0	0	0	0	-1.22686		ENSMUSG00000021468	268656	O35704 /// Q3TST8 /// Q3TTW4 /// Q3V3A0 /// Q3V3Z5 /// Q8BH11 /// Q8C295	EC:2.3.1.50	NP_033295.2	NM_009269
92577_f_at	Murine Genome U74Av2 Array	Mus musculus	2008-07-07	Consensus sequence	GenBank	5663344	Cluster Incl AW047116:UI-M-BH1-alu-a-05-0-UI.s1 Mus musculus cDNA, 3' end /clone=UI-M-BH1-alu-a-05-0-UI /clone_end=3' /gb=AW047116 /gi=5907645 /ug=Mm.10474 /len=309	AW047116	Mm.10474	Mm.10474	July 2007 (NCBI Build 37)	chr5:115553185-115553536 (-) // 65.41 // qF	ribosomal protein L37	Rpl37	1.327	0	1.38577	0	0	0		ENSMUSG00000041841 /// ENSMUSG00000072692	67281	Q9D823	---	NP_080345.1	NM_026069
92854_at	Murine Genome U74Av2 Array	Mus musculus	2008-07-07	Consensus sequence	GenBank	5664296	Cluster Incl D50500:Mouse mRNA for Rab 11, partial sequence /cds=(0,291) /gb=D50500 /gi=1742912 /ug=Mm.1387 /len=464	D50500	Mm.1387	Mm.1387	July 2007 (NCBI Build 37)	chr9:64564330-64585565 (-) // 97.16 // qC	RAB11a, member RAS oncogene family	Rab11a	1.32434	0	0	0	0	0		ENSMUSG00000004771	53869	P62492 /// P97345 /// Q0PD45	---	NP_059078.2	NM_017382
101525_at	Murine Genome U74Av2 Array	Mus musculus	2008-07-07	Consensus sequence	GenBank	5682429	Cluster Incl AI848871:UI-M-AJ1-ahb-f-06-0-UI.s1 Mus musculus cDNA, 3' end /clone=UI-M-AJ1-ahb-f-06-0-UI /clone_end=3' /gb=AI848871 /gi=5492777 /ug=Mm.8688 /len=353	AI848871	Mm.8688	Mm.1129	July 2007 (NCBI Build 37)	chr17:24859007-24861364 (-) // 91.57 // qA3.3	NADH dehydrogenase (ubiquinone) 1 beta subcomplex, 10	Ndufb10	1.32369	0	1.38062	0	-1.33777	0		ENSMUSG00000040048	68342	Q9DCS9	---	NP_080960.1	NM_026684
101011_at	Murine Genome U74Av2 Array	Mus musculus	2008-07-07	Consensus sequence	GenBank	5681474	Cluster Incl L25913:Chaperonin subunit 4 (delta) /cds=(0,1619) /gb=L25913 /gi=460316 /ug=Mm.6821 /len=1847	L25913	Mm.6821	Mm.296985	July 2007 (NCBI Build 37)	chr11:22890592-22903476 (+) // 88.36 // qA3.2	chaperonin subunit 4 (delta)	Cct4	1.32314	0	1.19399	0	0	0		ENSMUSG00000007739	12464	P80315 /// Q3TII0 /// Q3UJZ8 /// Q564F4	---	NP_033967.1	NM_009837
99143_at	Murine Genome U74Av2 Array	Mus musculus	2008-07-07	Consensus sequence	GenBank	5678721	Cluster Incl AA614914:vo31g01.r1 Mus musculus cDNA, 5' end /clone=IMAGE-1051536 /clone_end=5' /gb=AA614914 /gi=2502142 /ug=Mm.4142 /len=375	AA614914	Mm.4142	Mm.246563	July 2007 (NCBI Build 37)	chr6:72558395-72562002 (-) // 77.22 // qC1	trans-golgi network protein /// hypothetical protein LOC100038890	LOC100038890 /// Tgoln1	1.32258	0	0	0	0	0		ENSMUSG00000056429	100038890 /// 22134	Q3ULZ6 /// Q4FJY3 /// Q62313 /// Q62314	---	NP_033469.1 /// XP_001471678.1	NM_009443 /// XM_001471628
95456_r_at	Murine Genome U74Av2 Array	Mus musculus	2008-07-07	Consensus sequence	GenBank	5669805	Cluster Incl U41626:Split hand/foot deleted gene 1 /cds=(46,258) /gb=U41626 /gi=1209725 /ug=Mm.2469 /len=432	U41626	Mm.2469	Mm.2469	July 2007 (NCBI Build 37)	chr6:6508341-6528608 (-) // 67.32 // qA1	split hand/foot malformation (ectrodactyly) type 1	Shfm1	1.3213	0	1.46678	0	0	0		ENSMUSG00000042541	20422	P60897 /// Q3TV35	---	NP_033195.1	NM_009169
98629_f_at	Murine Genome U74Av2 Array	Mus musculus	2008-07-07	Consensus sequence	GenBank	5678364	Cluster Incl Y09085:Hypoxia inducible factor 1, alpha subunit /cds=(153,2585) /gb=Y09085 /gi=2113880 /ug=Mm.3879 /len=3774	Y09085	Mm.3879	Mm.3879	July 2007 (NCBI Build 37)	chr12:75027648-75047856 (+) // 86.04 // qC3	hypoxia inducible factor 1, alpha subunit	Hif1a	1.32126	0	0	0	0	0		ENSMUSG00000021109	15251	Q3UCW2 /// Q3UU00 /// Q61221	---	NP_034561.1	NM_010431
162041_f_at	Murine Genome U74Av2 Array	Mus musculus	2008-07-07	Consensus sequence	GenBank	5749946	Cluster Incl AV374719:AV374719 Mus musculus cDNA, 3' end /clone=9130015C23 /clone_end=3' /gb=AV374719 /gi=6422366 /ug=Mm.95367 /len=233 /NOTE=replacement for probe set(s) 99299_f_at on MG-U74A	AV374719	Mm.95367	Mm.3177	July 2007 (NCBI Build 37)	chr16:33819859-33820014 (+) // 59.66 // qB3	mucin 13, epithelial transmembrane	Muc13	1.32019	0	0	0	0	0		ENSMUSG00000022824	17063	P19467 /// Q3V1S6	---	NP_034869.1	NM_010739
160305_at	Murine Genome U74Av2 Array	Mus musculus	2008-07-07	Consensus sequence	GenBank	5672683_RC	Cluster Incl AW121693:UI-M-BH2.3-aoc-f-05-0-UI.s1 Mus musculus cDNA, 3' end /clone=UI-M-BH2.3-aoc-f-05-0-UI /clone_end=3' /gb=AW121693 /gi=6097026 /ug=Mm.28571 /len=562 /NOTE=replacement for probe set(s) 98900_at on MG-U74A	AW121693	Mm.28571	Mm.260539	July 2007 (NCBI Build 37)	chr11:80242116-80285411 (+) // 97.56 // qB5 /// chr2:130706575-130708069 (+) // 94.35 // qF1	proteasome (prosome, macropain) 26S subunit, non-ATPase, 11	Psmd11	1.31861	0	1.51023	0	0	0		ENSMUSG00000017428	69077	Q3THG2 /// Q3UWW9 /// Q497E8 /// Q5BKQ9 /// Q7TMI0 /// Q8BG32 /// Q8BK73 /// Q8C0Z6 /// Q8K2N7	---	NP_848731.2	NM_178616
104050_at	Murine Genome U74Av2 Array	Mus musculus	2008-07-07	Consensus sequence	GenBank	5685594_RC	Cluster Incl AI846060:UI-M-AK1-aew-g-02-0-UI.s1 Mus musculus cDNA, 3' end /clone=UI-M-AK1-aew-g-02-0-UI /clone_end=3' /gb=AI846060 /gi=5490006 /ug=Mm.21515 /len=229	AI846060	Mm.21515	Mm.273496	July 2007 (NCBI Build 37)	chr15:12110375-12115205 (+) // 94.75 // qA1	zinc finger RNA binding protein	Zfr	1.31824	1.36132	0	0	0	0		---	22763	O88532	---	NP_035897.2	NM_011767
94963_at	Murine Genome U74Av2 Array	Mus musculus	2008-07-07	Consensus sequence	GenBank	5687805	Cluster Incl AI462105:ub70b01.x1 Mus musculus cDNA, 3' end /clone=IMAGE-1383049 /clone_end=3' /gb=AI462105 /gi=4316135 /ug=Mm.27206 /len=422	AI462105	Mm.27206	Mm.279361	July 2007 (NCBI Build 37)	chr14:21851999-21852894 (+) // 91.61 // qA3	vinculin	Vcl	1.31823	0	0	0	0	0		ENSMUSG00000021823	22330	Q64727 /// Q9ESQ3	---	NP_033528.3	NM_009502
99934_at	Murine Genome U74Av2 Array	Mus musculus	2008-07-07	Consensus sequence	GenBank	5693793	Cluster Incl M80206:Poliovirus sensitivity /cds=(0,1403) /gb=M80206 /gi=199785 /ug=Mm.4341 /len=1404	M80206	Mm.4341	Mm.4341	July 2007 (NCBI Build 37)	chr7:20309509-20334651 (-) // 97.23 // qA3	poliovirus receptor-related 2	Pvrl2	1.31736	0	1.37224	0	0	0		ENSMUSG00000062300	19294	P32507 /// Q3TZU9 /// Q80XJ5 /// Q8C6F2 /// Q91VT9	---	NP_033016.2	NM_008990
104110_at	Murine Genome U74Av2 Array	Mus musculus	2008-07-07	Consensus sequence	GenBank	5685751	Cluster Incl AW060515:UI-M-BH1-ann-d-07-0-UI.s1 Mus musculus cDNA, 3' end /clone=UI-M-BH1-ann-d-07-0-UI /clone_end=3' /gb=AW060515 /gi=6008266 /ug=Mm.21919 /len=330	AW060515	Mm.21919	Mm.270044	July 2007 (NCBI Build 37)	chr8:72432555-72433860 (-) // 84.35 // qB3.3	GATA zinc finger domain containing 2A	Gatad2a	1.31546	0	0	0	0	0		ENSMUSG00000036180	234366	Q8CHY6	---	NP_001106816.1 /// NP_001106817.1 /// NP_663571.2	NM_001113345 /// NM_001113346 /// NM_145596
160479_at	Murine Genome U74Av2 Array	Mus musculus	2008-07-07	Consensus sequence	GenBank	5679041_RC	Cluster Incl M29394:Mouse catalase mRNA, 3' end /cds=(0,77) /gb=M29394 /gi=192377 /ug=Mm.4215 /len=300 /NOTE=replacement for probe set(s) 99560_at on MG-U74A	M29394	Mm.4215	Mm.4215	July 2007 (NCBI Build 37)	chr2:103294160-103325309 (-) // 97.1 // qE2	catalase	Cat	1.31518	0	0	0	0	0		ENSMUSG00000027187	12359	A2AL20 /// P24270 /// Q3TVZ1 /// Q3TXQ6 /// Q3UF58 /// Q3UZE7 /// Q542K4 /// Q8C6E3 /// Q91XI2	---	NP_033934.2	NM_009804
97055_s_at	Murine Genome U74Av2 Array	Mus musculus	2008-07-07	Consensus sequence	GenBank	5737416_RC	Cluster Incl AI118194:ue34e03.x1 Mus musculus cDNA, 3' end /clone=IMAGE-1482268 /clone_end=3' /gb=AI118194 /gi=3518518 /ug=Mm.89213 /len=567	AI118194	Mm.89213	Mm.30929	July 2007 (NCBI Build 37)	chr4:116365555-116372113 (+) // 88.01 // qD1	peroxiredoxin 1	Prdx1	1.31475	0	1.40214	0	0	0		ENSMUSG00000028691 /// ENSMUSG00000048164	18477	P35700 /// Q3U9J9	EC:1.11.1.7	NP_035164.1	NM_011034
101971_at	Murine Genome U74Av2 Array	Mus musculus	2008-07-07	Consensus sequence	GenBank	5683130	Cluster Incl AW061255:UI-M-BH1-amj-e-08-0-UI.s2 Mus musculus cDNA, 3' end /clone=UI-M-BH1-amj-e-08-0-UI /clone_end=3' /gb=AW061255 /gi=6009006 /ug=Mm.9495 /len=495	AW061255	Mm.9495	Mm.333157	July 2007 (NCBI Build 37)	chr6:72309707-72312378 (-) // 89.99 // qC1	ring finger protein 181	Rnf181	1.31109	0	0	0	0	0		ENSMUSG00000055850	66510	Q9CY62	---	NP_079883.3	NM_025607
99586_at	Murine Genome U74Av2 Array	Mus musculus	2008-07-07	Consensus sequence	GenBank	5679231	Cluster Incl U10098:Cystatin 3 /cds=(0,422) /gb=U10098 /gi=497414 /ug=Mm.4263 /len=423	U10098	Mm.4263	Mm.4263	July 2007 (NCBI Build 37)	chr2:148697459-148701206 (-) // 72.05 // qG3	cystatin C	Cst3	1.31088	0	1.19689	0	0	0		ENSMUSG00000027447	13010	A2APX2 /// A2APX3 /// P21460 /// Q3U5K7 /// Q9EPX9	---	NP_034106.2	NM_009976
97696_r_at	Murine Genome U74Av2 Array	Mus musculus	2008-07-07	Consensus sequence	GenBank	5713122	Cluster Incl M29015:Mouse ribosomal protein L7 (rpL7) gene, complete cds /cds=(0,812) /gb=M29015 /gi=200784 /ug=Mm.37835 /len=813	M29015	Mm.37835	Mm.16775	July 2007 (NCBI Build 37)	chr10:102282010-102282596 (+) // 50.85 // qD1 /// chr11:46541317-46542205 (+) // 78.98 // qB1.1 /// chr15:59042460-59043350 (+) // 77.9 // qD1 /// chr5:82765871-82766748 (+) // 77.36 // qE1 /// chr5:41733359-41734242 (+) // 77.09 // qB3 /// chr5:21104554-21105424 (+) // 75.92 // qA3 /// chrX:34208209-34209083 (+) // 76.37 // qA3.3 /// chr17:32989074-32989967 (-) // 77.18 // qB1 /// chr1:16091375-…	ribosomal protein S24 /// predicted gene, EG629116 /// similar to ribosomal protein S24	EG629116 /// LOC677113 /// Rps24	1.31058	0	1.21581	0	1.31083	0		ENSMUSG00000025290	20088 /// 629116 /// 677113	P14148 /// P62849 /// Q3TIF8 /// Q5M9M7 /// Q642L0 /// Q9CQK2 /// Q9CY61 /// Q9D7P1 /// Q9DCA4	---	NP_035427.2 /// NP_997517.1 /// NP_997518.1 /// XP_001000635.2 /// XP_899034.2 /// XP_916411.2	NM_011297 /// NM_207634 /// NM_207635 /// XM_001000635 /// XM_893941 /// XM_911318
93257_at	Murine Genome U74Av2 Array	Mus musculus	2008-07-07	Consensus sequence	GenBank	5665405	Cluster Incl AW048287:UI-M-BH1-aly-f-10-0-UI.s1 Mus musculus cDNA, 3' end /clone=UI-M-BH1-aly-f-10-0-UI /clone_end=3' /gb=AW048287 /gi=5908816 /ug=Mm.1706 /len=402	AW048287	Mm.1706	Mm.251255	July 2007 (NCBI Build 37)	chr12:13226087-13236117 (-) // 95.78 // qA1.1	DEAD (Asp-Glu-Ala-Asp) box polypeptide 1	Ddx1	1.31019	0	0	0	0	0		ENSMUSG00000037149	104721	Q3V1Z7 /// Q8BKG1 /// Q91VR5 /// Q922B8	---	NP_598801.1	NM_134040
103391_at	Murine Genome U74Av2 Array	Mus musculus	2008-07-07	Consensus sequence	GenBank	5684741	Cluster Incl AI988033:um10h12.x1 Mus musculus cDNA, 3' end /clone=IMAGE-2182727 /clone_end=3' /gb=AI988033 /gi=5819827 /ug=Mm.18654 /len=224	AI988033	Mm.18654	Mm.289643	July 2007 (NCBI Build 37)	chr3:142388985-142407327 (+) // 72.7 // qH1	cysteine conjugate-beta lyase 2	Ccbl2	1.3092	0	0	0	0	0		ENSMUSG00000040213	229905	Q71RI9	EC:4.4.1.13	NP_776124.1	NM_173763
95019_at	Murine Genome U74Av2 Array	Mus musculus	2008-07-07	Consensus sequence	GenBank	5688058	Cluster Incl X98055:Glutathione S-transferase, theta 1 /cds=(0,722) /gb=X98055 /gi=1340075 /ug=Mm.2746 /len=723	X98055	Mm.2746	Mm.2746	July 2007 (NCBI Build 37)	chr10:75246557-75261290 (-) // 96.89 // qC1	glutathione S-transferase, theta 1	Gstt1	1.30855	0	0	0	-1.58353	0		ENSMUSG00000001663	14871	Q64471 /// Q91X50 /// Q9DCY6	---	NP_032211.3	NM_008185
93551_at	Murine Genome U74Av2 Array	Mus musculus	2008-07-07	Consensus sequence	GenBank	5666495	Cluster Incl AW121424:UI-M-BH2.2-aon-b-07-0-UI.s1 Mus musculus cDNA, 3' end /clone=UI-M-BH2.2-aon-b-07-0-UI /clone_end=3' /gb=AW121424 /gi=6096757 /ug=Mm.20207 /len=418	AW121424	Mm.20207	Mm.380115	July 2007 (NCBI Build 37)	chr7:148658595-148659304 (-) // 81.31 // qF5	polymerase (RNA) II (DNA directed) polypeptide L	Polr2l	1.30832	0	1.29387	0	1.42873	0		---	66491	P62876	---	XP_893115.2 /// XP_922046.2	XM_888022 /// XM_916953
93972_at	Murine Genome U74Av2 Array	Mus musculus	2008-07-07	Consensus sequence	GenBank	5667495	Cluster Incl AI837493:UI-M-AL0-abr-f-12-0-UI.s1 Mus musculus cDNA, 3' end /clone=UI-M-AL0-abr-f-12-0-UI /clone_end=3' /gb=AI837493 /gi=5471706 /ug=Mm.21669 /len=341	AI837493	Mm.21669	Mm.21669	July 2007 (NCBI Build 37)	chr1:173164988-173177230 (-) // 94.25 // qH3	NADH dehydrogenase (ubiquinone) Fe-S protein 2	Ndufs2	1.3077	0	0	0	0	0		ENSMUSG00000013593	226646	Q91WD5	EC:1.6.5.3	NP_694704.1	NM_153064
93081_at	Murine Genome U74Av2 Array	Mus musculus	2008-07-07	Consensus sequence	GenBank	5664947	Cluster Incl U35142:Mus musculus retinoblastoma-binding protein (mRbAp46) mRNA, complete cds /cds=(259,1536) /gb=U35142 /gi=1016276 /ug=Mm.1603 /len=1748	U35142	Mm.1603	Mm.270186	July 2007 (NCBI Build 37)	chrX:159198333-159216727 (+) // 91.77 // qF4	retinoblastoma binding protein 7	Rbbp7	1.30732	0	0	0	0	0		ENSMUSG00000031353	245688	A2AFI9 /// A2AFJ0 /// A2AFJ1 /// A2AFJ2 /// A2AFJ3 /// Q3UJI2 /// Q3UX53 /// Q60973 /// Q8C5H3	---	NP_033057.3	NM_009031
97917_at	Murine Genome U74Av2 Array	Mus musculus	2008-07-07	Consensus sequence	GenBank	5690560	Cluster Incl Y13778:Mus musculus GCN5L1 gene, exon 1 and joined CDS /cds=(70,447) /gb=Y13778 /gi=2769584 /ug=Mm.30118 /len=448	Y13778	Mm.30118	Mm.30118	July 2007 (NCBI Build 37)	chr10:128356969-128360561 (-) // 77.74 // qD3	biogenesis of lysosome-related organelles complex-1, subunit 1	Bloc1s1	1.30427	0	0	0	0	0		ENSMUSG00000025349 /// ENSMUSG00000055771	14533	O55102	---	NP_056555.2	NM_015740
95929_at	Murine Genome U74Av2 Array	Mus musculus	2008-07-07	Consensus sequence	GenBank	5709767	Cluster Incl M97506:Nescient helix loop helix 1 /cds=(0,401) /gb=M97506 /gi=193829 /ug=Mm.2474 /len=402	M97506	Mm.2474	Mm.2474	July 2007 (NCBI Build 37)	chr1:173982423-173987653 (-) // 97.68 // qH3	nescient helix loop helix 1	Nhlh1	1.30361	0	0	0	0	0		ENSMUSG00000051251	18071	Q02576 /// Q3UEV3	---	NP_035046.1	NM_010916
160226_at	Murine Genome U74Av2 Array	Mus musculus	2008-07-07	Consensus sequence	GenBank	5670953_RC	Cluster Incl AW046879:UI-M-BH1-akl-c-05-0-UI.s1 Mus musculus cDNA, 3' end /clone=UI-M-BH1-akl-c-05-0-UI /clone_end=3' /gb=AW046879 /gi=5907408 /ug=Mm.27288 /len=365 /NOTE=replacement for probe set(s) 96642_at on MG-U74A	AW046879	Mm.27288	Mm.122466	July 2007 (NCBI Build 37)	chr3:67253628-67279069 (+) // 91.63 // qE1	G elongation factor, mitochondrial 1	Gfm1	1.30331	0	1.32536	0	0	0		ENSMUSG00000027774	28030	Q8K0D5	---	NP_613057.2	NM_138591
94242_at	Murine Genome U74Av2 Array	Mus musculus	2008-07-07	Consensus sequence	GenBank	5668453	Cluster Incl AA881309:vx11d11.r1 Mus musculus cDNA, 5' end /clone=IMAGE-1264149 /clone_end=5' /gb=AA881309 /gi=2990619 /ug=Mm.22354 /len=461	AA881309	Mm.22354	Mm.27670	July 2007 (NCBI Build 37)	chr11:72021036-72023513 (+) // 97.06 // qB4	thioredoxin domain containing 17	Txndc17	1.3032	0	0	0	0	0		ENSMUSG00000020803	52700	Q9CQM5	---	NP_080835.1	NM_026559
94823_at	Murine Genome U74Av2 Array	Mus musculus	2008-07-07	Consensus sequence	GenBank	5668997	Cluster Incl AI835315:UI-M-AQ0-aah-a-06-0-UI.s1 Mus musculus cDNA, 3' end /clone=UI-M-AQ0-aah-a-06-0-UI /clone_end=3' /gb=AI835315 /gi=5469528 /ug=Mm.22723 /len=275	AI835315	Mm.22723	Mm.443576	July 2007 (NCBI Build 37)	chr10:14242886-14243413 (+) // 73.32 // qA2 /// chr14:77651591-77652118 (-) // 73.18 // qD3	predicted gene, EG227054 /// ribosomal protein L23a /// hypothetical gene supported by BC029892 /// similar to ribosomal protein L23a /// predicted gene, EG666448 /// predicted gene, EG666501 /// predicted gene, EG666548 /// predicted gene, EG666738	EG227054 /// EG666448 /// EG666501 /// EG666548 /// EG666738 /// LOC100039571 /// LOC100041163 /// LOC100041478 /// LOC100042058 /// LOC100042634 /// LOC100043755 /// LOC100045169 /// LOC100046821 /// LOC384840 /// LOC385336 /// LOC664936 /// Rpl23a	1.30312	0	1.19144	0	0	0		ENSMUSG00000058546 /// ENSMUSG00000063556 /// ENSMUSG00000070896 /// ENSMUSG00000071532 /// ENSMUSG00000074856 /// ENSMUSG00000074857 /// ENSMUSG00000074858 /// ENSMUSG00000074859 /// ENSMUSG00000078126 /// ENSMUSG00000078180 /// ENSMUSG00000078291	100039571 /// 100041163 /// 100041478 /// 100042058 /// 100042634 /// 100043755 /// 100045169 /// 100046821 /// 227054 /// 268449 /// 384840 /// 385336 /// 664936 /// 666448 /// 666501 /// 666548 /// 666738	P62751 /// Q4V9X9 /// Q5M9M5 /// Q91YK6	---	NP_997406.1 /// XP_001002232.1 /// XP_001473265.1 /// XP_001473285.1 /// XP_001476183.1 /// XP_001476768.1 /// XP_001477484.1 /// XP_001478531.1 /// XP_001480950.1 /// XP_136585.1 /// XP_910540.1 /// XP_989011.1 /// XP_989377.1 /// XP_989631.1	NM_207523 /// XM_001002232 /// XM_001473215 /// XM_001473235 /// XM_001476133 /// XM_001476718 /// XM_001477434 /// XM_001478481 /// XM_001480900 /// XM_136585 /// XM_905447 /// XM_983917 /// XM_984283 /// XM_984537 /// XR_030603 /// XR_030676 /// XR_030707 /// XR_031700 /// XR_032123 /// XR_033388 /// XR_033743
103401_at	Murine Genome U74Av2 Array	Mus musculus	2008-07-07	Consensus sequence	GenBank	5684773	Cluster Incl L11163:Acetyl coenzyme A dehydrogenase, short chain /cds=(0,1238) /gb=L11163 /gi=192658 /ug=Mm.18759 /len=1799	L11163	Mm.18759	Mm.18759	July 2007 (NCBI Build 37)	chr5:115560308-115567739 (-) // 79.76 // qF	acyl-Coenzyme A dehydrogenase, short chain	Acads	1.30158	0	1.4442	0	-1.27224	0		ENSMUSG00000029545	11409	Q07417 /// Q91W85	---	NP_031409.2	NM_007383
96296_at	Murine Genome U74Av2 Array	Mus musculus	2008-07-07	Consensus sequence	GenBank	5675082	Cluster Incl AI843685:UI-M-AK1-aer-c-07-0-UI.s1 Mus musculus cDNA, 3' end /clone=UI-M-AK1-aer-c-07-0-UI /clone_end=3' /gb=AI843685 /gi=5477898 /ug=Mm.29904 /len=305	AI843685	Mm.29904	Mm.182927	July 2007 (NCBI Build 37)	chr1:4766453-4775791 (-) // 86.69 // qA1	mitochondrial ribosomal protein L15	Mrpl15	1.30126	0	1.41498	0	0	0		ENSMUSG00000033845	27395	Q9CPR5	---	NP_079576.1	NM_025300
102786_at	Murine Genome U74Av2 Array	Mus musculus	2008-07-07	Consensus sequence	GenBank	5684040	Cluster Incl AI849432:UI-M-AJ1-ahc-f-04-0-UI.s1 Mus musculus cDNA, 3' end /clone=UI-M-AJ1-ahc-f-04-0-UI /clone_end=3' /gb=AI849432 /gi=5493338 /ug=Mm.13796 /len=291	AI849432	Mm.13796	Mm.259751	July 2007 (NCBI Build 37)	chr8:63389188-63389855 (-) // 88.93 // qB3.1	chloride channel 3	Clcn3	1.30099	0	0	0	0	0		ENSMUSG00000004319	12725	P51791 /// Q3TF45 /// Q3TTK0 /// Q3UEX5 /// Q6PEV2 /// Q6PGA5 /// Q790S0 /// Q8K4W7 /// Q8K4W8 /// Q8K4W9 /// Q8K4X0 /// Q8K4X1	---	NP_031737.1 /// NP_776301.1	NM_007711 /// NM_173876
94323_at	Murine Genome U74Av2 Array	Mus musculus	2008-07-07	Consensus sequence	GenBank	5668880	Cluster Incl AW048132:UI-M-BH1-alq-f-07-0-UI.s1 Mus musculus cDNA, 3' end /clone=UI-M-BH1-alq-f-07-0-UI /clone_end=3' /gb=AW048132 /gi=5908661 /ug=Mm.22667 /len=271	AW048132	Mm.22667	Mm.311954	July 2007 (NCBI Build 37)	chr8:108384554-108403237 (+) // 88.75 // qD3 /// chr19:53662676-53663550 (-) // 90.94 // qD2 /// chr18:10482661-10483481 (-) // 85.0 // qA1	nuclear transport factor 2 /// similar to nuclear transport factor 2 /// similar to Chain A, D92n,D94n Double Point Mutant Of Human Nuclear Transport Factor 2 (Ntf2)	LOC100043462 /// LOC100043833 /// LOC100044514 /// LOC621832 /// Nutf2	1.30016	0	1.25471	0	0	0		ENSMUSG00000008450	100043462 /// 100043833 /// 100044514 /// 621832 /// 68051	P61971 /// Q3U8H8	---	NP_080808.1 /// XP_001472448.1 /// XP_001474007.1 /// XP_001480635.1 /// XP_910953.1	NM_026532 /// XM_001472398 /// XM_001473957 /// XM_001480585 /// XM_905860 /// XR_035013
161487_f_at	Murine Genome U74Av2 Array	Mus musculus	2008-07-07	Consensus sequence	GenBank	5731844	Cluster Incl AV080542:AV080542 Mus musculus cDNA /clone=2210414N23 /clone_end=3' /gb=AV080542 /gi=5211990 /ug=Mm.64308 /len=284 /NOTE=replacement for probe set(s) 95779_f_at on MG-U74A	AV080542	---	---	July 2007 (NCBI Build 37)	---	---	---	1.29794	0	0	0	0	0		---	---	---	---	---	---
93048_at	Murine Genome U74Av2 Array	Mus musculus	2008-07-07	Consensus sequence	GenBank	5664749	Cluster Incl AJ005253:Mus musculus mRNA for ClpP protease /cds=(32,850) /gb=AJ005253 /gi=3559934 /ug=Mm.15243 /len=990	AJ005253	Mm.15243	Mm.287892	July 2007 (NCBI Build 37)	chr17:57129705-57135610 (+) // 74.11 // qD	caseinolytic peptidase, ATP-dependent, proteolytic subunit homolog (E. coli)	Clpp	1.29775	0	1.31385	0	0	0		ENSMUSG00000002660	53895	O88696 /// Q3UGW4 /// Q8CF81	EC:3.4.21.92	NP_059089.1	NM_017393
99038_at	Murine Genome U74Av2 Array	Mus musculus	2008-07-07	Consensus sequence	GenBank	5692764	Cluster Incl L24554:Mus musculus adenylosuccinate synthetase mRNA, complete cds /cds=(82,1452) /gb=L24554 /gi=404056 /ug=Mm.39061 /len=1559	L24554	Mm.39061	Mm.338021	July 2007 (NCBI Build 37)	chr1:179693877-179726603 (-) // 99.39 // qH4	adenylosuccinate synthetase, non muscle	Adss	1.29734	0	1.34684	0	-1.51706	0		ENSMUSG00000015961	11566	P46664 /// Q8C909	---	NP_031448.2	NM_007422
101067_at	Murine Genome U74Av2 Array	Mus musculus	2008-07-07	Consensus sequence	GenBank	5681829	Cluster Incl AW124711:UI-M-BH2.1-aqa-a-12-0-UI.s1 Mus musculus cDNA, 3' end /clone=UI-M-BH2.1-aqa-a-12-0-UI /clone_end=3' /gb=AW124711 /gi=6100241 /ug=Mm.719 /len=467	AW124711	Mm.719	Mm.393802	July 2007 (NCBI Build 37)	chr3:87723477-87727355 (+) // 88.98 // qF1	mitochondrial ribosomal protein L24	Mrpl24	1.29436	0	1.20046	0	0	0		ENSMUSG00000019710	67707	Q9CQ06	---	NP_080867.2	NM_026591
96758_s_at	Murine Genome U74Av2 Array	Mus musculus	2008-07-07	Consensus sequence	GenBank	5689582	Cluster Incl AI172965:ud62h05.x1 Mus musculus cDNA, 3' end /clone=IMAGE-1450521 /clone_end=3' /gb=AI172965 /gi=3720545 /ug=Mm.28994 /len=513	AI172965	Mm.28994	Mm.253922	July 2007 (NCBI Build 37)	chr11:3997044-4008562 (-) // 97.17 // qA1	SEC14-like 2 (S. cerevisiae)	Sec14l2	1.29396	0	1.22355	0	0	0		ENSMUSG00000003585	67815	Q5SQ25 /// Q99J08	---	NP_653103.1	NM_144520
97462_at	Murine Genome U74Av2 Array	Mus musculus	2008-07-07	Consensus sequence	GenBank	5676384	Cluster Incl AI847584:UI-M-AP1-agg-a-06-0-UI.s1 Mus musculus cDNA, 3' end /clone=UI-M-AP1-agg-a-06-0-UI /clone_end=3' /gb=AI847584 /gi=5491490 /ug=Mm.3035 /len=340	AI847584	Mm.3035	Mm.371631	July 2007 (NCBI Build 37)	chr15:36930377-36937124 (-) // 84.86 // qB3.1	zinc finger protein 706	Zfp706	1.29294	0	1.54194	0	-1.85925	0		ENSMUSG00000062397 /// ENSMUSG00000067015	68036	Q7TMZ1 /// Q9D115	---	NP_080797.1	NM_026521
160535_at	Murine Genome U74Av2 Array	Mus musculus	2008-07-07	Consensus sequence	GenBank	5681394_RC	Cluster Incl X78709:Nuclear factor, erythroid derived 2,-like 1 /cds=(44,2269) /gb=X78709 /gi=473089 /ug=Mm.6743 /len=4040 /NOTE=replacement for probe set(s) 100999_at on MG-U74A	X78709	Mm.6743	Mm.6743	July 2007 (NCBI Build 37)	chr11:96678731-96689061 (-) // 97.22 // qD	nuclear factor, erythroid derived 2,-like 1	Nfe2l1	1.29184	-1.33301	1.28739	0	0	0		ENSMUSG00000038615	18023	A2A6D0 /// A2A6D1 /// A2A6D2 /// Q3U4L3 /// Q3U5L0 /// Q3UFI8 /// Q3V3M1 /// Q61985 /// Q6GTN8 /// Q6KAM4 /// Q9CW60 /// Q9Z2E8	---	NP_032712.2	NM_008686
96093_at	Murine Genome U74Av2 Array	Mus musculus	2008-07-07	Consensus sequence	GenBank	5670608	Cluster Incl AI842705:UI-M-AO1-aeo-d-09-0-UI.s1 Mus musculus cDNA, 3' end /clone=UI-M-AO1-aeo-d-09-0-UI /clone_end=3' /gb=AI842705 /gi=5476918 /ug=Mm.26740 /len=300	AI842705	Mm.26740	Mm.143795	July 2007 (NCBI Build 37)	chr12:87156397-87163194 (-) // 94.24 // qD2	RIKEN cDNA 0610007P14 gene	0610007P14Rik	1.29057	0	0	0	0	0		ENSMUSG00000021252	58520	Q9ERY9	---	NP_067421.1	NM_021446
96627_at	Murine Genome U74Av2 Array	Mus musculus	2008-07-07	Consensus sequence	GenBank	5670875	Cluster Incl X97755:Phenylalkylamine Ca2+ antagonist (emopamil) binding protein /cds=(135,827) /gb=X97755 /gi=1545956 /ug=Mm.27183 /len=1106	X97755	Mm.27183	Mm.27183	July 2007 (NCBI Build 37)	chrX:7762458-7767563 (-) // 82.32 // qA1.1	phenylalkylamine Ca2+ antagonist (emopamil) binding protein	Ebp	1.29042	0	0	0	0	0		ENSMUSG00000031168	13595	A2AC28 /// A2AC29 /// P70245	---	NP_031924.1	NM_007898
95718_f_at	Murine Genome U74Av2 Array	Mus musculus	2008-07-07	Consensus sequence	GenBank	5674576	Cluster Incl AW060158:UI-M-BH1-amu-b-10-0-UI.s1 Mus musculus cDNA, 3' end /clone=UI-M-BH1-amu-b-10-0-UI /clone_end=3' /gb=AW060158 /gi=6007924 /ug=Mm.29722 /len=360	AW060158	Mm.29722	Mm.29722	July 2007 (NCBI Build 37)	chrX:20158152-20158496 (-) // 63.38 // qA1.3	upregulated during skeletal muscle growth 5	Usmg5	1.29016	0	1.18941	0	0	0		ENSMUSG00000071528	66477	Q78IK2	---	NP_075700.2	NM_023211
97284_at	Murine Genome U74Av2 Array	Mus musculus	2008-07-07	Consensus sequence	GenBank	5671830	Cluster Incl AI853789:UI-M-BH0-ajg-f-10-0-UI.s1 Mus musculus cDNA, 3' end /clone=UI-M-BH0-ajg-f-10-0-UI /clone_end=3' /gb=AI853789 /gi=5497695 /ug=Mm.27990 /len=458	AI853789	Mm.27990	Mm.27990	July 2007 (NCBI Build 37)	chr6:120838287-120839026 (+) // 79.46 // qF1	BCL2-like 13 (apoptosis facilitator)	Bcl2l13	1.28914	0	1.37102	0	0	0		ENSMUSG00000009112	94044	P59017 /// Q3TNR7 /// Q3UGC5 /// Q543S1	---	NP_705736.1	NM_153516
96231_at	Murine Genome U74Av2 Array	Mus musculus	2008-07-07	Consensus sequence	GenBank	5689327	Cluster Incl AW123780:UI-M-BH2.1-apm-c-10-0-UI.s1 Mus musculus cDNA, 3' end /clone=UI-M-BH2.1-apm-c-10-0-UI /clone_end=3' /gb=AW123780 /gi=6099310 /ug=Mm.28775 /len=400	AW123780	Mm.28775	Mm.140243	July 2007 (NCBI Build 37)	chr13:34129488-34165941 (+) // 90.02 // qA3.3	biphenyl hydrolase-like (serine hydrolase, breast epithelial mucin-associated antigen)	Bphl	1.28841	0	1.14528	0	-1.63978	0		ENSMUSG00000038286	68021	Q3TDN8 /// Q8C1P4 /// Q8R164	---	NP_080788.1	NM_026512
97463_g_at	Murine Genome U74Av2 Array	Mus musculus	2008-07-07	Consensus sequence	GenBank	5676384	Cluster Incl AI847584:UI-M-AP1-agg-a-06-0-UI.s1 Mus musculus cDNA, 3' end /clone=UI-M-AP1-agg-a-06-0-UI /clone_end=3' /gb=AI847584 /gi=5491490 /ug=Mm.3035 /len=340	AI847584	Mm.3035	Mm.371631	July 2007 (NCBI Build 37)	chr15:36930377-36937124 (-) // 84.86 // qB3.1	zinc finger protein 706	Zfp706	1.28597	0	1.56809	0	-1.31461	0		ENSMUSG00000062397	68036	Q7TMZ1 /// Q9D115	---	NP_080797.1	NM_026521
98505_i_at	Murine Genome U74Av2 Array	Mus musculus	2008-07-07	Consensus sequence	GenBank	5692038	Cluster Incl D16333:Mouse mRNA for coproporphyrinogen oxidase, complete cds /cds=(401,1465) /gb=D16333 /gi=436576 /ug=Mm.35820 /len=3071	D16333	Mm.35820	Mm.291519	July 2007 (NCBI Build 37)	chr16:58670404-58680495 (+) // 81.36 // qC1.2	coproporphyrinogen oxidase	Cpox	1.28482	0	0	0	0	0		ENSMUSG00000022742	12892	P36552 /// Q3U029	---	NP_031783.2	NM_007757
93581_at	Murine Genome U74Av2 Array	Mus musculus	2008-07-07	Consensus sequence	GenBank	5666669	Cluster Incl AI845121:UI-M-BG0-ahs-b-12-0-UI.s1 Mus musculus cDNA, 3' end /clone=UI-M-BG0-ahs-b-12-0-UI /clone_end=3' /gb=AI845121 /gi=5489027 /ug=Mm.2060 /len=361	AI845121	Mm.2060	Mm.2060	July 2007 (NCBI Build 37)	chr19:44624740-44629901 (-) // 48.66 // qC3	NADH dehydrogenase (ubiquinone) 1 beta subcomplex 8	Ndufb8	1.28384	0	1.35416	0	-1.592	0		ENSMUSG00000025204	67264	Q3V406 /// Q9D6J5	---	NP_080337.1	NM_026061
99993_at	Murine Genome U74Av2 Array	Mus musculus	2008-07-07	Consensus sequence	GenBank	5694054	Cluster Incl U77083:Leucine arylaminopeptidase 1, intestinal /cds=(33,2933) /gb=U77083 /gi=1674500 /ug=Mm.4487 /len=3367	U77083	Mm.4487	Mm.4487	July 2007 (NCBI Build 37)	chr7:86966689-86987170 (-) // 92.5 // qD3	alanyl (membrane) aminopeptidase	Anpep	1.2836	0	0	0	0	0		ENSMUSG00000039062	16790	P97449 /// Q3TB69 /// Q3UP74	---	NP_032512.1	NM_008486
104562_at	Murine Genome U74Av2 Array	Mus musculus	2008-07-07	Consensus sequence	GenBank	5686447	Cluster Incl AW049632:UI-M-BH1-and-f-02-0-UI.s1 Mus musculus cDNA, 3' end /clone=UI-M-BH1-and-f-02-0-UI /clone_end=3' /gb=AW049632 /gi=5910161 /ug=Mm.23838 /len=385	AW049632	Mm.23838	Mm.469979	July 2007 (NCBI Build 37)	chr7:7067566-7068901 (-) // 59.87 // qA1	RIKEN cDNA 5730403M16 gene	5730403M16Rik	1.28267	0	0	0	0	0		ENSMUSG00000062116	232853	Q7TNU5 /// Q8BIA9	---	NP_766326.2	NM_172738
100618_f_at	Murine Genome U74Av2 Array	Mus musculus	2008-07-07	Consensus sequence	GenBank	5681259	Cluster Incl AA062013:mj83h01.r1 Mus musculus cDNA, 5' end /clone=IMAGE-482737 /clone_end=5' /gb=AA062013 /gi=1555829 /ug=Mm.658 /len=529	AA062013	Mm.658	Mm.658	July 2007 (NCBI Build 37)	chrX:34336877-34337190 (+) // 40.29 // qA3.3	solute carrier family 25 (mitochondrial carrier, adenine nucleotide translocator), member 5 /// predicted gene, EG433923 /// similar to ADP/ATP translocase 2 (Adenine nucleotide translocator 2) (ANT 2) (ADP,ATP carrier protein 2) (Solute carrier family 25 member 5)	EG433923 /// LOC630624 /// Slc25a5	1.27795	0	1.3364	0	-2.19278	0		ENSMUSG00000016319 /// ENSMUSG00000067106 /// ENSMUSG00000067161	11740 /// 433923 /// 630624	B0LAB5 /// P51881 /// Q545A2	---	NP_001074702.1 /// NP_031477.1 /// XP_909149.1	NM_001081233 /// NM_007451 /// XM_904056
102003_at	Murine Genome U74Av2 Array	Mus musculus	2008-07-07	Consensus sequence	GenBank	5683355	Cluster Incl AI842159:UI-M-AN1-afj-f-10-0-UI.s1 Mus musculus cDNA, 3' end /clone=UI-M-AN1-afj-f-10-0-UI /clone_end=3' /gb=AI842159 /gi=5476372 /ug=Mm.99132 /len=277	AI842159	Mm.99132	Mm.271620	July 2007 (NCBI Build 37)	chr19:46358195-46361000 (+) // 98.17 // qC3	golgi-specific brefeldin A-resistance factor 1	Gbf1	1.27782	0	0	0	0	0		ENSMUSG00000025224	107338	A0JLN9 /// Q3UPP2 /// Q6A099 /// Q6DFZ1 /// Q6PB54 /// Q8BY52 /// Q8BYH5 /// Q8R0M4	---	NP_849261.2	NM_178930
96613_at	Murine Genome U74Av2 Array	Mus musculus	2008-07-07	Consensus sequence	GenBank	5670791	Cluster Incl AI852095:UI-M-BH0-aja-h-02-0-UI.s1 Mus musculus cDNA, 3' end /clone=UI-M-BH0-aja-h-02-0-UI /clone_end=3' /gb=AI852095 /gi=5496001 /ug=Mm.27107 /len=381	AI852095	Mm.27107	Mm.27107	July 2007 (NCBI Build 37)	chr9:65974461-65986771 (+) // 94.49 // qC	RIKEN cDNA 5730536A07 gene	5730536A07Rik	1.27709	0	1.28277	0	0	0		ENSMUSG00000032381	68250	Q9DCL2	---	NP_080911.1	NM_026635
101030_at	Murine Genome U74Av2 Array	Mus musculus	2008-07-07	Consensus sequence	GenBank	5681584	Cluster Incl X99963:M.musculus rhoB gene /cds=(0,590) /gb=X99963 /gi=1491740 /ug=Mm.687 /len=591	X99963	Mm.687	Mm.687	July 2007 (NCBI Build 37)	chr12:8504563-8506825 (-) // 93.66 // qA1.1	ras homolog gene family, member B	Rhob	1.27684	0	1.45474	0	0	0		---	11852	P62746 /// Q3TIC2 /// Q4FJM5	---	NP_031509.1	NM_007483
96640_at	Murine Genome U74Av2 Array	Mus musculus	2008-07-07	Consensus sequence	GenBank	5670946	Cluster Incl AI644158:vw55c12.x1 Mus musculus cDNA, 3' end /clone=IMAGE-1247734 /clone_end=3' /gb=AI644158 /gi=4722633 /ug=Mm.27274 /len=458	AI644158	Mm.27274	Mm.277864	July 2007 (NCBI Build 37)	chr2:3697752-3699413 (+) // 98.69 // qA1	RIKEN cDNA 3110001A13 gene	3110001A13Rik	1.27552	0	0	0	0	0		ENSMUSG00000026655	66540	Q3TGF2 /// Q9CR82	---	NP_079902.1	NM_025626
96872_at	Murine Genome U74Av2 Array	Mus musculus	2008-07-07	Consensus sequence	GenBank	5675724	Cluster Incl AI835846:UI-M-AI0-aat-b-06-0-UI.s1 Mus musculus cDNA, 3' end /clone=UI-M-AI0-aat-b-06-0-UI /clone_end=3' /gb=AI835846 /gi=5470059 /ug=Mm.30068 /len=182	AI835846	Mm.30068	Mm.30068	July 2007 (NCBI Build 37)	chr10:80506816-80509002 (-) // 97.55 // qC1	small glutamine-rich tetratricopeptide repeat (TPR)-containing, alpha	Sgta	1.27436	0	1.34887	0	0	0		ENSMUSG00000004937	52551	Q3TN35 /// Q8BJU0	---	NP_078775.1	NM_024499
93029_at	Murine Genome U74Av2 Array	Mus musculus	2008-07-07	Consensus sequence	GenBank	5664663	Cluster Incl U68564:Isocitrate dehydrogenase 3 (NAD+), gamma /cds=(42,1223) /gb=U68564 /gi=1546828 /ug=Mm.14825 /len=1335	U68564	Mm.14825	Mm.14825	July 2007 (NCBI Build 37)	chrX:71024301-71032288 (-) // 87.1 // qA7.3	isocitrate dehydrogenase 3 (NAD+), gamma	Idh3g	1.27395	0	0	0	-1.40796	0		ENSMUSG00000002010	15929	P70404 /// Q3TGZ3 /// Q3TKM5 /// Q684I8 /// Q9CW65	---	NP_032349.1	NM_008323
99580_s_at	Murine Genome U74Av2 Array	Mus musculus	2008-07-07	Consensus sequence	GenBank	5679170	Cluster Incl U16818:Mus musculus UDP glucuronosyltransferase (UGT1-06) mRNA, complete cds /cds=(128,1723) /gb=U16818 /gi=801898 /ug=Mm.42472 /len=2300	U16818	Mm.42472	Mm.300095	July 2007 (NCBI Build 37)	chr1:90031398-90115576 (+) // 94.15 // qD /// chr1:89999841-90004334 (+) // 37.4 // qD	UDP glucuronosyltransferase 1 family, polypeptide A2 /// UDP glucuronosyltransferase 1 family, polypeptide A6A /// UDP glycosyltransferase 1 family, polypeptide A10 /// UDP glucuronosyltransferase 1 family, polypeptide A7C /// UDP glucuronosyltransferase 1 family, polypeptide A5 /// UDP glucuronosyltransferase 1 family, polypeptide A9 /// UDP glucuronosyltransferase 1 family, polypeptide A6B /// …	LOC632297 /// Ugt1a1 /// Ugt1a10 /// Ugt1a2 /// Ugt1a5 /// Ugt1a6a /// Ugt1a6b /// Ugt1a7c /// Ugt1a9	1.27317	0	1.25037	0	0	0		ENSMUSG00000054545	22236 /// 394430 /// 394432 /// 394433 /// 394434 /// 394435 /// 394436 /// 632297 /// 94284	A6H6W3 /// P70691 /// Q545X2 /// Q561M6 /// Q5FW80 /// Q62452 /// Q63886 /// Q64435 /// Q6NSR5 /// Q6XL43 /// Q6XL46 /// Q6XL47 /// Q6XL48 /// Q6XL49 /// Q6XL50 /// Q6ZQM8 /// Q76K67 /// Q8R0P3 /// Q9R0A4	---	NP_038729.1 /// NP_659545.2 /// NP_958812.1 /// NP_964003.2 /// NP_964004.1 /// NP_964005.2 /// NP_964006.2 /// NP_964007.2 /// XP_911442.2	NM_013701 /// NM_145079 /// NM_201410 /// NM_201641 /// NM_201642 /// NM_201643 /// NM_201644 /// NM_201645 /// XM_906349
94445_at	Murine Genome U74Av2 Array	Mus musculus	2008-07-07	Consensus sequence	GenBank	5672986	Cluster Incl AW125273:UI-M-BH2.1-aps-h-07-0-UI.s1 Mus musculus cDNA, 3' end /clone=UI-M-BH2.1-aps-h-07-0-UI /clone_end=3' /gb=AW125273 /gi=6100803 /ug=Mm.28777 /len=414	AW125273	Mm.28777	Mm.28777	July 2007 (NCBI Build 37)	chrX:73030998-73041806 (-) // 95.16 // qA7.3	plastin 3 (T-isoform)	Pls3	1.27211	0	0	0	-1.37216	0		ENSMUSG00000016382	102866	Q3TUZ5 /// Q3UJG9 /// Q3UKB1 /// Q99K51	---	NP_663604.1	NM_145629
103689_at	Murine Genome U74Av2 Array	Mus musculus	2008-07-07	Consensus sequence	GenBank	5698309	Cluster Incl AA833514:uc91f12.r1 Mus musculus cDNA, 5' end /clone=IMAGE-1433039 /clone_end=5' /gb=AA833514 /gi=2907242 /ug=Mm.23942 /len=392	AA833514	Mm.23942	Mm.23942	July 2007 (NCBI Build 37)	chr11:94204610-94207419 (-) // 84.22 // qD	ATP-binding cassette, sub-family C (CFTR/MRP), member 3	Abcc3	1.27206	0	0	0	0	0		ENSMUSG00000020865	76408	Q3U1W8 /// Q56PH0 /// Q59DK8 /// Q59DK9 /// Q59DL0 /// Q5SUF4 /// Q6PEA5 /// Q80ZK8 /// Q9CVX4	---	NP_083876.3	NM_029600
99624_at	Murine Genome U74Av2 Array	Mus musculus	2008-07-07	Consensus sequence	GenBank	5679491	Cluster Incl AW125517:UI-M-BH2.2-aqm-f-07-0-UI.s1 Mus musculus cDNA, 3' end /clone=UI-M-BH2.2-aqm-f-07-0-UI /clone_end=3' /gb=AW125517 /gi=6101047 /ug=Mm.43309 /len=464	AW125517	Mm.43309	Mm.291979	July 2007 (NCBI Build 37)	chr11:52216909-52222227 (+) // 95.97 // qB1.3	RIKEN cDNA 9530068E07 gene	9530068E07Rik	1.27085	0	0	0	-1.2722	0		ENSMUSG00000036275	213673	Q3U339 /// Q3ULW9 /// Q3UMU2 /// Q3V380 /// Q8K201	---	NP_694757.1	NM_153117
96611_at	Murine Genome U74Av2 Array	Mus musculus	2008-07-07	Consensus sequence	GenBank	5670781	Cluster Incl AI843074:UI-M-AK1-aes-a-11-0-UI.s1 Mus musculus cDNA, 3' end /clone=UI-M-AK1-aes-a-11-0-UI /clone_end=3' /gb=AI843074 /gi=5477287 /ug=Mm.27087 /len=253	AI843074	Mm.27087	Mm.279823	July 2007 (NCBI Build 37)	chr17:56857184-56861708 (+) // 100.0 // qD	NADH dehydrogenase (ubiquinone) 1 alpha subcomplex 11	Ndufa11	1.27079	0	0	0	0	0		ENSMUSG00000002379	69875	Q6PBG2 /// Q9D8B4	---	XP_900971.2 /// XP_930081.2	XM_895878 /// XM_924988
103422_at	Murine Genome U74Av2 Array	Mus musculus	2008-07-07	Consensus sequence	GenBank	5684833	Cluster Incl M63695:CD1d1 antigen /cds=(91,1101) /gb=M63695 /gi=192471 /ug=Mm.1894 /len=1838	M63695	Mm.1894	Mm.1894	July 2007 (NCBI Build 37)	chr3:86799748-86803363 (-) // 92.08 // qF1	CD1d1 antigen	Cd1d1	1.27038	1.30741	0	0	1.28941	0		ENSMUSG00000028076	12479	P11609 /// Q6PG97 /// Q7TMK5 /// Q91XK9	---	NP_031665.2	NM_007639
96130_at	Murine Genome U74Av2 Array	Mus musculus	2008-07-07	Consensus sequence	GenBank	5688706	Cluster Incl AA822531:vw13g10.r1 Mus musculus cDNA, 5' end /clone=IMAGE-1243746 /clone_end=5' /gb=AA822531 /gi=2892399 /ug=Mm.28133 /len=426	AA822531	Mm.28133	Mm.391941	July 2007 (NCBI Build 37)	chr19:47718432-47719734 (+) // 98.93 // qD1	STE20-like kinase (yeast)	Slk	1.27034	0	0	0	0	0		---	20874	---	---	NP_033315.1	NM_009289
92589_at	Murine Genome U74Av2 Array	Mus musculus	2008-07-07	Consensus sequence	GenBank	5663432	Cluster Incl AI846545:UI-M-AN1-aff-g-12-0-UI.s1 Mus musculus cDNA, 3' end /clone=UI-M-AN1-aff-g-12-0-UI /clone_end=3' /gb=AI846545 /gi=5490451 /ug=Mm.10623 /len=354	AI846545	Mm.10623	Mm.271784	July 2007 (NCBI Build 37)	chr5:130271431-130293021 (-) // 85.22 // qG1.3	phosphoserine phosphatase	Psph	1.26968	0	1.6761	0	0	0		ENSMUSG00000029446	100678	Q99LS3	EC:3.1.3.3	NP_598661.1	NM_133900
98886_at	Murine Genome U74Av2 Array	Mus musculus	2008-07-07	Consensus sequence	GenBank	5672629	Cluster Incl AI835412:UI-M-AQ0-aaj-d-12-0-UI.s1 Mus musculus cDNA, 3' end /clone=UI-M-AQ0-aaj-d-12-0-UI /clone_end=3' /gb=AI835412 /gi=5469625 /ug=Mm.28536 /len=355	AI835412	Mm.28536	Mm.28536	July 2007 (NCBI Build 37)	chr17:74698820-74715748 (-) // 66.5 // qE2	dpy-30 homolog (C. elegans) /// similar to AIP1 /// similar to RIKEN cDNA 2810410M20 gene	Dpy30 /// LOC100044718 /// LOC675211	1.26948	0	0	0	0	0		ENSMUSG00000024067	100044718 /// 66310 /// 675211	Q7TQ15 /// Q99LT0	---	NP_077746.2 /// XP_985304.1	NM_024428 /// XM_980210 /// XR_030854
104709_at	Murine Genome U74Av2 Array	Mus musculus	2008-07-07	Consensus sequence	GenBank	5686812	Cluster Incl AI843665:UI-M-AK1-aer-a-11-0-UI.s1 Mus musculus cDNA, 3' end /clone=UI-M-AK1-aer-a-11-0-UI /clone_end=3' /gb=AI843665 /gi=5477878 /ug=Mm.24426 /len=314	AI843665	Mm.24426	Mm.209207	July 2007 (NCBI Build 37)	chr12:60059729-60060822 (-) // 98.11 // qC1	SEC23A (S. cerevisiae)	Sec23a	1.26862	0	0	0	0	0		ENSMUSG00000020986	20334	Q01405 /// Q8C1E4	---	NP_033173.2	NM_009147
93839_at	Murine Genome U74Av2 Array	Mus musculus	2008-07-07	Consensus sequence	GenBank	5667424	Cluster Incl AI854888:UI-M-BH0-akb-g-05-0-UI.s1 Mus musculus cDNA, 3' end /clone=UI-M-BH0-akb-g-05-0-UI /clone_end=3' /gb=AI854888 /gi=5498794 /ug=Mm.21606 /len=468	AI854888	Mm.21606	Mm.246990	July 2007 (NCBI Build 37)	chr19:7500387-7557763 (-) // 98.54 // qA	reticulon 3	Rtn3	1.26795	0	0	0	0	0		ENSMUSG00000024758	20168	Q8C6L4 /// Q9ES97	---	NP_001003930.1 /// NP_001003933.1 /// NP_001003934.1 /// NP_444306.1	NM_001003930 /// NM_001003933 /// NM_001003934 /// NM_053076
96573_at	Murine Genome U74Av2 Array	Mus musculus	2008-07-07	Consensus sequence	GenBank	5710536	Cluster Incl M21495:Mouse cytoskeletal gamma-actin mRNA, complete cds /cds=(39,1166) /gb=M21495 /gi=191656 /ug=Mm.29913 /len=1868	M21495	Mm.29913	Mm.426706	July 2007 (NCBI Build 37)	chr13:81203640-81205501 (+) // 98.88 // qC3 /// chr4:103235967-103237833 (+) // 99.57 // qC6 /// chr8:47314363-47316175 (+) // 94.43 // qB1.1 /// chr9:38881647-38883430 (+) // 65.42 // qA5.1 /// chr11:120207002-120209771 (-) // 99.95 // qE2 /// chr16:64917106-64918912 (-) // 94.22 // qC1.3 /// chr6:133707407-133713096 (-) // 94.33 // qG1 /// chr7:5078298-5080964 (-) // 91.01 // qA1	actin, gamma, cytoplasmic 1	Actg1	1.2679	0	0	0	0	0		ENSMUSG00000062825	11465	A1E281 /// O89054 /// P63260 /// Q3TSB7 /// Q3UD81 /// Q3UDT9 /// Q4KL81 /// Q6IWE2 /// Q99NC5 /// Q9QZ83	---	NP_033739.1	NM_009609
162299_f_at	Murine Genome U74Av2 Array	Mus musculus	2008-07-07	Consensus sequence	GenBank	5761333	Cluster Incl AV029120:AV029120 Mus musculus cDNA /clone=1500002O15 /clone_end=3' /gb=AV029120 /gi=4828668 /ug=Mm.46953 /len=243 /NOTE=replacement for probe set(s) 102174_f_at on MG-U74A	AV029120	Mm.46953	Mm.338476	July 2007 (NCBI Build 37)	chr19:16340954-16341195 (-) // 87.65 // qA /// chr5:117732662-117732903 (-) // 87.65 // qF	phosphatidylethanolamine binding protein 1	Pebp1	1.26762	0	1.1822	0	0	0		ENSMUSG00000032959 /// ENSMUSG00000048362	23980	P70296 /// Q3TGC5 /// Q5EBQ2	---	NP_061346.2	NM_018858
104313_at	Murine Genome U74Av2 Array	Mus musculus	2008-07-07	Consensus sequence	GenBank	5685973	Cluster Incl AI842432:UI-M-AM1-afy-b-10-0-UI.s1 Mus musculus cDNA, 3' end /clone=UI-M-AM1-afy-b-10-0-UI /clone_end=3' /gb=AI842432 /gi=5476645 /ug=Mm.22403 /len=330	AI842432	Mm.22403	Mm.2325	July 2007 (NCBI Build 37)	chr4:99651466-99659898 (+) // 93.9 // qC6	phosphoglucomutase 1 /// phosphoglucomutase 2	Pgm1 /// Pgm2	1.26688	0	1.26341	0	0	0		ENSMUSG00000025791	66681 /// 72157	A2CEK3 /// B0LAB9 /// Q3U6X6 /// Q3UGE3 /// Q5RJV4 /// Q66JR7 /// Q7TNU0 /// Q7TSV4 /// Q99JW6 /// Q9D0F9	EC:2.7.5.1 /// EC:5.4.2.2	NP_079976.1 /// NP_082408.2	NM_025700 /// NM_028132
99666_at	Murine Genome U74Av2 Array	Mus musculus	2008-07-07	Consensus sequence	GenBank	5679770	Cluster Incl AW125431:UI-M-BH2.3-aqh-g-01-0-UI.s1 Mus musculus cDNA, 3' end /clone=UI-M-BH2.3-aqh-g-01-0-UI /clone_end=3' /gb=AW125431 /gi=6100961 /ug=Mm.43822 /len=406	AW125431	Mm.43822	Mm.58836	July 2007 (NCBI Build 37)	chr10:127788253-127799497 (+) // 92.56 // qD3	citrate synthase	Cs	1.26642	0	1.45221	0	0	0		ENSMUSG00000005683	12974	Q0QEL9 /// Q9CZU6	EC:2.3.3.1 /// EC:4.1.3.7	NP_080720.1	NM_026444
[truncated: 1,700 more rows]
