# Supplementary material for: Analysis of the heat shock response in mouse liver reveals transcriptional dependence on the nuclear receptor peroxisome proliferator-activated receptor α (PPARα)
Source: BMC Genomics. 2010 Jan 7;11:16. doi: 10.1186/1471-2164-11-16 (PMC2823686; doi:10.1186/1471-2164-11-16)
Supplement: Additional file 9 — Canonical pathways analysis using Ingenuity. Canonical pathways in an Ingenuity comparison between genes only regulated by WY or only by WY+HS in wild-type mice. [file 1471-2164-11-16-S9.XLS]

## Sheet: Sheet0
Ingenuity Canonical Pathways		AnalysisName	-Log(P-value)	Ratio	Molecules
Biosynthesis of Steroids		Genes altered by WY but not WY+HS	5.87E00	7.09E-02	FDPS, SQLE, FDFT1, DHCR7, EBP, IDI1, LSS, SC5DL, CYP8B1
Mitochondrial Dysfunction		Genes altered by WY but not WY+HS	5.62E00	1.18E-01	COX7A2, NDUFA9 (includes EG:4704), COX6C, NDUFS3, NDUFA13, ATP5C1, PRDX3, NDUFB9, NDUFS1, PARK7, GPD2, NDUFA11, TXN2, CAT, NDUFS2, GPX4, NDUFB2, COX4I1, NDUFA7, AIFM1
Oxidative Phosphorylation		Genes altered by WY but not WY+HS	5.55E00	1.27E-01	COX7A2, ATP6V0C, NDUFA9 (includes EG:4704), UQCR, COX6C, ATP5L, ATP5G2, ATP6V1A, NDUFS3, NDUFA13, ATP5C1, NDUFB9, NDUFS1, NDUFA11, PPA2, NDUFS2, NDUFB2, ATP5I, COX4I1, NDUFA7
Oxidative Phosphorylation		Genes altered by WY+HS but not WY	1.4E00	4.46E-02	NDUFA5, ATP5O, ATP6V1H, NDUFS6 (includes EG:4726), ATP5L, ATP6V1G1, COX7C (includes EG:1350)
Ubiquinone Biosynthesis		Genes altered by WY but not WY+HS	4.28E00	1.06E-01	NDUFB9, NDUFS1, NDUFA9 (includes EG:4704), NDUFA11, COQ3, NDUFS2, NDUFS3, NDUFB2, NDUFA13, NDUFA7, BCKDHB
VEGF Signaling		Genes altered by WY but not WY+HS	3.24E00	1.34E-01	RAF1, AKT2, VEGFB (includes EG:7423), MAPK3, FLT4, HIF1A, ACTG1, ELAVL1, VEGFA, ROCK1, AKT1, KDR, VCL
IL-8 Signaling		Genes altered by WY but not WY+HS	2.59E00	9.73E-02	RELA, RAF1, AKT2, VEGFB (includes EG:7423), RHOC, MAPK3, FLT4, GNAI1, MAP4K4, GNG5, IRAK1, VEGFA, ROCK1, GNAI2, GNAI3, FRAP1, AKT1, KDR
PI3K/AKT Signaling		Genes altered by WY but not WY+HS	2.57E00	1.02E-01	RELA, RAF1, AKT2, JAK1, YWHAB, MAPK3, ITGA2, LIMS1, MAP3K5 (includes EG:4217), FRAP1, AKT1, TSC2, HLA-B, YWHAQ (includes EG:22630)
Metabolism of Xenobiotics by Cytochrome P450		Genes altered by WY but not WY+HS	2.4E00	4.78E-02	GSTZ1, GSTT1, MGST1, CYP3A43, CYP2D26, GSTM6, CYP2B6 (includes EG:1555), MGST3, CYP51A1, EPHX1
Metabolism of Xenobiotics by Cytochrome P450		Genes altered by WY+HS but not WY	2.52E00	3.35E-02	ADH5 (includes EG:128), CYP2C38, CYP3A4, GSTM3 (includes EG:14864), CYP4B1, UGT2B10, ADH4
NRF2-mediated Oxidative Stress Response		Genes altered by WY but not WY+HS	2.1E00	9.19E-02	RAF1, MGST1, USP14, MAPK3, JUNB, MAP3K5 (includes EG:4217), ACTG1, TXNRD1, GSTT1, AKT1, CAT, UBE2K, MAP2K3, AOX1, NFE2L2, MGST3, EPHX1
NRF2-mediated Oxidative Stress Response		Genes altered by WY+HS but not WY	1.4E00	4.86E-02	GSTM3 (includes EG:14864), ACTB, STIP1, HSPB8, GCLC, SQSTM1, DNAJB1, CDC34 (includes EG:997), PTPLAD1
Glutathione Metabolism		Genes altered by WY but not WY+HS	1.99E00	7.07E-02	GSTZ1, GSTT1, MGST1, GSTM6, GPX4, ANPEP, MGST3
Cardiac Hypertrophy Signaling		Genes altered by WY but not WY+HS	1.74E00	7.69E-02	RAF1, RHOC, MAPK3, IL6R, GNAI1, ADCY6, ATF6, MAP3K5 (includes EG:4217), GNG5, ROCK1, GNAI2, GNAI3, FRAP1, AKT1, TGFB1, MAP2K3, GATA4, ADRB2
Ephrin Receptor Signaling		Genes altered by WY but not WY+HS	1.74E00	8.21E-02	RAF1, AKT2, VEGFB (includes EG:7423), MAPK3, ITGA2, GNAI1, ABL1, MAP4K4, GNG5, VEGFA, ROCK1, GNAI2, GNAI3, AKT1, SORBS1, EPHA2
Integrin Signaling		Genes altered by WY but not WY+HS	1.72E00	7.88E-02	RAF1, AKT2, RHOC, MAPK3, ITGA2, ABL1, PPP1CB, LIMS1, TLN1, ACTG1, ROCK1, ARF1, ARF5, AKT1, VCL, ITGA7
Stilbene, Coumarine and Lignin Biosynthesis		Genes altered by WY but not WY+HS	1.71E00	5.33E-02	PRDX6, CYP8B1, BCKDHB, PRDX2
Insulin Receptor Signaling		Genes altered by WY but not WY+HS	1.62E00	7.97E-02	RAF1, AKT2, FRAP1, AKT1, JAK1, MAPK3, TSC2, HLA-B, PPP1CB, STX4, VAMP2
PXR/RXR Activation		Genes altered by WY but not WY+HS	1.57E00	8.14E-02	RELA, AKT2, AKT1, NR1I3, CYP7A1, CYP2B6 (includes EG:1555), ABCC3
Thrombin Signaling		Genes altered by WY but not WY+HS	1.56E00	7.35E-02	RELA, RAF1, AKT2, RHOC, MAPK3, GNAI1, ADCY6, GNG5, ROCK1, GNAI2, GNAI3, F2RL3, AKT1, ARHGEF3, GATA4
Apoptosis Signaling		Genes altered by WY but not WY+HS	1.45E00	1.06E-01	ROCK1, CASP6, RAF1, RELA, TNFRSF1A, MAPK3, MAP4K4, MAP3K5 (includes EG:4217), FAS, AIFM1
Methane Metabolism		Genes altered by WY but not WY+HS	1.44E00	4.62E-02	CAT, PRDX6, PRDX2
JAK/Stat Signaling		Genes altered by WY but not WY+HS	1.44E00	1.09E-01	STAT6, RAF1, AKT2, FRAP1, AKT1, JAK1, MAPK3
Caveolar-mediated Endocytosis		Genes altered by WY but not WY+HS	1.43E00	9.76E-02	ITGA2, COPA, HLA-B, ABL1, COPB1, ITGA7, ACTG1, COPG
Relaxin Signaling		Genes altered by WY but not WY+HS	1.42E00	6.9E-02	GNAI2, VEGFA, GNAI3, RELA, AKT2, AKT1, MAPK3, ADCY6, GNAI1, GNG5
Linoleic Acid Metabolism		Genes altered by WY but not WY+HS	1.4E00	5.65E-02	CYP3A43, CYP2D26, PLA2G12A, CYP2B6 (includes EG:1555), PRDX6, CYP51A1, FADS1
IL-22 Signaling		Genes altered by WY but not WY+HS	1.4E00	1.48E-01	AKT2, AKT1, JAK1, MAPK3
Nicotinate and Nicotinamide Metabolism		Genes altered by WY but not WY+HS	1.4E00	6.2E-02	NNMT, AKT2, DMPK, MAPK3, MAP2K3, AOX1, ACVR2A, IRAK1
14-3-3-mediated Signaling		Genes altered by WY but not WY+HS	1.39E00	8.77E-02	RAF1, AKT2, AKT1, TUBB2C, YWHAB, TNFRSF1A, MAPK3, TSC2, YWHAQ (includes EG:22630), MAP3K5 (includes EG:4217)
Tight Junction Signaling		Genes altered by WY but not WY+HS	1.38E00	7.32E-02	RELA, EPB41, AKT2, AKT1, TNFRSF1A, TGFB1, HSF1, VAPA, STX4, VCL, ACTG1, PVRL2
IL-15 Signaling		Genes altered by WY but not WY+HS	1.36E00	1.04E-01	STAT6, RAF1, RELA, AKT2, AKT1, JAK1, MAPK3
IL-4 Signaling		Genes altered by WY but not WY+HS	1.36E00	9.72E-02	STAT6, HLA-DMA, AKT2, FRAP1, AKT1, JAK1, HLA-DQA1
IL-17 Signaling		Genes altered by WY but not WY+HS	1.32E00	9.59E-02	RELA, AKT2, AKT1, JAK1, MAPK3, MAP2K3, IL17RA
Arachidonic Acid Metabolism		Genes altered by WY but not WY+HS	1.31E00	4.25E-02	GSTZ1, CYP3A43, CYP2D26, PLA2G12A, PTGDS, CYP2B6 (includes EG:1555), GPX4, PRDX6, CYP51A1
Aminoacyl-tRNA Biosynthesis		Genes altered by WY+HS but not WY	1.35E00	3.61E-02	YARS, AARS, IARS
Protein Ubiquitination Pathway		Genes altered by WY+HS but not WY	1.85E00	4.98E-02	B2M, PSMC1, UBE2H (includes EG:7328), PSMD7, USP5, USP9X, CDC34 (includes EG:997), UBC, HLA-C, USP48
Tyrosine Metabolism		Genes altered by WY+HS but not WY	2.15E00	2.69E-02	ADH5 (includes EG:128), HPD, HGD, PNMT, ADH4
Inositol Metabolism		Genes altered by WY+HS but not WY	1.33E00	7.69E-02	ALDOA, APEX1
Fatty Acid Metabolism		Genes altered by WY+HS but not WY	1.45E00	3.17E-02	ADH5 (includes EG:128), CYP2C38, CYP3A4, CYP4B1, ACSL4, ADH4
Glycolysis/Gluconeogenesis		Genes altered by WY+HS but not WY	2.48E00	4.93E-02	ADH5 (includes EG:128), PGK2, PKLR, ALDOA, PFKL, GALM, ADH4
Methionine Metabolism		Genes altered by WY+HS but not WY	1.87E00	3.95E-02	AMD1, BHMT, MAT2B
Purine Metabolism		Genes altered by WY+HS but not WY	1.84E00	2.88E-02	POLR1C, ADSL, PSMC1, POLR2A, PRPS1, PKLR, GUCY2D, ADK, ATP5L, MYH9, ATP6V1G1, PAPSS2
Bile Acid Biosynthesis		Genes altered by WY+HS but not WY	1.3E00	3.09E-02	ADH5 (includes EG:128), CYP3A4, ADH4
Nitrogen Metabolism		Genes altered by WY+HS but not WY	1.39E00	2.26E-02	DMGDH, CA4, CA5A
Glycine, Serine and Threonine Metabolism		Genes altered by WY+HS but not WY	2.01E00	3.47E-02	PSAT1, BHMT, DMGDH, CHKA, GCAT
