# Supplementary material for: Analysis of the heat shock response in mouse liver reveals transcriptional dependence on the nuclear receptor peroxisome proliferator-activated receptor α (PPARα)
Source: BMC Genomics. 2010 Jan 7;11:16. doi: 10.1186/1471-2164-11-16 (PMC2823686; doi:10.1186/1471-2164-11-16)
Supplement: Additional file 10 — Excel spreadsheet of genes regulated by heat shock or by strain differences between wild-type and HSF1-null mice. Genes were originally from the Trinklein et al. (2004) study. Excel spreadsheet of genes regulated by heat shock or by strain differences between wild-type and HSF1-null mice. [file 1471-2164-11-16-S10.XLS]

## Sheet: HSF1-dep HS time course
Gene	HSF1 +/+ Mouse Fibroblasts Heat Shock 0 hours #1 Scanner7	HSF1 +/+ Mouse Fibroblasts Heat Shock 0 hours #2 Scanner7	HSF1 +/+ Mouse Fibroblasts Heat Shock 0 hours #3 Scanner7	HSF1 +/+ Mouse Fibroblasts Heat Shock 0.5 hours Scanner7	HSF1 +/+ Mouse Fibroblasts Heat Shock 1 hours Scanner7	HSF1 +/+ Mouse Fibroblasts Heat Shock 2 hours Scanner7	HSF1 +/+ Mouse Fibroblasts Heat Shock 3 hours Scanner7	HSF1 +/+ Mouse Fibroblasts Heat Shock 4 hours Scanner7	HSF1 +/+ Mouse Fibroblasts Heat Shock 6 hours Scanner7	HSF1 +/+ Mouse Fibroblasts Heat Shock 8 hours Scanner7	HSF1 -/- Mouse Fibroblasts Heat Shock 0 hours #1 Scanner7	HSF1 -/- Mouse Fibroblasts Heat Shock 0 hours #2 Scanner7	HSF1 -/- Mouse Fibroblasts Heat Shock 0 hours #3 Scanner7	HSF1 -/- Mouse Fibroblasts Heat Shock 0.5 hours Scanner7	HSF1 -/- Mouse Fibroblasts Heat Shock 1 hours Scanner7	HSF1 -/- Mouse Fibroblasts Heat Shock 2 hours Scanner7	HSF1 -/- Mouse Fibroblasts Heat Shock 3 hours Scanner7	HSF1 -/- Mouse Fibroblasts Heat Shock 4 hours Scanner7	HSF1 -/- Mouse Fibroblasts Heat Shock 6 hours Scanner7	HSF1 -/- Mouse Fibroblasts Heat Shock 8 hours Scanner7
GENE3934X	1.17283	1.36604	1.01396	1.07177	2.02792	1.85318	2.96905	2.08493	2.56685	1.65864	0.742262	0.50698	0.678302	0.528509	0.532185	0.570382	0.659754	0.63728	0.466516	0.721965
GENE3637X	0.888843	0.895025	0.965936	0.882703	1.8025	2.2974	3.83706	2.86791	2.67586	3.43426	0.61132	0.463294	0.450625	0.650671	0.554785	0.594604	0.543367	0.641713	0.554785	0.673617
GENE5374X	1.03526	1.1487	0.895025	0.876606	2.05623	2.23457	2.63902	2.62079	2.02792	2.44528	0.664343	0.486327	0.528509	0.655197	0.607097	0.615572	0.673617	0.650671	0.496546	0.742262
GENE4924X		0.76313	0.514057	0.668964	0.80107	0.858565	2.88786	10.8528		1.3566	0.547147		0.817902	0.668964			0.784584	0.795536	0.737135	0.952638
GENE4307X	0.48971	0.503478	0.532185	0.343885	1.06437	1.93187	3.07375	3.13834	2.41162	2.58471	0.441351	0.532185		0.435275	0.444421	1.20581	1.56917	1.58008	1.00696	1.30134
GENE4061X	1.18921	2.20381	1.37554	2.49666	1.54756	1.72907	2.23457	1.8025	2.82843	1.46409	0.307786		0.371131	0.320856			0.371131	0.373712		0.486327
GENE4184X	1.03526	1.25701	1.04247	0.946058	1.94531	2.32947	4.05584	3.45815	3.81055	4.14106	0.473029	0.41466	0.348686	0.450625	0.432269	0.517632	0.550953	0.602904	0.503478	0.678302
GENE5591X	2	2.36199	1.90528	2.2974	1.72907	1.38511	1.69349	1.17283	1.48452	1.18099	0.835088	0.598739	0.817902	0.806642	0.659754	0.63728	0.473029	0.463294	0.408951	0.456916
GENE7491X	1.41421	2.04202	1.64718	2.26577	1.6245	1.68179	1.90528	1.34723	1.52626	1.10191	0.517632	0.469761	0.510506	0.619854	0.503478	0.554785	0.858565	0.757858	0.678302	0.82932
GENE7549X	3.97237	4.85678	6.32033		6.32033	4.85678	5.6962	4.95883	3.86375	5.42642	0.238159	0.105843	0.11744	0.334482	0.153893	0.135842	0.239816	0.275476	0.602904	0.547147
GENE6548X	1.1487	1.36604	0.926588	0.702222	1.71713	1.87905	2.36199	2.31338	2.05623	2.90795	0.721965	0.68302	0.615572	0.615572	0.594604	0.602904	0.650671	0.558644	0.586417	0.650671
GENE8484X	1.45397	1.67018	1.15669	1.34723	1.94531	2.09943	2.60268	2.14355	2.67586	2.75108	0.721965	0.543367	0.668964	0.664343	0.426317	0.441351	0.435275	0.363493	0.528509	0.578344
GENE8280X	1.51572	1.6358	1.10957	1.56917	1.87905	2.05623	2.54912	2.12874	2.60268	2.53151	0.726986	0.550953	0.650671	0.598739	0.463294	0.48971	0.447513	0.356013	0.479632	0.628507
GENE8159X	1.49485	1.50525	1.19748	1.53688	1.76541	1.98618	2.51403	2.37841	2.80889	2.44528	0.752623	0.524858	0.619854	0.632878	0.450625	0.456916	0.524858	0.356013	0.460094	0.598739
GENE8797X	1.69349	3.03143	1.70527	2.11404	2.36199	2.14355	1.3566	1.20581	1.19748		0.598739	0.503478	0.63728	0.486327	0.496546	0.479632	0.68302	0.550953	0.687771	0.959264
GENE8268X	0.554785	0.907519		0.619854	1.31039	2.25012	2.49666	2.44528	2.14355	3.22657	0.456916		0.590496	0.594604			0.524858	0.476319		0.646176
GENE7311X	1.00696	1.29235	0.986233	1.39474	1.87905	2.01391	2.41162	2.15846	2.39496	1.71713	0.726986	0.486327	0.806642	0.528509	0.550953	0.521233	0.673617	0.61132	0.521233	0.737135
GENE6695X	1	1.53688	1.04972	1.6245	1.70527	1.81504	2.58471	1.98618	2.56685	1.51572	0.779165	0.547147	0.817902	0.503478	0.503478	0.574349	0.659754	0.562529	0.532185	0.61132
GENE5717X	1.75321	1.82766	1.58008	1.53688	1.85318	1.51572	1.94531	1.71713	1.75321	1.79005	0.554785	0.479632	0.496546	0.562529	0.517632	0.578344	0.702222	0.602904	0.602904	0.768438
GENE7070X	1.15669	1.10957	1.00696	0.747425	2.07053		3.41054	3.43426	2.73208	3.65533	0.594604	0.476319	0.486327	0.543367	0.586417	0.460094	0.63728	0.790041	0.566442	0.757858
GENE8948X	1.16473	1.41421	1.29235	1.07177	1.94531	2.17347	3.38698	2.78949	3.05252	4.05584	0.547147	0.376312	0.41466	0.423373	0.524858	0.503478	0.532185	0.574349	0.493116	0.61132
GENE5791X	0.732043	1.58008	1.72907	1.40444	2.56685	2.14355	1.79005	1.8025	1.8025	2.28153	0.598739	0.327598	0.41466	0.473029	0.539614	0.586417	0.619854	1.13288	0.678302	0.852635
GENE7665X	1.20581	0.926588	0.812252	0.742262	1.54756	1.31039	2.07053	2.47942	2.36199	2.26577	0.615572	0.61132	0.441351	0.632878			0.846745	0.562529		0.524858
GENE9193X	0.907519	0.907519	0.76313	0.63728	2.01391	3.20428	2.86791	2.18859	1.84038	2.31338	0.721965	0.460094	0.747425	0.655197	0.479632	0.550953	0.68302	1.03526	0.650671	0.737135
GENE8692X	1.02811	1.25701	0.97942	1.21419	1.65864	1.75321	2.20381	1.98618	2.32947	2.28153	0.602904	0.514057	0.594604	0.641713	0.543367	0.619854	0.697372	0.493116		0.692555
GENE9278X	1.12506	1.31039	1.25701	1.36604	1.81504	0.888843	3.13834	2.77022	3.01049	3.43426	0.493116	0.450625	0.463294	0.441351	0.562529	0.50698	0.517632	0.554785		0.742262
GENE5993X	0.965936	1.48452	1.53688	1.28343	1.97247	1.95884	2.26577	1.98618	2.18859	2.2974	0.795536	0.479632	0.578344	0.687771	0.521233	0.570382	0.619854	0.493116	0.543367	0.547147
GENE5867X	1.25701	1.94531		4.37717	1.27456		1.11729	0.835088	1.37554	0.946058	0.82932		0.707107	0.858565		0.547147		0.615572	0.351111
GENE6351X	1.03526	0.972655	1.10957	0.882703	1.89212	2.18859	3.75809	3.03143	2.96905	3.5801	0.493116	0.389582	0.348686	0.426317		0.514057		0.532185	0.432269	0.598739
GENE7488X	1.72907	2.23457	1.91853	2.32947	1.87905		1.50525	1.24833	1.84038	1.24833	0.82932	0.562529	0.835088	0.646176	0.543367	0.521233	0.578344	0.450625	0.378929
GENE7277X	1.40444	2.56685	1.67018	2.69447	2.04202		1.44393	1.09429	1.60214	1.33793	0.795536	0.473029	0.926588	0.697372	0.532185	0.535887	0.510506	0.476319		0.517632
GENE7075X	1.51572	2.80889	1.76541	2.14355	2.34567	1.34723	1.48452	1.19748	1.58008	1.50525	0.888843	0.550953	0.888843	0.673617	0.496546	0.514057	0.543367	0.510506	0.423373	0.517632
GENE7338X	1	1.02811	0.795536	0.888843	1.71713	2.32947	2.46229	2.28153	1.65864	2.37841	0.737135	0.50698	0.574349	0.668964	0.586417	0.650671	0.946058	0.716978	0.615572	0.692555
GENE7818X	1.05702	1.27456	1.02101	1.36604	1.68179	1.94531	2.58471	2.28153	2.67586	1.82766	0.659754	0.543367	0.624165	0.574349	0.598739	0.550953	0.61132	0.594604	0.586417	0.624165
GENE5846X	0.959264	1.20581	1.07177	1.11729	1.36604	1.68179	2.88786	1.82766	2.62079	2.21914	0.752623	0.598739	0.742262	0.63728	0.574349	0.514057	0.742262	0.602904	0.668964	0.539614
GENE7474X	1.07177	1.17283	0.846745	0.784584	1.8025	2.46229		3.5801	2.96905	3.41054	0.619854	0.50698	0.514057	0.68302	0.486327	0.678302	0.726986	0.628507	0.598739	0.757858
GENE7984X	0.959264	0.965936	1.02101	0.784584	1.91853	2.41162	3.34035	2.92817	2.73208	3.65533	0.602904	0.493116	0.456916	0.582367	0.510506	0.482968	0.602904	0.702222	0.514057	0.707107
GENE9331X	1.06437	1.04247	1.01396		2.07053	2.32947	3.34035	2.56685	2.67586	3.29436	0.550953	0.469761	0.438303	0.594604	0.510506	0.5	0.517632	0.716978	0.578344	0.646176
GENE8908X	1	0.993092	0.959264	0.747425	2.01391	2.32947	3.43426	3.07375	2.77022	3.43426	0.532185	0.5	0.456916	0.594604	0.5	0.532185	0.528509	0.742262	0.582367	0.687771
GENE7201X	1.25701	1.42405	1.16473	1.05702	2.08493	2.2974	3.13834	2.73208	2.69447	3.18215	0.503478	0.441351	0.435275	0.503478	0.539614	0.466516	0.510506	0.598739	0.586417	0.574349
GENE7096X	1.23114	1.49485	1.23114	1.07923	2.07053	2.11404	3.24901	3.18215	3.16017	3.63008	0.482968	0.432269	0.403321	0.469761	0.493116	0.479632	0.566442	0.586417	0.479632	0.517632
GENE6484X	0.615572	0.590496	0.517632	0.323088	2.86791	4.14106	6.36429	4.56305	4.53154	6.23332	0.570382	0.463294	0.420448	0.547147	0.456916	0.528509	0.650671	0.641713	0.482968	0.566442
GENE6991X	0.812252	0.965936		0.646176	1.84038	2.12874	2.51403	3.05252	2.05623	1.93187	0.742262		0.562529	0.619854	0.554785	0.632878	0.624165	0.707107	0.594604	0.702222
GENE7608X	1.20581	1.20581	1.14076	0.76313	1.77769	2.44528		3.16017	3.22657	4.37717	0.532185	0.469761	0.403321	0.50698	0.528509	0.486327	0.63728	0.628507	0.721965	1.07923
GENE5300X	1.32869	1.71713	1.49485	1.45397	2.12874	1.85318	2.26577	2.17347		2.63902	0.864537	0.63728	0.76313	0.624165	0.517632	0.444421	0.547147	0.41466	0.420448	0.673617
GENE5527X	1.75321	2.18859	1.8025	1.69349	1.95884	1.58008	1.60214	1.42405	1.68179	1.52626	0.806642	0.543367	1	0.61132	0.554785	0.521233	0.574349	0.460094	0.392292	0.574349
GENE5186X	1.18099	1.55833	1.23114	1.04247	2	2.07053	2.86791	2.88786	3.27161	3.75809	0.479632	0.411796	0.381565	0.463294	0.496546	0.550953	0.554785	0.582367	0.486327	0.659754
GENE4965X	1.04972	1.13288	0.97942	1.02101	1.82766	2.02792	2.25012	2.77022	2.58471	2.78949	0.554785	0.532185	0.528509	0.562529	0.496546	0.514057	0.692555	0.632878	0.63728	0.823591
GENE4977X	1.04972	1.09429	0.882703	0.678302	2.04202		3.03143	2.63902	2.39496	2.88786	0.594604	0.535887	0.45376	0.574349	0.659754	0.590496	0.768438	0.721965	0.702222
GENE5450X	1.32869	1.6358	1.43396	1.51572	1.90528	2.09943	2.90795	2.41162		2.8481	0.864537	0.539614	0.566442	0.632878	0.528509	0.486327	0.456916	0.444421	0.463294	0.655197
GENE5072X	1.29235	1.68179	1.14076	1.49485	1.69349		2.34567	1.85318	2.71321	2.08493	0.687771	0.578344	0.82932	0.650671	0.473029	0.517632	0.61132	0.41466	0.63728	0.768438
GENE3759X	0.360982	0.510506	0.373712		2.92817	5.06303	7.83536	3.5801	10.7034	5.38893	0.517632	0.392292	0.486327	0.582367	0.562529	0.48971	0.479632	0.403321	0.41466	0.473029
GENE1373X	1.31951	1.6245	1.50525	1.49485	1.89212	1.79005	2.51403	2.65737	2.60268	2.26577	0.61132	0.460094	0.61132	0.586417	0.517632	0.574349	0.476319	0.403321	0.444421	0.594604
GENE1768X	1.6358	1.97247	1.20581	1.64718	1.48452	1.54756	2.05623	2.28153	1.65864	1.6358	0.547147		0.332171	0.550953		0.384219		0.351111		0.395021
GENE3355X	2.05623	2.36199	1.69349	1.44393	2.44528	1.91853	1.61328	1.68179	1.7411	1.87905	0.712025	0.598739	0.650671	0.521233	0.582367	0.486327	0.406126	0.479632	0.400535	0.632878
GENE2636X	0.615572	0.712025	0.697372	0.907519	4.40762	4.08405		2.69447	4.40762	3.29436	0.607097		0.747425	0.5		0.444421	0.466516	0.403321	0.463294	0.582367
GENE3594X	1.03526	1.10957	0.852635	0.946058	1.81504	2.54912	3.70635	3.03143		3.45815	0.650671	0.50698	0.411796	0.664343	0.547147	0.664343	0.598739	0.678302	0.598739	0.742262
GENE4365X	1.07177	0.926588	0.737135	0.90125	1.51572	2.36199	2.69447	2.60268	2.58471	3.11666	0.590496	0.503478	0.460094	0.712025	0.562529	0.659754	0.68302	0.673617	0.624165	0.732043
GENE1063X	1.00696	1.40444	0.870551	1.49485	1.82766	2.18859	2.37841	2.51403	2.69447		0.716978	0.5	0.712025	0.586417	0.566442	0.578344	0.659754	0.615572	0.574349	0.747425
GENE580X	0.933033	0.952638	0.852635	0.812252	1.6358	2.31338	3.03143	2.92817	2.65737	3.43426	0.535887	0.400535		0.578344	0.426317	0.619854	0.602904	0.578344	0.469761
GENE1466X	0.986233	1.07923	0.972655	1.53688	1.61328	2.11404	2.71321	2.08493	2.94854	1.81504	0.702222	0.554785	0.632878	0.562529	0.607097	0.554785	0.619854	0.598739	0.528509	0.664343
GENE658X	1.25701	1.47427	1.15669	1.20581	2.05623	2.37841	2.63902	2.82843	3.07375	3.43426	0.517632	0.389582	0.460094	0.517632	0.50698	0.496546	0.554785	0.562529	0.426317	0.615572
GENE1377X	1.18921	1.44393	1.17283	1.09429	2.09943	2.67586	2.86791	3.43426	3.09513	3.29436	0.456916	0.386891	0.411796	0.447513	0.466516	0.50698	0.668964	0.566442	0.479632	0.582367
GENE1212X	1.85318	2.63902	1.38511	1.94531	1.75321	1.20581	1.79005	1.38511	1.59107	1.8025	0.668964	0.578344	0.784584	0.521233	0.482968	0.598739	0.632878	0.68302	0.438303	0.582367
GENE321X	2.15846	2.62079	2.49666	2.26577	2.53151	1.45397	1.93187	1.32869	1.59107	1.84038	0.752623	0.469761	0.562529	0.697372	0.438303	0.420448	0.482968	0.384219	0.479632	0.48971
GENE1303X	0.784584	0.795536	0.795536	0.870551	1.15669	1.29235	2.02792	2.09943	2.42839	2.2974	0.864537	0.768438	0.784584	0.888843	0.646176	0.721965	0.933033	0.582367	0.646176	0.858565
GENE853X	0.920188	0.97942	0.972655	0.80107	1.02101	1.26576	2.58471	1.90528	2.21914	2.60268	0.959264	0.707107	0.864537	0.876606	0.550953	0.697372	0.779165	0.628507	0.550953	0.721965
GENE648X	1.21419	2.37841	1.98618	2.14355	3.43426	2.18859	1.67018	0.986233	1.3566	1.02101	0.624165	0.351111	0.650671	0.496546	0.510506	0.737135	0.68302	0.716978	0.550953	0.668964
GENE1330X	0.269807	0.403321			0.882703	1.82766	2.41162	2.62079	3.20428	3.36359	0.260616		0.334482			0.97942	1.10191	1.14076	0.920188	0.840896
GENE2207X	1.25701	1.47427	1.05702	1.10957	2.02792	2.20381	3.13834	3.07375	3.45815	3.43426	0.493116	0.406126	0.426317	0.466516	0.524858	0.5	0.586417	0.578344	0.406126	0.619854
GENE2682X	1.40444	1.64718	1.36604	1.46409	2.01391	2	2.77022	1.85318	2.58471	2.20381	0.702222	0.532185	0.63728	0.624165	0.510506	0.493116	0.460094	0.384219	0.463294	0.594604
GENE2444X	1.6358	2.15846	1.67018	1.87905	2.07053	1.72907		1.84038	2.14355	1.43396	0.659754	0.528509	0.835088	0.590496	0.514057	0.493116	0.63728	0.45376	0.535887	0.655197
GENE3515X	2.04202	2.12874	2	2.17347	1.8025	1.59107	1.69349	1.20581	1.49485	1.21419	0.870551	0.659754	0.920188	0.840896	0.539614	0.602904	0.582367	0.438303	0.327598	0.41466
GENE577X	1.05702	1.04247	0.939523	0.840896	1.98618	2.36199	2.54912	2.75108	2.08493	2.36199	0.646176	0.5	0.479632	0.68302	0.574349	0.598739	0.668964	0.650671	0.61132	0.732043
GENE687X	0.972655	1.06437	0.469761	1.04247	0.913831	0.817902	0.986233	39.1245	1.12506		0.795536	0.664343	1.05702	0.632878		0.590496	0.619854	0.721965		0.655197
GENE2439X	2.88786	2.15846	2.41162	1.79005	2.65737	2.11404	2.07053	1.42405	1.07923	1.48452	0.358489	0.307786	0.273573	0.397768	0.389582	0.773782	0.913831	0.972655	0.535887	0.795536
GENE1443X	2.53151	2.67586	2.69447	1.77769	2.60268	1.87905	1.8025	1.91853	1.28343	1.68179	0.438303	0.882703	0.346277	0.373712	0.435275	0.444421	0.607097	0.45376	0.476319	0.664343
GENE2269X	1.29235	0.535887	1.39474	16.7955	1.14076	1.11729	1.18921	1.02101	1.46409	1.23971	0.646176	0.582367	0.668964	0.747425	0.628507	0.673617	0.721965	0.628507	0.664343	0.907519
GENE575X	1.13288	1.19748	1.28343	0.895025	1.95884	2.44528	3.89062	3.53081	3.4822	4.40762	0.486327	0.360982	0.334482	0.463294	0.460094	0.528509	0.510506	0.547147	0.528509	0.646176
GENE97X	0.554785	0.659754		0.773782	2.28153	2.73208	4.11246	1.71713	3.20428	2.65737	0.524858	0.466516	0.668964	0.566442				0.463294	0.447513	0.482968
GENE2246X	1	0.779165	0.90125	0.870551	1.18099	1.10957	3.27161	2.90795	2.39496	2.94854	0.773782	0.594604	0.619854	0.641713	0.659754	0.692555	0.650671	0.68302	0.619854	0.790041
GENE919X	1.05702	1.04972	1.05702	0.812252	2.07053	2.31338	2.8481	1.90528	2.28153	2.36199	0.721965	0.586417	0.521233	0.624165	0.687771	0.68302	0.558644	0.50698	0.570382	0.712025
GENE3346X	0.757858	1.27456	1.02101		1.26576	1.50525	2.58471	4.14106	2.23457	1.91853	0.697372	0.574349	0.76313	0.547147	0.646176	0.668964	0.712025	0.598739	0.574349	0.659754
GENE1934X	0.30566	0.316439	0.283221	0.417544	8.9383	16.7955	21.1121	10.4831	22.6274	16.1113	0.238159	0.266093	0.314253	0.334482	0.31864	0.255253	0.332171	0.251739	0.295248	0.532185
GENE57X	1.11729	1.16473	0.952638	0.752623	1.28343	1.10191		1.93187	2.46229	2.96905	0.986233	0.726986	0.965936	0.870551	0.641713	0.646176	0.852635	0.602904	0.48971	0.864537
GENE2388X	1.03526	1	0.692555	0.463294	1.23971	1.52626	1.60214	1.72907	1.46409	2.80889	0.558644		0.628507			0.473029		1.07177	0.697372	1.14076
GENE1889X	0.535887	0.68302		0.598739	1	1.40444	1.8025	1.52626	1.58008	2.17347	0.864537	1.59107	0.624165	0.795536	0.712025	0.876606	0.97942	1.13288	0.817902	0.876606
GENE1411X	1.6245	2	1.72907	2.04202	1.40444	1.40444	1.75321	1.23971	1.76541	1.42405	0.812252	0.586417	1.00696	0.732043	0.547147	0.554785	0.678302	0.479632	0.423373	0.558644
GENE3849X	1.03526	1.13288	0.986233	1.42405	1.81504		2.65737	2.42839	2.78949	1.91853	0.752623	0.528509	0.628507	0.550953	0.641713	0.63728	0.697372	0.628507	0.558644	0.712025
GENE3045X	1.44393	2.77022	2.01391	2.69447	2.28153	1.65864	1.01396		0.712025	0.933033	0.986233	0.547147	0.939523	0.48971	0.476319	0.517632		0.558644		0.521233
GENE3899X	1.67018	2.26577	2.2974	1.89212	2.08493	1.24833	1.71713	1.18921	1.30134	1.08673	0.858565	0.514057	0.650671	0.678302	0.598739	0.687771	0.598739	0.550953	0.482968	0.624165
GENE53X	1.04247	1.23971	0.986233		1.6245	1.56917	2.56685	2.12874	2.94854	2.11404	0.752623	0.514057	0.82932	0.578344	0.61132	0.586417	0.574349	0.539614	0.615572	0.702222

## Sheet: HSF1-indep HS time course
GID	HSF1 +/+ Mouse Fibroblasts Heat Shock 0 hours #1 Scanner7	HSF1 +/+ Mouse Fibroblasts Heat Shock 0 hours #2 Scanner7	HSF1 +/+ Mouse Fibroblasts Heat Shock 0 hours #3 Scanner7	HSF1 +/+ Mouse Fibroblasts Heat Shock 0.5 hours Scanner7	HSF1 +/+ Mouse Fibroblasts Heat Shock 1 hours Scanner7	HSF1 +/+ Mouse Fibroblasts Heat Shock 2 hours Scanner7	HSF1 +/+ Mouse Fibroblasts Heat Shock 3 hours Scanner7	HSF1 +/+ Mouse Fibroblasts Heat Shock 4 hours Scanner7	HSF1 +/+ Mouse Fibroblasts Heat Shock 6 hours Scanner7	HSF1 +/+ Mouse Fibroblasts Heat Shock 8 hours Scanner7	HSF1 -/- Mouse Fibroblasts Heat Shock 0 hours #1 Scanner7	HSF1 -/- Mouse Fibroblasts Heat Shock 0 hours #2 Scanner7	HSF1 -/- Mouse Fibroblasts Heat Shock 0 hours #3 Scanner7	HSF1 -/- Mouse Fibroblasts Heat Shock 0.5 hours Scanner7	HSF1 -/- Mouse Fibroblasts Heat Shock 1 hours Scanner7	HSF1 -/- Mouse Fibroblasts Heat Shock 2 hours Scanner7	HSF1 -/- Mouse Fibroblasts Heat Shock 3 hours Scanner7	HSF1 -/- Mouse Fibroblasts Heat Shock 4 hours Scanner7	HSF1 -/- Mouse Fibroblasts Heat Shock 6 hours Scanner7	HSF1 -/- Mouse Fibroblasts Heat Shock 8 hours Scanner7
GENE4798X	1.39474	2.46229	1.75321	2.47942	1.64718	0.952638	0.795536	0.547147	0.692555	0.532185	1.76541	1.02811	1.42405	1.21419	0.952638	0.858565	0.582367	0.558644	0.5	0.624165
GENE4573X	0.655197	0.716978		0.5	1	0.632878	0.450625	0.486327	0.371131		2.18859	1.87905		2	1.46409	1.60214	1.09429	1.53688	1.38511	1.86607
GENE3888X	1.56917	2	1.7411	2.32947	1.3566	0.721965	0.707107	0.655197	0.721965	0.562529	1.69349	1.10957	1.75321	1.58008	0.795536	0.668964	0.668964	0.456916	0.524858	0.939523
GENE3837X	0.835088	0.913831	0.773782	0.48971	0.806642	0.668964	0.63728	0.619854	0.408951	0.692555	1.44393	1.34723	1.25701	1.49485	1.53688	1.43396	1.41421	1.77769	1.55833	1.79005
GENE4294X	0.952638	0.97942	0.959264	0.784584	1.16473	0.707107	0.747425	0.716978	0.993092	2.88786	0.615572	0.550953	0.460094	0.619854	1.15669	0.737135	1.06437	1.37554	2.25012	4.11246
GENE5267X	0.496546	0.624165	0.381565	0.291183	1.33793	1.15669	2.01391	1.64718		4.40762	0.360982		0.358489	0.373712	0.528509	0.920188	1.46409	2.11404	3.29436	5.31474
GENE4886X	0.444421	0.528509	0.48971	0.392292	1.16473	1.03526	2.15846	1.75321	2.26577	3.65533	0.406126	0.400535	0.343885	0.450625	0.590496	0.558644	1.45397	2.60268	3.50642	5.31474
GENE5492X	0.447513	0.476319	0.376312	0.325335	1.38511	1.27456	2.54912	1.82766	1.84038	4.11246	0.325335	0.275476	0.277392	0.29937	0.673617	0.858565	1.77769	2.73208	4.16986	7.01285
GENE5056X		0.732043	0.539614		1.04247	0.835088	1.76541	1.56917	1.97247	2.17347	0.479632	0.397768	0.353553	0.503478	0.528509	0.846745	1.60214	1.3566	2.39496	3.05252
GENE5454X	0.732043	0.742262	0.5	0.48971	0.846745	0.562529	0.726986	0.737135	0.806642	1.10191	1.84038	1.01396	1.23971	1.79005	1.33793	1.56917	1.00696	1.68179	1.39474	1.61328
GENE5500X	0.34151	0.426317	0.397768	0.267943	0.641713	0.384219	0.295248	0.363493	0.283221	0.411796	3.89062	3.09513	3.09513	3.31728	1.85318	1.6245	1.67018	4	2.80889	3.03143
GENE4853X	0.558644	0.716978	0.517632	0.31864	1.50525	0.97942	1.38511	0.926588	1.41421	2.01391	0.697372	0.510506	0.602904	0.594604	0.840896	1.07177	1.41421	3.13834	1.97247	2.82843
GENE5215X	0.517632	0.496546	0.435275		0.650671	0.50698	0.373712		0.41466	0.444421	2.73208	2.02792	2.05623	1.98618	1.86607	1.46409	1.25701	2.18859	1.33793	1.69349
GENE5433X	0.320856	0.346277	0.334482	0.233258	1.21419	1.39474	3.53081	2.34567	4.02782	6.6807	0.233258	0.180491	0.171943	0.234881	0.602904	0.946058	1.76541	2.71321	6.19026	10.4107
GENE5332X	0.517632	0.668964	0.438303	0.479632	0.888843	0.817902	0.535887	0.476319		0.316439	1.98618		1.3566	1.51572	1.38511	2.41162	1.33793	3.03143	1.65864	2.58471
GENE5574X	0.493116	0.624165	0.659754	0.535887	1.04247	0.933033	1.67018	1.16473	1.53688	2.21914	0.550953	0.441351	0.50698	0.655197	0.655197	0.817902	1.60214	2.07053	2.63902	3.83706
GENE5142X	0.30566	0.31864	0.351111		1	1.21419	2.82843	2.02792	2.28153	3.73213	0.376312	0.426317	0.356013	0.325335		0.598739	2.09943	2.2974	2.58471	3.53081
GENE5387X	0.82932	0.913831	0.933033	0.655197	1.02101	0.68302	0.732043	0.619854	1.04247	3.91768	0.586417	0.486327	0.444421	0.532185	0.972655	0.823591	1.37554	1.36604	2.58471	6.36429
GENE4301X	0.432269	0.664343	0.532185	0.517632	0.959264	1.12506	0.946058	0.790041	0.607097	0.742262	1.23971	0.768438	0.920188	1.08673	0.920188	2.23457	1.59107	3.09513	1.8025	2
GENE4152X	0.80107	0.864537	0.646176	0.5	0.882703	0.926588	1.21419	1.20581	1.49485	2.31338	0.858565	0.790041	0.624165	0.779165		0.864537	0.823591	1.15669	1.3566	2.94854
GENE4620X	1.04247	1.24833	0.757858	0.702222	1.00696	0.972655	0.952638	0.846745	0.76313	1.05702	0.697372	0.632878	0.582367	0.768438	0.812252	1.18099	1.53688	1.87905	2.02792	2.02792
GENE4747X	0.817902	0.702222	0.76313	0.562529	0.97942	0.840896	0.965936	1	1.34723	3.55537	0.668964	0.521233	0.514057	0.550953	0.707107	0.742262	1.38511	1.55833	2.41162	3.94493
GENE3941X	0.535887	0.624165	0.574349	0.460094	0.716978	0.517632	0.586417	0.570382	0.408951	0.463294	2.60268	2.04202	1.91853	2.60268	2.01391	2.15846	1.71713	1.47427	1.34723	1.20581
GENE4211X	0.479632	0.574349	0.594604	0.429283	0.965936	0.697372	0.678302	0.659754	0.486327	0.655197	1.42405	1.40444	1.12506	1.40444	2.25012	2.60268	1.97247	1.79005	1.67018	1.3566
GENE3989X	0.574349	0.554785	0.45376	0.590496	1.91853	0.895025	0.920188	0.726986	0.846745	1.39474	0.432269	0.386891	0.351111	0.768438	1.49485	2.77022	2.54912	1.6245	3.11666	3.65533
GENE4329X	0.712025	0.632878	0.532185	0.550953	1.00696	0.823591	0.920188	0.712025	0.61132	0.716978	0.946058	0.737135	1.06437	0.673617	1.79005	2.60268	2.78949	1.65864	1.47427	2
GENE4081X	0.882703	0.707107	0.876606	0.460094	0.888843	0.721965	1.23971	1.27456	1.34723	2.04202	0.817902	0.926588	0.806642	0.823591	0.852635		0.972655	1.07177	1.71713	1.87905
GENE3623X	0.435275	0.524858	0.624165	0.5	0.876606	0.406126	0.403321	0.482968	0.368567	0.400535	2.65737	2.11404	2.04202	2.39496	1.43396	2.26577	1.75321	2	1.8025	2.39496
GENE5588X	0.664343	0.68302	0.403321	0.479632	0.790041	1.25701		2.36199	2.01391	1.6358	0.417544		0.5		0.858565	1.15669	1.81504	1.3566	1.56917	1.8025
GENE4788X	0.594604	0.687771	0.594604	0.5	0.687771	0.554785	0.82932	0.747425	0.817902	1.23114	1.33793	1.3566	0.864537	2.01391	0.97942	1.37554	1.89212	1.12506	1.59107	2.39496
GENE4424X	0.554785	0.420448	0.438303	0.316439	0.558644	0.562529	0.408951	0.632878	0.550953	0.550953	2.01391	1.71713	1.33793	1.56917	3.13834	3.13834	2.15846	2.31338	2.04202	1.69349
GENE5664X	0.590496	0.726986	0.469761	0.558644	1.01396	0.90125	1.34723	1.25701	1.31039	2.12874	0.732043		0.732043	0.687771		0.784584	1.25701	1.60214	1.68179	2.12874
GENE4521X	0.726986	0.864537	0.742262	0.524858	0.678302		1.33793	1.11729	1.33793	2.65737	0.726986	0.664343	0.63728	0.812252	0.687771	0.80107	1.06437	1.18921	1.71713	3.86375
GENE5650X	0.336808	0.514057	0.30566	0.716978	0.870551	0.76313	0.965936	1.05702	1.03526	1.1487	2.07053	0.965936	1.14076	1.44393	1.70527		1.54756	1.60214	1.60214	1.44393
GENE4339X	0.582367	0.664343		0.329877	0.632878	0.479632	0.376312	0.482968	0.473029	0.463294	1.98618	1.69349	1.43396	1.11729	1.76541	2.77022	1.71713	2.75108	1.97247	2.62079
GENE6256X	0.668964	0.747425	0.628507	0.473029	1.10191	1.02811	1.67018	1.43396	1.61328	2.54912	0.514057	0.441351	0.460094	0.50698	0.615572	0.864537	1.39474	1.76541	2.31338	3.73213
GENE5933X	0.486327	0.554785	0.539614	0.602904	1.06437		1.42405	1.45397	1.81504	2.11404	0.48971		0.417544	0.517632		0.876606	1.19748	1.69349	2.09943	3.45815
GENE7238X	0.384219	0.482968	0.45376		1.10191	1.15669	2.23457	1.89212	2.46229	3.43426	0.316439	0.301452	0.327598	0.334482	0.619854	0.926588	2.11404	1.94531	2.88786	3.70635
GENE7555X	0.50698	0.503478	0.650671	0.521233	1.04247	1.00696	1.22264	1.40444	1.39474	1.81504	0.619854		0.566442	0.702222		0.926588	1.54756	1.58008	1.91853	2.41162
GENE7242X	0.823591	0.939523	0.757858	0.420448	0.907519	0.835088	1.19748	1.26576	1.26576	2.46229	0.907519	0.712025	0.594604	0.82932	0.721965	0.882703	1	1.06437	1.52626	3.41054
GENE6083X	0.61132	0.806642	0.482968	0.479632	2	0.650671	0.441351	0.503478	0.309927			1.84038	1.64718	1.69349	2.05623	2.42839	1.10957	1.75321	1.03526	1.90528
GENE9407X	0.578344	0.806642	0.524858	0.659754	1.12506	1.04972	0.768438	0.858565	0.692555	0.858565	0.952638	0.737135	0.697372	0.858565	1.01396	2.09943	1.91853	2.69447	1.46409	2.01391
GENE7045X	0.641713	0.602904		0.408951	0.752623		0.858565	0.913831	0.852635	1.18099	1.44393	0.823591	1.08673	1.01396	1.14076	2.09943	1.34723	1.7411	1.14076	1.25701
GENE8642X		0.63728	0.632878		0.817902	0.864537	1.10957	1.12506	1.28343	1.61328	0.582367	0.566442	0.517632	0.607097	0.664343	0.779165	1.30134	1.6358	4.72397	2.49666
GENE7375X	0.986233	1.15669	0.993092	0.732043	1.19748	0.747425	0.737135	0.732043	0.895025	2.56685	0.632878	0.524858	0.562529	0.650671	1.05702	0.790041	1.07923	1.24833	2.02792	3.91768
GENE7864X	0.952638	0.806642	0.554785	0.460094	0.946058		1.16473	1.14076	1.48452	2.41162	0.732043		0.697372			0.716978			1.76541	1.77769
GENE5842X	0.768438	0.80107	0.514057	0.607097	1.02811	0.586417	0.521233	0.790041		0.558644	1.60214	1.19748	1.8025	1.40444	1.27456	1.38511	1.65864	1.51572	1.1487	1.53688
GENE6038X	0.747425	0.773782	0.779165	0.316439	1	0.615572	0.456916	0.482968	0.329877	0.376312	2.78949	1.85318	1.90528	2.15846	2.73208	2.20381	1.21419	1.49485	1.27456	1.42405
GENE8076X	0.806642	0.926588	0.50698	0.535887	1.00696	0.655197	0.438303	0.479632	0.34151	0.397768	2.37841	1.89212	2.02792	1.87905	1.53688	1.90528	1.46409	1.58008	1.36604	1.67018
GENE5712X	0.291183	0.469761	0.408951	0.535887	0.784584	0.460094	0.5	0.5	0.400535	0.450625	2.96905	1.14076	1.44393	1.75321		3.68075	2.02792	5.02805	2.11404	2.96905
GENE6923X	0.986233	1.24833	0.420448	0.712025	1.1487	1.16473	0.823591	0.795536	0.558644	0.757858	1.18099		1.04972	1.04247	0.784584	0.972655	1.08673	2.34567	1.43396	2.07053
GENE6649X	0.721965	0.716978	0.528509	0.598739	1.07177	0.473029	0.493116	0.460094	0.397768	0.444421	2.78949	1.94531	2.09943	1.58008		1.31951	1.52626	2.42839	1.58008	2.17347
GENE8073X	0.840896	1.09429	0.668964	0.888843	0.965936	0.543367	0.687771	0.441351	0.628507	0.535887	1.91853	1.28343	1.69349	1.26576	1.17283	1.46409	1.48452	1.53688	0.993092	1.69349
GENE8358X	0.721965	0.779165	0.687771	0.479632	1.30134	0.97942	1.69349	1.31951	1.58008	2.28153	0.615572	0.517632	0.524858	0.550953	0.594604	0.732043	1.10191	1.51572	2.21914	3.50642
GENE9187X	0.528509	0.846745	0.441351	0.514057	1.16473	0.888843	0.63728	0.615572		0.476319	1.59107		1.43396	1.50525	1.75321	2.32947	1.07177	2.02792	1.17283	1.44393
GENE8613X	0.441351	0.578344	0.466516	0.539614	1.10191	0.82932	0.712025	0.712025	0.737135	0.952638	1.71713	0.888843	1.19748	1.31951	1.28343	1.69349	1.53688	1.69349	1.65864	2.14355
GENE7738X	0.469761	0.582367	0.510506	0.473029	1.11729		1.81504	1.90528	2.01391	3.07375	0.438303	0.366021	0.389582	0.429283	0.659754	0.952638	1.56917	2.17347	2.90795	3.75809
GENE8048X	0.716978	0.752623	0.80107	1.04972	0.790041	0.82932	0.632878	0.655197	0.664343	0.707107	1.79005	1.16473	1.06437		1.12506	1.55833	1.07923	1.85318	1.34723	1.65864
GENE6559X		0.876606	0.30566	0.384219	0.726986	0.45376	0.323088	0.432269	0.287175		3.34035		2.46229	2.65737	1.67018	2.05623	1.33793	2.41162	1.28343	2.34567
GENE7214X	0.646176	0.817902	0.417544	0.411796	1.26576	1.11729	1.91853	1.54756	1.52626	2.67586	0.429283	0.479632		0.466516	0.607097	0.784584	1.13288	1.56917	2.08493	3.75809
GENE8650X	0.586417	0.773782	0.779165	0.790041	1.67018	2.62079	2.78949	1.26576	2.07053	1.69349	0.76313	0.48971	0.790041	0.586417	0.68302	0.768438	0.972655	1.10957	0.795536	0.852635
GENE8240X	0.578344	0.812252	0.732043	0.45376	0.80107	0.554785	1.07923	0.707107	0.673617	0.920188	1.51572	1.18921	1.30134	1.05702	1.47427	1.43396	1.84038	1.50525	1.58008	1.32869
GENE8169X	0.641713	0.823591		0.795536	1.18099	0.768438	0.547147	0.659754	0.655197	0.76313	1.19748	0.806642	1.18921	1.04247	1.23114	1.45397	1.39474	1.91853	1.33793	1.90528
GENE5951X	0.547147	0.558644	0.466516	0.376312	0.721965	0.895025	0.852635	0.602904	0.68302		1.02811	0.790041	0.946058	1.07177	1.40444	2.80889	2.26577	2.17347	1.76541	2.88786
GENE6436X	0.641713	0.566442	0.852635	0.562529	0.926588	0.594604	0.426317	0.514057	0.348686	0.473029	2.05623	1.44393	1.3566	1.30134	2.04202	2.2974	2.25012	2.47942		2.11404
GENE7427X	0.417544	0.406126		0.397768	0.668964	0.570382		0.532185			1.76541	1.34723	2.32947	1.55833	1.29235	2.26577	1.02101	1.53688	1.23114	1.47427
GENE7207X	0.524858	0.628507	0.582367	0.510506	0.888843	0.692555	0.48971	0.570382	0.447513	0.528509	2.39496	1.89212	1.79005	1.98618	1.76541	2.04202	1.75321	1.6245	1.30134	1.16473
GENE6045X	0.435275	0.707107	0.61132	0.562529	1.29235	1.02811	0.646176	0.742262	0.476319	0.697372	2.04202	1.15669	1.07177	1.31039	1.28343	1.60214	0.840896	2.82843	1.61328	1.69349
GENE7204X	0.510506	0.586417	0.521233	0.517632	1.09429		1.54756	1.44393	1.55833	2.21914	0.521233	0.426317		0.543367	0.578344	0.664343	1.32869	2.08493	2.73208	4.25748
GENE9110X	0.624165	0.673617	0.403321	0.285191	0.726986	0.90125	0.68302	0.742262	0.602904	0.965936	1.09429	0.939523	0.913831	0.907519	1.79005	2.05623	2.32947	2.36199	2.51403	2.46229
GENE9329X	1.15669	1.87905	2.2974	3.16017	1.37554	1.01396	0.784584	0.726986	0.939523	0.659754	1.23114	1.18099	1.27456	1.33793	1.07177	0.773782	0.712025	0.386891	0.438303	0.510506
GENE8469X	2.05623	1.84038	1.50525	1.76541	1.38511	0.619854	0.469761	0.429283	0.456916	0.366021	2.49666	2.01391	2.20381	2.15846	1.31951	0.920188	0.768438	0.444421	0.476319	0.742262
GENE8945X	1.19748	1.09429	0.959264	1.12506	1.98618	1.33793	1.15669	0.795536	0.895025	0.870551	0.423373	0.45376	0.389582	0.48971	1.08673	1.6358	1.22264	1.75321	1.41421	1.90528
GENE6527X	0.716978	0.784584	0.619854	0.48971	0.779165	0.650671	0.721965	0.624165	0.435275	0.532185	1.71713	1.19748	1.06437	1.60214	1.3566	2.09943	1.7411	2.37841	1.33793	1.97247
GENE8072X	1.47427	0.624165	0.34151	0.34151	0.852635	1.15669	2.01391	1.6358	1.42405	2.73208	0.535887	0.479632	0.514057	0.514057	0.543367	0.790041	1.32869	1.75321	2.41162	4.59479
GENE9459X	0.476319	0.664343	0.702222	0.510506	1.02811	0.965936	1.45397	1.18921	1.33793	2	0.76313	0.598739	0.562529	0.697372	0.716978	0.76313	1.58008	2.12874	2.08493	2.75108
GENE5878X	1	1.07177	0.773782	0.852635	1.71713	0.784584	0.747425	0.641713	0.521233	0.566442	1.76541	0.952638	1.18921	0.852635	1.06437	1.11729	1.11729	1.93187	1.08673	1.53688
GENE7079X	0.959264	1.17283	0.521233	0.795536	1.46409	1.20581	0.795536	0.752623	0.598739	0.858565	1.04247	0.747425	0.795536	0.795536	0.80107	1.15669	1.23971	2.58471	1.43396	1.87905
GENE9408X	0.368567	0.423373	0.30566	0.289172	1.23114	1.56917	3.09513	2.31338	3.43426	4.82323	0.307786	0.266093	0.25349	0.31864	0.598739	1.04972	2.31338	3.05252		10.6295
GENE7782X	0.747425	0.933033	0.450625	0.543367	1.6245	2.41162	2.92817	1.59107	1.27456	1.3566	0.392292	0.363493	0.301452	0.403321	0.641713	1.09429	1.47427	2.75108	1.65864	2.23457
GENE6963X	0.846745	0.697372	0.920188	0.473029	0.959264	0.97942	1.40444	0.852635	0.641713	0.795536	0.888843	0.757858	0.673617	0.641713	1.03526	1.17283	2.49666	2.09943	2.23457	1.6245
GENE5751X	0.41466	0.532185	0.441351	0.435275	0.817902	0.920188	1.02811	0.562529	0.602904	0.68302	1.08673	0.812252	0.632878	0.90125	1.77769	3.11666	2.67586	2.37841	2.2974	3.18215
GENE9342X	0.673617	0.779165	0.521233	0.80107	0.907519	0.946058	0.965936	0.61132	0.737135	0.678302	1.02811	0.650671	0.80107	0.90125	1.41421	2.32947	1.68179	1.82766	1.69349	2.20381
GENE9448X	0.773782	0.946058	0.496546	0.619854	1.48452	2.37841	2.28153	1.39474	1.28343	1.31039	0.429283	0.325335	0.363493	0.395021		0.939523	1.45397	2.36199	1.61328	2.25012
GENE6405X	0.664343	0.707107	0.692555	0.646176	0.823591	0.590496	0.624165	0.61132	0.558644	0.586417	1.22264	1.33793	1.79005	2.34567	1.48452	1.68179	1.33793	1.53688	1.37554	1.59107
GENE6339X	0.664343	0.852635	0.726986	0.562529	0.97942	0.598739	0.447513	0.590496	0.406126	0.547147	1.91853	1.46409	1.98618	1.55833	1.97247	1.71713	1.53688	1.7411	1.19748	1.3566
GENE7884X	0.466516	0.619854	0.476319	0.397768	1.02811	1.02811	1.53688	1.72907	2.11404	3.11666	0.41466	0.408951	0.392292	0.48971	0.63728	0.80107	1.75321	2.15846	3.53081	4.50023
GENE6342X	0.578344	0.840896	0.747425		1.06437	0.632878	0.510506	0.438303	0.339151	0.562529	1.89212	1.25701	1.56917	1.45397	2.08493	1.64718	1.56917	1.69349	1.36604	1.39474
GENE7095X	0.707107	0.479632	0.348686	0.607097	1.52626	0.795536			0.82932	1.24833		0.327598	0.279322	0.624165	1.30134	2.54912	2.53151	1.70527	3.07375	4.34694
GENE7470X	0.486327	0.554785	0.307786	0.363493	0.63728	0.628507	0.582367	0.668964	0.773782	1.22264	1.77769	1.72907	1.60214	2.41162	1.43396	1.33793	1.69349	1.79005	1.75321	1.86607
GENE8135X	0.378929	0.712025	0.316439	0.400535	1.02811	0.732043	0.510506	0.732043	0.594604	1.13288	2.39496	1.54756	2.56685	1.67018	1.05702	0.852635	1.05702	2.15846	1.86607	2.56685
GENE8264X	0.835088	1.24833	0.817902	0.876606	1.49485	1.15669	1.18921	0.939523	0.80107	1.48452	0.469761		0.473029	0.426317		1.10957	1.84038	1.6245	1.24833	1.46409
GENE8301X	0.646176	0.835088	0.840896	0.558644	0.920188	0.466516	0.432269	0.389582	0.314253	0.408951	2.32947	2.69447	1.75321	2.21914	1.94531	1.44393	1.42405	1.67018	1.44393	1.77769
GENE6458X	0.48971	0.469761	0.586417	0.408951	0.97942	1.25701	1.55833	1.79005	1.52626	2.82843	0.503478	0.420448	0.493116	0.503478	0.673617	0.926588	1.61328	2	2.80889	4.02782
GENE7332X	0.619854	0.864537	0.742262	0.602904	1.00696	0.566442	0.48971	0.438303	0.323088	0.444421	2.73208	1.69349	2.46229	1.85318	1.91853	1.22264	1.36604	1.61328	1.39474	1.58008
GENE7329X	0.590496	0.528509	0.547147	0.450625	1.71713	1.82766		2.34567		3.43426	0.447513	0.403321	0.493116	0.659754	0.907519	0.965936	1.94531	1.68179	1.40444	2.12874
GENE6613X	0.747425	1.11729	1.07923	1.37554	1.46409	1.3566	1.15669	0.76313	1.26576	0.864537	0.460094		0.469761	0.397768	1.07177	1.58008	1.36604	1.00696	1.10957	1.93187
GENE7447X	0.532185	0.888843	0.790041	0.469761	0.63728	0.539614	0.456916	0.366021	0.371131	0.384219	2.20381	2.05623	2.56685	2.65737	2.49666	2.05623	1.65864	1.49485	1.31039	1.32869
GENE8396X	0.248273		0.343885	0.25	0.450625		0.25				1.54756		0.913831	0.926588	2.17347	3.86375	3.38698	2.25012	2.44528	2
GENE7708X	0.521233	0.628507	0.594604	0.514057	0.97942	0.846745	1.45397	1.20581	1.47427	2.37841	0.624165	0.554785	0.543367	0.721965	0.673617	0.907519	1.22264	1.86607	2.94854	3.4822
GENE6443X	0.779165	1.00696	0.68302	0.476319	1.00696	0.913831	0.784584	0.659754	0.641713	0.82932	1.10191	1.08673	0.678302	1.23114	1.30134	1.50525	2.36199	1.56917	1.48452	1.44393
GENE8849X	0.615572	0.757858	0.41466	0.479632	1.02811	1.15669	1.58008	1.65864	1.71713	2.26577	0.582367		0.721965	0.646176		0.607097	1.18921	1.67018	1.34723	2
GENE6160X	0.403321	0.543367	0.371131	0.366021	0.582367	0.429283	0.389582	0.411796	0.438303		2.73208	2.01391	2.56685	2.36199	1.50525	1.89212	2.09943	2.11404	1.61328	2.86791
GENE6959X	0.664343	1.10957	0.63728	0.535887	0.907519	0.882703	0.664343	0.607097	0.486327	0.768438	1.86607	1.10957	1.29235	1.21419		1.09429	1.44393	2.41162	1.65864	1.60214
GENE8179X	0.664343	0.835088	0.570382	0.650671	1.02101	0.524858	0.578344	0.528509	0.524858	0.737135	2.01391	1.33793	1.56917	1.64718	1.3566	1.39474	1.51572	1.70527	1.32869	1.68179
GENE6003X	1.93187	2.42839	2.05623	2.31338	1.38511	0.757858	0.712025	0.558644	0.655197	0.550953	2.31338	1.56917	2.05623	1.59107	1.04972	0.673617	0.598739	0.403321	0.395021	0.371131
GENE7696X	2.18859	2.90795	1.44393	2.32947	1.6358	0.870551	0.586417	0.646176	0.598739	0.524858	2.12874	1.44393	2.39496	1.8025	0.993092	0.757858	0.547147	0.303549	0.381565	0.438303
GENE7816X	0.473029	0.535887	0.486327	0.403321	0.673617	0.503478	0.241484		0.323088	0.378929	2.86791	2.28153	2.2974	2.20381	2.71321	2.69447	1.89212	1.85318	1.71713	1.39474
GENE7197X	0.496546	0.628507	0.524858	0.466516	1.34723	1.03526	2.18859	1.37554	2.14355	2.51403	0.539614	0.339151	0.403321	0.5	0.646176	0.959264	1.36604	1.76541	2.67586	3.89062
GENE9108X	1.08673	1.07177	0.757858	0.823591	1.45397	0.817902		0.80107		0.907519	0.952638	0.68302	0.747425	0.539614		1.09429	1.38511	2.09943	1.13288	1.67018
GENE6202X	0.524858	0.732043	0.578344	0.473029	0.712025	0.61132	0.50698	0.48971	0.343885	0.384219	2.90795	1.76541	2.31338	2.37841	1.71713	2.04202	1.49485	1.55833	1.59107	1.81504
GENE7569X	0.882703	0.946058	0.986233		1.07923	0.757858	0.773782	0.732043	0.812252	2.88786	0.582367	0.473029	0.574349	0.607097	1.17283	0.773782	1.31951	1.18099	2.04202	3.94493
GENE6981X	0.524858	0.737135	0.615572	0.570382	1.00696	0.757858	0.702222	0.578344	0.550953	0.716978	1.81504	0.795536	1.04972	1.65864	1.55833	1.81504	1.10191	2.23457	1.64718	2.12874
GENE5974X	0.582367	0.757858	0.570382	0.510506	1.04972	0.97942	1.14076	1.56917	1.95884	2.53151	0.456916	0.45376	0.460094	0.482968	0.664343	0.864537	1.50525	2	2.75108	3.89062
GENE7347X	0.460094	0.598739	0.397768		1.11729	1.05702	1.75321	1.51572	1.6245	3.50642	0.381565	0.444421	0.397768	0.463294	0.574349		1.44393	1.69349	2.96905	3.86375
GENE7740X	1.15669	1.93187		0.858565	1.18921	0.316439	0.460094	0.503478	0.426317	0.493116	3.27161	2.15846	3.41054	1.75321	0.972655	1.71713	0.692555	1.10957	0.539614	0.965936
GENE7449X	0.742262	1.00696	0.376312	0.392292	0.846745	0.716978	0.578344	0.655197	0.510506	0.80107	2.17347	1.37554	1.90528	1.77769	0.747425	1.14076	1.04247	2.08493	1.71713	3.03143
GENE6739X	0.539614	1.06437	0.732043	0.463294	1.01396		0.692555	0.76313		0.790041	1.13288		1.18921	1.77769		1.14076	1.14076	0.965936	2.47942	1.65864
GENE8661X	0.479632	0.697372	0.535887	0.594604	0.82932	0.90125	0.90125	0.570382	0.61132	0.558644	0.926588	0.817902	0.752623	0.926588	2.46229	2.71321	2.77022	1.76541	1.90528	2.14355
GENE8448X	0.615572	0.946058		0.386891	0.790041	1.11729		1.54756		1.90528	1.01396	0.752623	0.747425	0.895025		0.632878	1.10957	1.97247	1.49485	1.6358
GENE7381X	1.59107	2.18859	1.55833	1.82766		1.12506	0.550953	0.476319	0.473029	0.514057	1.26576	0.986233	1.58008	1.61328	1.09429	1.47427	0.920188	0.543367	0.68302	0.795536
GENE949X	1.41421	1.64718		1.48452	1.41421	0.784584	0.574349	0.632878	0.514057	0.503478	2.12874	1.43396	2.2974	1.51572	0.933033	0.852635	0.959264	0.732043	0.607097	0.773782
GENE4554X	0.535887	0.586417	0.521233	0.411796	1.13288	1.02101	1.87905	1.31039	1.47427	2.51403	0.547147	0.5	0.547147	0.486327	0.646176	0.907519	1.69349	2.21914	2.65737	3.36359
GENE3329X	0.384219	0.628507	0.496546	0.408951	1.18099	0.858565	1.81504	1.37554	1.71713	2.86791	0.554785	0.50698	0.503478	0.664343	0.668964	0.888843	1.39474	2	2.77022	3.75809
GENE3177X	0.403321	0.547147	0.532185	0.432269	1.04972	1.01396	1.79005	1.24833	1.72907	2.15846	0.514057		0.463294	0.469761	0.558644	0.846745	1.43396	1.95884	3.22657	4.56305
GENE2459X	0.48971	0.562529	0.590496	0.423373	0.574349	0.323088	0.403321	0.381565	0.283221	0.360982	3.13834	2.2974	2.80889	2.88786	2.96905	2.08493	2.20381	2.26577	1.48452	1.89212
GENE198X	0.460094	0.441351	0.659754	0.550953	0.920188		0.411796	0.395021	0.279322	0.417544	3.03143	1.87905	2.05623	2.36199	2.58471	2.28153		2.37841	1.30134	1.52626
GENE1079X	0.429283	0.566442	0.550953	0.476319	0.659754	0.61132	0.582367	0.570382	0.521233	0.641713	2.17347	1.79005	2.2974	1.7411	1.58008	1.64718	1.68179	1.89212	1.75321	1.52626
GENE5029X	0.806642	0.965936	0.817902	0.726986	1.00696	0.547147	0.582367	0.460094	0.479632	0.687771	1.64718	1.09429	1.36604	1.23971	1.09429	1.49485	1.53688	2.02792	1.56917	1.81504
GENE5400X	0.650671	0.692555		0.5	0.972655	0.840896	1.43396	1.12506	1.40444	2.71321	0.578344	0.50698	0.473029	0.456916	0.632878	0.790041	1.58008	2.09943	2.44528	3.38698
GENE5385X	0.510506	0.624165	0.566442	0.539614	0.986233	0.972655	1.38511	1.40444	1.89212	2.26577	0.619854	0.578344	0.50698	0.646176	0.63728	0.768438	1.61328	1.8025	2.65737	2.94854
GENE5413X	0.50698	0.646176	0.570382	0.514057	0.952638	0.965936	1.52626	1.50525	1.82766	2.20381	0.594604	0.435275	0.517632	0.582367	0.602904	0.790041	1.33793	2.15846	2.60268	4.40762
GENE5076X	0.417544	0.570382	0.473029	0.343885	1.1487	1.02811	2.25012	1.71713	2.04202	3.65533	0.447513	0.356013	0.366021	0.441351	0.702222	0.913831	1.32869	2.46229	3.05252	4.50023
GENE3708X	0.532185	0.668964	0.61132	0.476319	1.10191	1.14076	1.72907	1.6245	1.8025	2.58471	0.514057	0.371131		0.482968	0.619854	0.858565	1.37554	1.60214	2.02792	2.62079
GENE4492X	0.514057	0.582367	0.479632	0.496546	1.1487	1.40444	2.25012	1.82766		3.605	0.476319	0.373712	0.408951	0.460094	0.697372	0.913831	1.54756	2	2.32947	3.83706
GENE3923X	0.521233	0.535887	0.678302	0.615572	0.607097	0.566442	0.532185	0.664343	0.539614	0.5	2.26577	1.8025	1.98618	2.01391	1.3566	1.17283	1.23114	2.17347	2	1.85318
GENE4647X	0.482968	0.590496	0.473029	0.346277	1.09429	1.17283	2.34567	1.85318	2.46229	3.4822	0.376312	0.289172	0.264255	0.532185	0.624165	0.939523	1.38511	2.12874	3.11666	5.54044
GENE4408X	0.351111	0.463294	0.423373	0.339151	1.11729	1.15669	2.8481	2.18859	4.08405	5.20537	0.314253	0.273573	0.231647	0.320856	0.528509	0.90125	1.47427	2.53151	3.91768	5.6962
GENE3864X	0.438303	0.535887	0.456916	0.332171	1.04247	1.25701	2.82843	2.05623	2.94854	4.62675	0.351111	0.314253	0.251739	0.320856	0.586417	0.779165	1.56917	2.21914	3.4822	5.46416
GENE1305X	0.578344	0.747425	0.628507	0.528509	1.06437	0.90125	1.45397	1.32869	1.64718	2.14355	0.590496	0.554785	0.535887	0.547147	0.687771	0.846745	1.39474	1.84038	2.31338	3.18215
GENE3421X	0.61132	0.590496	0.646176	0.535887	0.752623	0.852635	0.655197	0.619854		0.510506	0.90125	0.946058	0.913831	1.11729	2.04202	2.8481	2.08493	1.68179	1.87905	1.81504
GENE4213X	0.97942	1.34723	0.607097	0.707107	1.46409	1.23971	1.11729	1.10191	0.641713	0.895025	1.03526	0.806642	0.773782	0.543367	0.795536	0.946058	1.18099	1.87905	1.07177	2.18859
GENE3037X	0.426317	0.578344	0.578344	0.482968	0.721965	0.768438	0.920188	0.668964	0.692555	0.742262	0.946058	0.852635	0.659754	1.00696	1.77769	2.80889	2.54912	2.04202	2.41162	2.42839
GENE1415X	1.00696	1.7411		0.972655	1.18921	0.946058	1	0.779165	0.82932	0.959264	0.888843	0.655197	0.779165	0.721965	0.664343	1.06437	1.08673	1.24833	1.27456	2.14355
GENE926X		0.329877	0.287175			0.325335				0.420448	1.95884	1.23114	1.76541	1.36604	1.58008	1.77769	1.65864	1.51572	1.46409	1.27456
GENE3905X	1.13288	1.38511	0.952638	0.952638	1.40444	2.05623	1.90528	1.38511		1.03526	0.339151		0.264255	0.327598	0.460094	1.51572	1.34723	1.87905	1.22264	1.42405
GENE4131X	0.678302	0.602904	0.558644	0.641713	0.907519	1.11729	0.82932	0.628507	0.678302	0.650671	1.00696	0.721965	1.03526	1.00696	2.04202		2.67586	1.8025	1.82766	2.17347
GENE1667X	0.570382	0.68302	0.707107	0.532185	1.02811	0.742262	1.40444	1.25701	2.02792	2.31338	0.68302	0.619854	0.543367	0.795536	0.726986	0.876606	1.48452	1.53688	2.07053	1.97247
GENE4138X	0.650671	0.784584	0.628507	0.646176	1.13288	1.31039	1.47427	1.60214	2.09943	2.39496	0.562529	0.426317	0.493116	0.547147	0.607097	0.946058	1.15669	1.48452	1.77769	2.41162
GENE4252X	0.586417	0.619854	0.61132	0.469761	0.668964	0.420448	0.5	0.400535	0.463294	0.547147	2.53151	1.90528	1.87905	2.11404	1.79005	1.72907	1.84038	1.71713	1.72907	2.05623
GENE3866X	0.329877	0.381565	0.386891	0.323088	0.946058	1.28343	2.96905	1.82766	3.41054	4.46915	0.312083	0.233258	0.285191	0.279322	0.586417	0.920188	2.15846	2.69447	4.75683	7.3615
GENE968X	1.02101		0.697372	0.993092	0.752623	1.02101	0.547147	1.06437	1.03526	0.76313	0.907519		1.10191	0.852635		1	1.34723	1.07177	0.846745	3.81055
GENE662X	0.479632	0.628507	0.420448	0.547147	0.747425		0.716978	0.659754	0.732043	0.965936	1.87905	1.6245	1.6358	1.43396	1	1.85318	1.19748	2.28153	1.10191	1.43396
GENE4623X	0.279322	0.456916	0.371131	0.291183	1.05702	1.26576	2.78949	2.18859	3.09513	4.53154	0.271684	0.287175	0.29937	0.316439	0.628507	0.933033	2.01391	2.42839	5.02805	5.85634
GENE2060X	0.50698	0.543367	0.450625	0.366021	1.14076	1.18921	2.02792	1.68179	1.94531	3.75809	0.397768	0.392292	0.420448	0.376312	0.590496	0.895025	1.50525	2.25012	2.82843	5.24157
GENE3298X	0.550953	0.532185	0.517632	0.45376	0.946058	0.852635	1.3566	1.24833	1.82766	2.34567	0.628507	0.570382	0.712025	0.619854	0.641713	0.959264	1.58008	1.50525	2.75108	3.89062
GENE3946X	0.460094	0.607097	0.554785	0.550953	0.939523	0.817902	1.7411	1.13288	1.6358	2.36199	0.628507	0.441351	0.514057	0.543367	0.790041	1.23971	1.46409	2.32947	2.49666	3.16017
GENE604X	0.363493	0.368567	0.323088	0.260616	1.02101	1.18921	2.63902	2.2974	2.96905	4.34694	0.262429	0.25		0.295248	0.532185	0.870551	1.6245	2.56685	4.50023	5.61778
GENE1477X	0.48971	0.510506	0.429283	0.386891	0.773782	0.920188	0.946058	0.535887	0.641713	0.712025	1.00696	0.737135	0.757858	0.986233	1.90528	3.09513	2.54912	2.17347	2.51403	3.18215
GENE154X	0.615572	0.582367	0.550953	0.510506	1.08673	0.959264	1.60214	1.44393	1.69349	2.15846	0.590496	0.463294	0.493116	0.63728	0.590496	0.888843	1.44393	1.8025	2.54912	3.75809
GENE2373X	0.524858	0.532185	0.438303	0.389582	0.602904	0.514057	0.493116	0.510506		0.554785	2.88786	2.07053	2.53151	2.18859	1.18099	2.01391	2	1.44393	1.77769	1.18921
GENE1398X	0.678302	0.846745	0.650671	0.514057	0.952638	0.779165	0.747425	0.650671	0.615572	0.570382	1.8025	1.3566	1.10957	1.31039	1.20581	1.31039	1.15669	2.2974	1.41421	1.91853
GENE2811X	0.547147	0.624165	0.554785	0.460094	0.926588	1.17283	2.08493	0.882703	0.895025	3.22657	0.570382	0.438303	0.493116	0.463294	0.747425	0.582367	1.79005	2.41162	3.41054	5.50217
GENE3773X	0.664343	0.795536		0.45376	0.835088		1.33793	1.56917	1.33793	2	0.632878	0.707107	0.582367	0.697372		0.823591	1.30134	1.38511	1.60214	2.02792
GENE2182X	0.716978	0.732043	0.721965	0.570382	0.895025	0.895025	0.817902	0.687771	0.61132	0.624165	1.6358	1.26576	1.17283	1.55833	1.01396	1.33793	1.18921	1.85318	1.42405	1.68179
GENE541X	0.31864	0.30566	0.373712	0.25	0.476319	0.432269	0.325335	0.432269		0.400535	3.4822	2.41162	2.11404	3.13834	2.23457	2.73208	2.77022	2.77022	2.36199	1.51572
GENE752X	0.641713	0.543367	0.423373	0.460094	1.14076	1.13288	2.01391	1.50525	2.32947	2.02792	0.406126	0.432269	0.435275	0.463294	0.678302	0.939523	1.76541	1.93187	2.46229	4.28709
GENE3495X	0.659754	0.5	0.655197	0.562529	0.493116	0.80107	0.812252	0.469761	0.582367	0.655197	1.52626	1.23114	1.25701	1.36604	2.37841	2.9897	0.97942	1.60214	2.07053	1.89212
GENE3494X	0.366021	0.463294	0.397768	0.320856	0.82932	0.784584	0.939523	0.80107	1.07177	1.33793	1.51572	1.51572	0.562529	1.55833	1.3566	1.49485	1.50525	2.54912	2.05623	2.08493
GENE2894X	0.913831	0.895025	0.417544	0.397768	0.82932	0.737135	0.543367	0.535887	0.386891	0.607097	1.97247	1.89212	2.12874	1.75321	1.30134	1.29235	1.34723	2.23457	1.59107	1.59107
GENE1653X	1.20581	1.23114	1.44393	3.34035	1.15669	0.90125	0.82932	0.752623	0.952638	0.757858	1.3566	0.895025	1.67018	0.716978	1.14076	0.933033	0.840896	0.692555	0.632878	0.528509
GENE530X	0.366021	0.482968	0.325335	0.389582	0.773782		1.53688	1.26576	1.48452	1.37554	1.07177	0.946058	0.913831	0.952638	0.846745	1.04972	3.16017		2.26577	2.54912
GENE4847X	0.82932	1.42405	0.716978	0.707107	1.95884	1.54756	1.59107	1.23971	1.07177	1.95884	0.408951	0.403321	0.356013	0.360982	0.823591	1.64718	1.27456	1.76541	1.02811	2
GENE4634X	0.920188	1.22264	0.768438	0.716978	1.67018	1.53688	1.76541	1.11729	1.12506		0.476319	0.417544	0.376312	0.435275	0.864537	1.55833	1.17283	1.77769	1.3566	2.28153
GENE4334X	0.858565	0.864537	0.456916	0.641713	1.58008	1.79005	2.31338	1.25701	1.18921		0.406126	0.368567	0.31864	0.316439	1.09429	2.04202	1.45397	2.08493	1.67018	2.75108
GENE4607X	1.09429	1.1487	1	1.04972	1.12506	0.712025	0.817902	0.80107	0.747425	0.624165	1.07923	0.817902	1.25701	0.913831	0.673617	1.00696	1.55833	1.69349	1.06437	1.56917
GENE897X	0.392292	0.417544	0.403321	0.316439	1.10957	1.46409	3.29436	2.46229	3.09513	5.09824	0.264255	0.271684	0.285191	0.320856	0.659754	1.02101	2.09943	2.62079	4.89056	1.97247
GENE1473X	0.423373	0.678302	0.535887	0.532185	0.965936	0.97942	1.40444	1.48452	1.34723	2.09943	0.742262		0.535887	0.768438	0.641713	1.1487	1.16473	1.72907	1.98618	2.42839
GENE1178X	1.91853	2.07053	1.89212		1.27456	0.607097	0.48971	0.334482	0.423373	0.432269	2.62079	2.2974	2.31338	2.2974	1.76541	0.933033	0.632878	0.400535	0.61132	0.687771
GENE1564X	0.30566	0.517632	0.411796	0.303549	1.24833	1.06437	2.46229	2.02792	2.54912	4.25748	0.31864	0.323088	0.301452	0.368567	0.628507	0.895025	1.87905	2.49666	3.86375	6.1475
GENE2214X	0.441351	0.432269		0.351111	0.510506	0.547147	0.668964	1.18921	0.737135	0.907519	2.08493	1.12506	1.67018	1.52626		1.86607	2.01391	1.70527	1.60214	1.61328
GENE310X	0.50698	0.697372	0.712025	0.90125	0.80107	0.479632	0.702222	0.5	0.590496	0.528509	1.8025	1.32869	2.21914	1.43396	1.58008	1.90528	1.7411	1.48452	1.51572	1.16473
GENE2082X	0.214641	0.279322	0.293209	0.346277	0.444421	0.466516	0.303549	0.323088	0.271684	0.400535	4.16986	3.29436	3.27161	3.01049	2.31338	2.2974	2.14355	4.22807	3.36359	3.34035
GENE1809X	0.562529	0.524858	0.678302	0.543367	0.926588	0.870551	1.32869	1.23971	1.47427	2.2974	0.594604	0.496546	0.574349	0.615572	0.784584	1.02811	1.52626	2.04202	2.37841	3.24901
GENE42X	0.493116	0.582367	0.417544	0.476319	0.790041	0.747425	0.823591	1.28343	0.986233	0.864537	1.64718	1.13288	1.23971	1.17283	1.06437	1.70527	1.65864	1.90528	1.03526	2.04202
GENE2158X	0.293209	0.566442	0.371131	0.389582	1.01396	1.07177	1.77769	1.49485	1.97247	3.07375	0.444421		0.493116	0.50698		0.846745	1.18921	1.6358	3.18215	4.05584
GENE3274X	0.582367	0.790041	0.615572	0.384219	0.920188	0.90125	1.91853	1.45397	1.12506	2.26577	0.632878	0.632878	0.655197	0.539614	0.835088	0.876606	1.26576	1.51572	2.90795	2.73208
GENE1794X	0.63728	0.692555	0.574349	0.697372	0.952638	1.02101	1.93187	1.53688	1.61328	2.15846	0.578344	0.441351	0.528509	0.598739	0.687771	1.08673	1.25701	1.49485	2.08493	2.42839
GENE1222X	0.463294	0.570382	0.426317	0.279322	1.05702	1.15669	2.41162		1.79005	3.70635	0.521233	0.420448	0.41466	0.450625	0.673617	0.986233	1.52626	2.49666	3.09513	4.95883
GENE1605X	0.386891	0.558644	0.547147		0.840896	0.50698		0.486327		0.469761	1.84038	1.33793	1.3566	1.36604		1.85318	1.50525	2.28153	1.76541	1.67018
GENE276X	0.514057	0.615572	0.673617	0.50698	1.01396	0.939523	1.72907	1.33793	1.84038	2.69447	0.510506	0.408951	0.48971	0.524858	0.650671	0.790041	1.15669	2.15846	3.16017	3.83706
GENE1387X	0.267943	0.441351		0.50698	0.598739	0.535887	0.381565			0.539614	2.04202	1.34723	1.40444	2.31338	1.85318	2.44528	1.34723	3.5801	1.28343
GENE3041X	0.368567	0.450625	0.45376			0.435275		0.34151	0.353553	0.456916	2.58471	1.6358	2.94854	1.81504	1.47427	2	1.76541	1.44393	1.93187	1.64718
GENE208X	0.420448	0.655197	0.673617	0.521233	0.888843	0.812252	1.48452	1.17283	1.59107	2.60268	0.63728	0.408951	0.521233	0.646176	0.721965	0.852635	1.38511	2.12874	3.18215	3.94493
GENE3250X	0.463294	0.742262	0.438303	0.61132	1.07923	0.920188	0.664343	0.659754	0.528509	0.586417	1.70527	1.01396	1.69349	1.82766	1.27456	1.91853	1.27456	1.70527	1.55833	1.77769
GENE1675X	0.192109	0.239816	0.169576	0.166086	0.303549	0.216134			0.188156	0.22688	7.78124	3.53081	3.38698	4.65893	2.82843	3.53081	1.89212	3.36359	2.58471	3.81055
GENE1027X	0.429283	0.420448	0.447513	0.400535	0.550953	0.466516	0.444421	0.469761	0.423373	0.476319	2.62079	1.98618	2.07053	2.49666	1.98618	2.42839	2.51403	2.21914	1.75321	2.25012
GENE2936X	0.574349	0.692555	0.619854	0.619854	0.965936	0.463294	0.532185	0.460094	0.48971	0.510506	2.37841	1.50525	2.23457	1.38511	1.31039	1.30134	1.95884	2.01391	1.56917	2.01391
GENE1696X	0.510506	0.607097	0.578344	0.441351	1.02811	1	1.71713	1.39474	1.64718	2.62079	0.50698	0.426317	0.389582	0.550953	0.63728	0.823591	1.48452	2.17347	3.13834	4.82323
GENE2463X	0.34151	0.5		0.325335	1.02101	0.97942	1.7411	1.44393	1.95884	3.68075	0.339151	0.441351	0.403321	0.429283	0.615572	0.946058	1.8025	2.46229	3.605	4.16986
GENE1068X	0.353553	0.432269	0.420448	0.336808	1.02811	1.13288	2.32947	1.87905	2.47942	4.05584	0.371131	0.258816	0.281265	0.406126	0.692555	1	1.51572	2.92817	4.82323	5.61778
GENE3173X	0.646176	0.742262	0.373712			1.03526	0.641713	0.972655	0.41466	0.747425	1.6358	1.22264	1.15669	0.747425	1.36604	2.08493	1.26576	2.56685	0.876606	2.01391
GENE2266X	0.678302	0.939523		0.521233	0.562529	0.721965	0.574349	0.570382		0.747425	1.97247	1.29235	1.77769	1.71713	1.04247	0.895025	1.08673	1.72907	1.38511	1.58008
GENE2976X	0.441351	0.650671	0.469761	0.460094	0.97942	0.846745	2.11404	1.60214	1.93187	2.63902	0.466516	0.48971	0.514057	0.444421		0.939523	1.49485	1.89212	2.14355	3.70635

## Sheet: Strain-dep HS time course
Gene	HSF1 +/+ Mouse Fibroblasts Heat Shock 0 hours #1 Scanner7	HSF1 +/+ Mouse Fibroblasts Heat Shock 0 hours #2 Scanner7	HSF1 +/+ Mouse Fibroblasts Heat Shock 0 hours #3 Scanner7	HSF1 +/+ Mouse Fibroblasts Heat Shock 0.5 hours Scanner7	HSF1 +/+ Mouse Fibroblasts Heat Shock 1 hours Scanner7	HSF1 +/+ Mouse Fibroblasts Heat Shock 2 hours Scanner7	HSF1 +/+ Mouse Fibroblasts Heat Shock 3 hours Scanner7	HSF1 +/+ Mouse Fibroblasts Heat Shock 4 hours Scanner7	HSF1 +/+ Mouse Fibroblasts Heat Shock 6 hours Scanner7	HSF1 +/+ Mouse Fibroblasts Heat Shock 8 hours Scanner7	HSF1 -/- Mouse Fibroblasts Heat Shock 0 hours #1 Scanner7	HSF1 -/- Mouse Fibroblasts Heat Shock 0 hours #2 Scanner7	HSF1 -/- Mouse Fibroblasts Heat Shock 0 hours #3 Scanner7	HSF1 -/- Mouse Fibroblasts Heat Shock 0.5 hours Scanner7	HSF1 -/- Mouse Fibroblasts Heat Shock 1 hours Scanner7	HSF1 -/- Mouse Fibroblasts Heat Shock 2 hours Scanner7	HSF1 -/- Mouse Fibroblasts Heat Shock 3 hours Scanner7	HSF1 -/- Mouse Fibroblasts Heat Shock 4 hours Scanner7	HSF1 -/- Mouse Fibroblasts Heat Shock 6 hours Scanner7	HSF1 -/- Mouse Fibroblasts Heat Shock 8 hours Scanner7
GENE3774X	0.668964	0.97942	0.68302	0.517632	0.993092	0.632878	0.466516	0.456916	0.339151		2.28153	1.79005	1.34723	1.90528	1.84038	1.93187	1.13288	1.47427		1.50525
GENE3792X	0.619854	0.895025	0.76313	0.747425	1.04972	0.721965	0.632878	0.514057	0.476319	0.524858	2.69447	1.48452	1.31039	2.17347	1.53688	1.53688	0.858565	1.46409	1.09429	1.38511
GENE4713X	1.6245	2.62079	2.32947	2.60268	2.75108	1.31039	0.15283	0.721965	1.76541	1.43396	0.952638	0.687771	1.00696	0.624165	0.45376	0.678302	0.817902	0.790041	0.602904	0.790041
GENE4364X	1.00696	0.835088	0.615572	0.646176	1.33793	1.20581	1.53688	1.31039	1.7411	1.94531	1.00696	0.895025	0.858565		0.721965		0.913831	0.668964	0.870551	0.913831
GENE3726X	1.93187	1.89212	1.56917	1.17283	1.36604	0.913831	1.3566	1.71713	0.817902	0.659754	1.67018	1.6245	1.25701	1.46409	1.77769	0.870551	0.63728	0.543367	0.176777	0.203063
GENE4716X	1.07177	1.07923		1.00696	1.89212			3.13834	1.87905	2.2974	0.76313	0.632878	0.578344	0.76313		0.68302	0.697372	0.547147	0.528509	1.11729
GENE3661X	1.65864	2.37841	1.72907		1.32869	0.939523	0.965936	0.790041	0.840896	0.68302	1.81504	1.45397	1.75321	1.67018	1.04972	0.840896	0.650671	0.400535	0.287175	0.524858
GENE4649X	1.69349	1.51572	0.371131	0.376312	1.56917	1.11729	1.14076	1.04972	0.747425	0.939523	1.32869	1.21419	1.14076	1.32869	1.15669	0.858565	0.835088	1.06437	0.82932	1.05702
GENE4451X	1.09429	1.38511	1.76541	1.85318	1.50525	1.61328	1.43396	1.53688	1.75321	1.16473	0.846745	0.602904	0.590496	0.806642	0.664343	0.926588	0.747425	0.63728	0.450625	0.586417
GENE4600X	1.26576	1.24833	1.08673	0.835088	1.16473	1.09429	1.19748	1.25701	0.965936	1.01396	1.27456	1.02101	0.959264	1.02811	1.23971	1.10957	0.972655	0.90125	0.535887	0.45376
GENE5544X	1.6245	1.33793	1.40444	0.97942	1.87905	0.76313	0.817902	0.757858	0.732043	0.840896	0.946058	0.933033	0.858565	0.795536	0.707107	0.823591	0.864537	0.972655	1.08673	1.86607
GENE5032X	1.26576	1.59107		0.852635	0.952638	0.768438	0.993092	1.01396	1.04247	1.17283	1.21419	1.32869	1.17283	1.05702	1.04247	2.17347	1	0.76313	0.479632	0.395021
GENE5404X	1.15669	1.90528	1.76541	1.98618	1.7411	1.44393	1.6245	1.03526	1.56917	1.02101	0.90125	0.550953	0.852635	0.697372	0.63728	0.702222	0.673617	0.63728	0.547147	0.615572
GENE5570X	1.47427	1.97247	1.07923	1.40444	1.3566	1.31039	1.45397	1.18099		1.97247	0.578344	0.562529	0.562529	0.558644	0.554785	0.61132	0.655197	0.747425	1.20581	1.81504
GENE5335X	0.607097	0.590496	0.521233	0.602904	0.779165		0.602904	0.628507	0.864537	1.18099	1.8025		2.39496	1.53688	0.959264	1.23114	1.42405		1.59107	1.64718
GENE5236X	1.75321	2	1.34723	1.27456	1.89212	1.39474	2.12874	1.17283	1.46409	1.25701	0.864537	0.619854	0.858565	0.554785	0.469761	0.535887	0.586417	0.858565	0.514057	0.806642
GENE5396X	1.3566	1.69349	1.45397	1.49485	1.30134	1.21419	1.32869	1.10957	1.7411	1.54756	0.965936	0.702222	0.926588	0.933033	0.707107	0.697372	0.702222	0.578344	0.543367	0.510506
GENE5476X	0.598739	1.07177	0.590496	0.823591	0.702222	0.823591	0.697372		0.946058	1.14076	2.32947	1.8025	1.69349	1.40444	1.20581		0.870551	0.858565	0.870551	0.926588
GENE5184X	0.882703	1.20581	0.972655	1.07177	1.91853	1.75321	2.02792	1.6245	1.55833	1.48452	0.965936	0.524858	0.726986	0.697372	0.687771		0.63728	0.773782	0.594604	0.68302
GENE5101X	0.920188	0.959264	0.450625	0.435275	1.01396	1.04972	0.712025	1.21419	0.926588	1.94531	1.46409	1.04247	1.32869	1.56917	0.752623	0.628507	1.06437	0.76313	1.60214	1.81504
GENE5085X	1.77769	2.04202	1.85318	1.56917	1.53688	1.15669	1.31039	1.16473	0.697372	0.615572	1.97247	1.19748	1.04972	1.42405	1.3566	0.993092	0.566442	0.707107	0.213159	0.19751
GENE4290X	1.48452	1.45397	1.51572	1.13288	1.24833	1.23971	1.6245	1.34723	1.28343	1.23971	1.48452	1.12506	0.864537	1.17283	0.888843	0.812252	0.737135	0.566442	0.368567	0.266093
GENE4242X	1.07177	1.6245	1.23114	1.39474	2.15846	1.71713	1.39474	1.39474	0.946058	1.23971	0.673617	0.795536	0.692555	0.426317		0.598739	0.888843	0.870551	0.659754	0.806642
GENE3805X	1.68179	1.94531	1.87905	1.45397	1.77769	1.22264	1.84038	1.48452	1.65864	1.60214	0.692555	0.517632	0.566442	0.806642	0.562529	0.535887	0.598739	0.547147	0.543367	0.806642
GENE3663X	1.76541	2.34567	1.87905	1.51572	1.93187	1.59107	1.7411	1.36604	1.43396	1.59107	0.598739	0.566442	0.50698	0.926588	0.558644	0.535887	0.543367	0.574349	0.578344	0.602904
GENE5638X	1.31039	1.31951	0.806642	1.6245	1.71713	1.3566	0.876606	0.888843	0.554785	0.870551	1.05702	0.779165	0.231647	0.876606	0.920188	1.82766	0.97942	1.42405	1.06437	1.18921
GENE4322X	1.47427	1.50525	1.36604	0.870551	1.43396	0.986233	1.38511	1.10957	0.939523	0.993092	1.23114	1.02811	0.959264	1.11729	1.06437	0.97942	0.864537	0.795536	0.473029	0.41466
GENE3715X	0.582367	0.876606	0.628507	0.959264	0.97942	0.624165	0.632878	0.570382	0.590496	0.524858	2.05623	1.11729	2.08493	1.58008	1.28343	1.67018	1.18099	1.54756	1.23971	1.31951
GENE4351X	0.773782	0.732043			1.19748	1.27456	1.59107	1.47427	1.64718	1.82766	1.02101		0.870551	0.823591			0.858565	0.590496	0.598739	0.747425
GENE4496X	1.67018	1.8025	1.20581	1.45397	1.7411	1.85318	2.12874	1.3566	1.23114	1.07177	0.80107	0.598739	0.590496	0.673617	0.532185	0.646176	0.61132	0.806642	0.632878	0.76313
GENE5655X	0.619854	0.742262	0.406126	0.441351	0.888843						2.2974	1.7411	1.39474	1.18921	1.24833	1.26576	1.11729	1.39474	0.752623	1.13288
GENE5648X	1.58008	1.98618	1.47427	2.01391	1.51572	1.34723	1.47427	1.13288	1.55833	1.19748	0.835088	0.590496	0.726986	0.846745	0.702222	0.712025	0.562529	0.566442	0.503478	0.678302
GENE5590X		1.39474	1.18921	0.852635	1.41421	1.07177	1.21419	1.29235	0.920188	1.07177	1.32869	0.972655	0.913831	1.12506	1.17283	1.11729	0.90125	0.959264	0.466516	0.423373
GENE4171X	0.742262	0.870551		0.486327	0.747425	0.598739	0.543367	0.566442	0.368567	0.543367	3.20428	2.36199	2.14355	2.80889	1.90528	1.49485	0.939523	1.02811	0.82932	1.13288
GENE5622X	1.23971	1.77769	1.17283	1.93187	1.65864	1.43396	1.55833	1.03526	1.41421	1.09429	0.562529	0.521233	0.659754	0.646176	0.641713	0.806642	0.882703	0.757858	0.852635	0.913831
GENE3725X	1.18921	2.37841	1.36604	1.43396	1.52626	1.04972	0.895025	0.716978	0.784584	0.707107	1.04247	0.80107	1.47427	0.535887		0.578344	0.965936	1.07177	0.846745	0.946058
GENE3612X	0.790041	1.23114	1.3566	1.31951	1.08673	1.05702	1.40444	1.41421	1.38511	0.946058	1.29235	0.870551	0.812252	0.952638	1.36604	1.04972		0.578344		0.269807
GENE4383X	2.14355	0.732043	2.31338	2.65737	0.933033	1.23114	1.26576	0.946058	1.50525	1.07923	1.17283	0.76313	1.6358	1.26576	0.812252	0.716978	0.678302	0.332171	0.447513	0.432269
GENE3670X	0.473029	0.632878	0.732043	0.882703	0.757858	0.566442	0.420448	0.476319	0.460094	0.360982	3.18215	1.81504	2.88786	2.21914	2.18859	2.28153	1.3566	1.39474	0.926588	1.10191
GENE4259X	2.12874	2.25012	2.20381	1.46409	0.993092	1.10957	1.53688	1.3566	0.946058	1.31039	1.38511	1.15669	1.04972	1.48452	0.757858	0.632878	0.417544	0.41466	0.309927	0.360982
GENE3767X	0.63728	0.607097		0.363493	0.795536	0.411796	0.5	0.655197	0.447513	0.558644	2.71321	2.26577	3.13834	1.97247	1.87905	1.60214	1.49485	1.49485	0.993092	1.05702
GENE8874X	0.566442	0.747425		0.5	0.835088					0.852635	1.18921	1.31039	0.920188	1.42405		1.46409	1.38511	1.01396	1.36604	1.14076
GENE9288X	0.920188	1.12506	0.469761	0.550953	0.742262	0.655197	0.582367	0.566442	0.574349		2	1.72907	2.49666	1.29235	0.933033	1.61328	1.12506	1.67018	0.858565	1.47427
GENE6295X	1.37554	1.58008		1.31039	1.56917	0.732043	0.779165	0.632878	0.664343	0.732043	1.27456	0.952638	1.31951	0.806642	0.817902	0.858565	1.08673	1.17283	0.907519	1.21419
GENE6684X	0.486327	0.619854		0.607097	0.82932	0.697372	0.702222	0.707107	0.768438	0.870551	1.87905	1.30134	1.89212	1.55833	1.13288	1.1487	1.20581	1.49485	1.31951	1.25701
GENE8339X	0.456916	0.757858	0.68302	0.646176	0.840896	0.702222	0.864537	0.619854	0.678302	0.732043	1.87905	1.42405	1.81504	1.60214	1.06437	1.3566	1.48452	1.50525	1.27456	1.32869
GENE5949X	1.54756	1.72907	1.41421	1.03526	1.51572	1.13288	0.97942	1.01396	0.716978	0.726986	1.95884	1.56917	1.45397	1.30134	1.48452	1.23971	0.823591	0.80107	0.20733	0.19751
GENE7587X	0.817902	1.31039	1.01396	1.02811	1.25701	1.29235	2.07053	1.64718	1.33793	2.62079	0.920188	0.864537	0.784584	0.972655	0.707107	0.655197	0.664343	0.574349	0.628507	0.697372
GENE9384X	0.420448	0.432269	0.496546	0.320856	0.586417	0.392292	0.45376	0.334482	0.257028	0.395021	5.42642	4.34694	3.73213	4.82323	3.13834	2.39496	1.32869	1.22264	1.31039	1.41421
GENE6148X	1.33793	1.72907	1.39474	1.54756	1.09429	1.17283	1.21419	1.24833	1.48452	1.23971	1.05702		0.876606	0.90125	0.926588	0.742262	0.655197	0.615572	0.456916	0.517632
GENE8020X	1.02101	1.23114	0.864537	0.598739	0.864537	0.773782	0.598739	0.655197	0.535887	0.673617	1.71713	1.56917	1.37554	1.90528	1.70527	1.20581	1.18921	0.882703	0.965936	1.12506
GENE7191X	1.22264	1.28343	1.27456	0.795536	1.19748	0.939523	1.37554	1.08673	0.959264	1.14076	1.3566	1.04247	0.913831	1.04247	1.31951	1.00696	0.835088	1.07177	0.493116	0.426317
GENE7501X	1.84038	2.49666	0.768438	1.76541	1.84038	1.89212	1.72907	1.45397	1.51572	1.61328	0.438303		0.547147	0.325335		0.386891		0.400535		0.61132
GENE6920X	0.737135	0.817902	0.678302	0.574349	0.907519	0.784584	0.615572	0.993092		0.965936	1.67018	1.24833	1.89212	1.51572		0.97942	1.34723	1.04972	1.07923	1.12506
GENE7237X	1.15669	1.28343	0.993092	0.697372	1.77769	0.721965	0.812252	0.602904	0.607097	0.628507	1.33793	1.03526	1.33793	0.790041	0.852635	0.952638	1.31039	1.93187	1.07177	1.28343
GENE8253X	1.60214	2.01391	1.31951	1.55833	2.14355	1.26576	1.46409	1.26576	1.25701	1.06437	0.586417	0.539614	0.510506	0.554785	0.45376		0.752623	0.641713	1.18921	0.946058
GENE6513X	0.562529	0.82932	0.532185	0.76313	0.972655	0.712025	0.707107	0.732043	0.655197	0.594604	2.56685	1.44393	1.85318	1.60214	1.23114	1.36604	1.10957	1.50525	1	1.22264
GENE9101X	0.726986	0.773782	0.716978	0.547147	0.913831	0.646176	0.768438	0.742262	0.539614	0.697372	1.34723	1.64718	2.28153	1.23971	1.50525	1.19748	1.46409	1.29235	1.44393	1.13288
GENE8248X	0.907519	0.993092	0.429283	0.48971	1.01396	0.63728	0.742262	0.835088	0.707107	0.907519	1.98618	1.76541	1.59107	1.50525	0.747425	0.993092	1.19748	1.47427	1.18099	1.61328
GENE6235X	0.554785	0.721965	0.732043	0.503478	0.864537	0.768438		0.68302	0.329877	0.466516	2.18859	1.72907	2.31338	1.84038	1.56917	1.29235	1.61328	1.40444	1.33793	0.97942
GENE6023X	2.53151	2.9897	2.90795	2.04202	2.37841	1.27456	0.823591	0.972655	0.68302	0.858565	0.846745	0.76313	0.628507	0.82932	0.615572	0.773782	0.493116		0.392292	0.514057
GENE5856X	1.71713	2.47942	1.21419		2.25012	1.23114	1.98618	1.3566	2	1.32869	0.664343	0.486327	0.602904	0.547147		0.417544	0.624165	0.514057	0.757858	0.888843
GENE8742X	0.678302	0.882703	0.907519	0.624165	1.07177	0.664343	0.737135	0.624165	0.514057	0.632878	1.77769	1.55833	1.43396	1.60214	1.50525	1.23971	1.10957	1.45397	1.24833	1.16473
GENE5904X	0.598739	0.823591	0.582367	0.68302	0.986233	0.784584	0.466516			0.646176	2.88786		2.63902	2.18859	1.25701		0.920188			1.10957
GENE8899X	0.721965	0.952638	0.80107	1.01396	0.895025	0.615572	0.543367	0.570382	0.450625	0.586417	2.56685	2.12874	2.80889	2.47942	1	0.840896	1.18921	0.858565	1.12506	1.09429
GENE7810X	1.22264	1.42405	32	1.20581	0.835088	0.726986	1.06437	0.90125	1.20581	0.858565	0.547147		0.395021	0.578344	0.664343	0.607097	0.790041			0.607097
GENE9398X	1.07923	1.17283	0.895025	1.07177	2.20381	1.04972	0.846745	0.590496	0.578344	0.716978		0.959264	0.752623	0.835088		1.02811	0.920188	2.02792	1.17283	1.27456
GENE9116X	1.69349	1.55833	2.25012	2.11404	1.14076			0.986233	1.18921	1.18099	0.692555	0.429283		0.737135	0.570382	0.790041	0.721965	0.659754	0.602904	1.75321
GENE5847X	1.60214	1.7411	1.39474	1.09429	1.39474	1.22264	1.70527	1.50525	1.31039	1.37554	1.37554	1.12506	1.01396	1.01396	1.13288	0.697372	0.737135	0.63728	0.234881	0.217638
GENE7146X	1.3566	1.49485	1.36604	0.926588	1.42405	1.02101	1.02811	0.986233	0.707107	0.678302	1.91853	1.40444	1.21419	1.43396	1.45397	1.10191	0.870551	0.806642	0.327598	0.31864
GENE6777X	0.757858	0.939523	0.702222	0.768438	1.52626	1.26576	1.52626	1.39474	1.32869	2.39496	0.641713	0.812252	0.712025	0.90125	0.895025		1.08673	0.80107	0.812252	0.926588
GENE5781X	1.42405	1.43396	1.49485	1.60214	1.36604	1.31951	1.70527	1.24833	1.86607	1.60214	0.707107	0.496546	0.76313	0.678302	0.543367	0.628507	0.812252	0.602904	0.641713	0.895025
GENE8994X	1.87905	2.34567	1.08673	1.67018	2.26577	1.1487	1.27456	1.00696	0.946058	0.773782	0.926588	0.63728	0.712025	0.678302	0.566442	0.659754	0.790041	0.852635	0.773782	0.907519
GENE5944X	1.00696	1.01396	0.965936	0.726986	0.817902	0.582367	0.503478	0.678302	0.61132	0.812252	1.91853	1.41421	1.90528	1.91853	1.77769	1.07923	1.10957	0.895025	0.835088	1.11729
GENE7410X	2.20381	2.37841	1.93187	1.45397	1.68179	0.926588	1.41421	1.10957	0.659754	0.615572	1.87905	1.45397	1.23114	1.17283	1.31951	0.858565	0.678302	0.550953	0.211686	0.190782
GENE8823X		0.476319	0.371131	0.444421	0.784584	0.82932		0.450625			1.93187		1.32869	1.7411	1.58008	2.39496	0.933033	1.86607	1.10191	1.31951
GENE8826X	1.07177	1.18099	0.926588	0.594604	0.870551	0.503478	0.473029	0.460094	0.400535	0.503478	2.53151	2.23457	2.46229	2.54912	1.68179	1.33793	0.913831	0.972655	0.913831	1.17283
GENE7452X	0.602904	0.817902	0.659754	0.664343	1.18099	0.835088	0.514057	0.598739	0.48971	0.632878	2.09943	1.23971	2.32947	1.69349	1.10191	1.29235	1.3566	1.39474	1.22264	1.43396
GENE8762X	1.55833	1.79005	1.52626	1.34723	1.32869	1.09429	2.11404	1.28343	1.58008	1.86607	0.757858	0.582367	0.570382	0.737135	0.543367	0.615572	0.752623	0.607097	0.655197	0.817902
GENE7171X	1.55833	1.81504	1.55833	1.3566	1.52626	1.47427	1.72907	1.31951	1.54756	2.05623	0.76313	0.61132	0.570382	0.779165	0.602904	0.641713	0.646176	0.562529	0.594604	0.582367
GENE7564X	0.864537	1.07177	0.721965	0.659754	2.21914	2.05623	2.21914	1.85318	1.38511	2.12874	0.716978	0.486327	0.543367	0.678302		0.641713	0.779165	1.04972	0.697372	0.864537
GENE6181X	0.97942	0.986233	0.673617	0.438303	0.773782	0.757858	0.578344	0.790041	0.539614	0.926588	1.98618		1.76541	1.77769	1.42405	1.28343	1.26576	1.23114	1.24833	1.16473
GENE7492X	0.876606	1.27456	0.97942	1.56917	1.23971	0.752623	0.835088	0.737135	1.04247	0.817902	0.933033	0.598739	0.768438	0.920188	1.11729	1.29235	0.907519	1.13288	1.16473	1.72907
GENE6508X	0.858565	0.817902	0.602904	0.514057	0.795536	0.697372				0.965936	1.49485	1.20581	1.25701	1.12506	1.22264	1.28343	1.50525	1.17283	1.02101	1.16473
GENE8810X	1.28343	1.91853	1.58008	1.79005	1.49485	1.40444	1.8025	1.13288	1.89212	1.47427	0.852635	0.558644	0.707107	0.823591	0.650671	0.632878	0.524858	0.554785	0.539614	0.664343
GENE7149X	0.702222	0.646176	0.607097	0.594604	0.712025	1.18921	0.668964	0.812252	0.650671	0.858565	1.77769	1.14076	1.33793	1.60214	1.19748	1.50525	1.41421	1.29235	1.17283	1.42405
GENE6333X	1.07177	1.34723	0.655197	0.550953	1.03526	1.44393	1.46409	1.84038	1.12506	2.69447	0.840896	0.82932	0.790041	0.972655	0.721965	0.655197	0.876606	1.14076	0.747425	0.817902
GENE6771X	0.712025	0.678302	0.456916	0.521233	0.752623	0.628507		0.510506		0.594604	2.04202	1.27456	2.28153	1.54756	1.31951	1.18921	1.65864	1.46409	1.27456	1.3566
GENE9425X	1.90528	3.50642	1.95884	1.10957	1.87905	1.10957	1.18099	1	0.82932	1.26576	0.510506		0.343885	0.543367		0.353553		0.68302	0.784584	1.47427
GENE7139X		1.85318	1.23114	1.89212	1.85318	0.907519	0.864537	0.697372	0.80107	1.02101	1.11729		0.952638	0.650671	0.590496		0.806642	0.946058		0.90125
GENE8018X	1.15669	1.51572	1.48452	1.87905	1.27456	1.27456	1.60214	1.25701	1.52626	1.1487	0.712025	0.5	0.702222	0.624165	0.646176	0.721965	1.05702	0.732043	0.668964	0.933033
GENE9462X	1.3566	1.56917	1.28343	1.21419	1.20581	0.959264	1.04972	0.926588	1.03526	1.08673	1.42405	1.1487	1.28343	1.15669	1.04247	0.768438	0.795536	0.812252	0.628507	0.30566
GENE7230X	1.72907	1.71713	2.2974	1.67018	1.51572	1.10957	1.25701	0.864537	1.18099	1.15669	0.482968	0.496546	0.496546	0.570382		0.659754	1.02101		0.779165	0.97942
GENE8236X	1.44393	1.53688		0.598739	1.11729	0.90125	0.80107	1.03526	0.712025	0.882703	1.7411		1.50525	1.86607	0.907519	0.835088	0.641713	0.876606	0.840896	0.817902
GENE7995X	0.80107	0.562529		0.716978	0.986233	1.22264	1.49485	1.54756	1.65864	1.86607	0.959264		0.790041	1.04972		0.712025	0.779165			0.817902
GENE8801X	0.742262	1.04972	1.02101	1.06437	0.82932	0.659754	0.773782		1.76541	1.44393	1.90528	1.04247	2.41162				0.721965	0.594604	0.582367	0.913831
GENE7825X	0.876606	1	0.80107	0.673617	0.858565	0.411796	0.343885	0.231647		0.291183	3.09513	2.44528	2.08493	3.07375	2.60268	1.89212	1.03526	1.03526	0.864537	1.1487
GENE8853X	1.03526	1.11729	1.05702	0.726986	0.926588	0.435275	0.392292	0.368567	0.293209	0.358489	2.96905	1.95884	1.50525	2.31338	1.68179	1.65864	1.26576	1.45397	1.17283	1.50525
GENE8726X	0.607097	0.920188	0.742262	0.50698	1.39474	0.876606	1.64718	1.36604	1.30134	2.2974	1	0.959264	0.959264	0.907519		0.469761	1.00696	1.18921	1.04972	1.19748
GENE7309X	0.757858	0.97942	0.476319	0.41466	1.08673		0.554785	0.707107	0.697372	0.687771	1.94531	1.55833	1.82766	1.46409	0.920188	1.39474	1.10191	1.58008	1.11729	1.6358
GENE9434X	1.31951	1.58008	1.30134	2.15846	1.42405		1.68179	1.3566	1.97247	1.23971	0.61132	0.426317	0.726986	0.590496	0.5	0.702222	0.82932	1.02811	0.668964	0.97942
GENE8905X	1.53688	1.37554	1.24833	1.50525	1.72907	1.44393	2.12874	1.31039	1.76541	1.76541	0.632878	0.532185	0.687771	0.619854	0.517632	0.562529	0.726986	0.692555	0.63728	0.864537
GENE8465X	0.726986	0.784584	0.726986	0.664343	0.68302	0.594604		0.532185	0.716978	0.687771	1.75321	1.23971	1.46409	2.08493	1.31951	1.48452	1.8025	1.31951	1.03526	1.06437
GENE9350X	1.33793	1.58008	1.21419	0.952638	1.39474	1.26576	1.40444	1.77769	1.14076	1.34723	1.12506	0.773782	0.757858	0.97942	0.716978	0.895025	0.655197	0.806642	0.469761	0.582367
GENE9297X	0.68302	1.58008	0.80107	0.82932	1.39474	1.07923	0.773782	0.835088	0.574349	0.823591	2.69447	1.56917	1.6358	2.21914	1.07923	0.926588	0.590496	0.747425	0.562529	0.784584
GENE5980X	1.06437	0.965936	1.03526	0.615572	0.846745	0.41466	0.423373	0.400535	0.316439	0.395021	3.53081	2.90795	3.45815	2.51403	2.04202	1.17283	1.18099	1.05702	0.82932	0.926588
GENE8244X	1.85318	2.73208	0.946058	1.64718	1.79005	1.54756	1.58008	1.3566	1.37554	1.76541	0.426317	0.632878	0.607097	0.539614		0.435275	0.721965	0.510506	0.737135	0.846745
GENE7165X	0.806642	1.47427	1.16473	1.51572	1.49485	1.47427	1.58008	1.30134	1.8025	1.55833	1.16473	0.598739	0.882703	0.852635	0.692555	0.586417	0.570382	0.655197	0.650671	0.726986
GENE6247X	1.59107	1.7411	1.42405	1.95884	1.48452	1.54756	1.38511	1.16473	1.8025	1.56917	0.823591	0.562529	0.790041	0.784584	0.578344	0.574349	0.678302	0.558644	0.517632	0.659754
GENE8962X	1.24833	1.53688	1.29235		1.3566	1.02811	1.23971	1.13288	0.840896	0.840896	1.34723	1.10957	0.907519	1.3566	1.22264	1.07177	0.972655	0.817902	0.460094	0.334482
GENE6051X	1.54756	1.89212	1.75321		1.41421	1.02811	0.993092	0.747425	0.817902	0.726986	1.91853	1.23971	1.87905	1.49485	1.13288	0.707107	0.659754	0.406126	0.441351	0.48971
GENE7436X	1.69349	2	1.53688	2.11404	1.69349		1.30134	1.09429	1.48452	1.06437	0.870551	0.68302	0.846745	0.721965	0.664343	0.646176	0.664343	0.456916	0.496546
GENE7257X	1.71713	2.14355	1.42405	1.58008	1.48452	1.52626	1.17283	1.31951	1.33793	1.54756	1.06437	0.732043	0.939523	1	0.646176	0.493116	0.532185	0.543367	0.476319	0.521233
GENE6838X	1.17283	1.86607	1.52626	1.7411	1.70527	1.53688	1.44393	1.22264	1.37554	1.44393	1	0.812252	0.959264	0.933033	0.550953	0.554785	0.528509	0.514057	0.535887	0.566442
GENE6729X	1.10957	1.76541	1.25701	0.641713	1.69349	1.68179	1.51572	1.31039	1.28343	1.65864	1.01396	0.697372	1.21419	0.972655	0.659754	0.742262	0.586417	0.574349	0.646176	0.578344
GENE7531X	1.28343	1.61328	1.59107	1.07177	1.69349		1.01396	1.10957	0.757858	0.737135	1.95884	1.3566	1.40444	1.38511	1.38511	0.946058	0.80107	0.812252	0.239816	0.25
GENE7922X	1.84038	2.34567	1.75321	1.8025	1.53688	1.59107	1.42405	1.06437	1.36604	1.14076	0.986233	0.742262	1.07177	0.852635	0.697372	0.554785	0.50698	0.447513	0.482968	0.444421
GENE7711X	1.3566	1.60214	1.42405	1.52626	1.38511	1.07177	1.43396	1.19748	1.77769	1.51572	0.882703	0.716978	0.790041	0.895025	0.716978	0.712025	0.757858	0.63728	0.514057	0.554785
GENE6733X	1.8025	1.98618	1.75321	1.67018	2.21914	1.23114	1.36604	1.11729	1.07177	1.58008	0.76313	0.586417	0.68302	0.619854			0.532185	0.50698	0.463294	0.562529
GENE7860X	1.52626	1.70527		0.598739	1.89212	1.3566	1.30134	1.1487	2.01391	1.85318	0.678302		0.795536	0.528509				0.68302	0.435275	0.532185
GENE7252X	1.82766	2.15846	2.23457	1.68179	2.12874	1.09429	1.67018	1.33793	1.43396	1.64718	0.742262	0.524858	0.659754	0.732043	0.510506	0.493116	0.650671	0.554785	0.460094	0.697372
GENE8943X	1.86607	1.98618	1.61328	1.61328	1.84038	1.46409	1.72907	1.42405	1.05702	1.77769	0.870551	0.594604	0.716978	0.687771	0.554785	0.456916	0.61132	0.598739	0.528509	0.650671
GENE5948X	1.1487	1.30134		1.01396	1.52626	1.65864		2.44528	2.04202	2.32947	0.835088	0.76313	0.752623	0.852635	0.619854	0.63728	0.768438	0.510506	0.528509	0.659754
GENE6652X	1.6245	2.20381	1.17283	1.65864	1.87905	1.60214	1.93187	1.27456	1.72907	1.34723	0.659754	0.566442	0.697372	0.566442	0.514057	0.63728	0.687771	0.63728	0.547147	0.707107
GENE7620X	2.44528	2.44528	2.08493	1.3566	2.41162	1.45397		1.23114		1.49485	0.858565	0.779165	0.61132	0.632878	0.624165	0.438303	0.574349	0.659754	0.566442	0.61132
GENE7292X	1.61328	2.26577	1.3566		1.65864	1.27456	1	0.732043	1.14076	1.36604	1.55833	1.10957	1.11729	1.23971	0.659754	0.607097	0.659754	0.586417	0.476319	0.479632
GENE8663X	1.61328	1.68179	1.6245	1.12506	1.6358	1.08673	1.24833	1.32869	0.697372	0.68302	1.68179	1.26576	1.10191	1.30134	1.44393	1.01396	0.726986	0.687771	0.260616	0.243164
GENE6862X	1.02101	1.32869	0.946058	0.920188	2.23457	2.02792		2.47942		3.41054	0.757858	0.539614	0.496546	0.664343		0.712025	0.707107	0.45376	0.707107	1.00696
GENE7186X	1.39474	1.77769	1.60214		1.46409	1.33793	1.71713	1.27456	2.14355	1.7411	0.702222	0.532185	0.63728	0.726986	0.602904	0.624165	0.752623	0.619854	0.632878	0.835088
GENE7889X	1.01396	1.20581	0.846745	0.823591	1.17283	0.692555	0.438303	0.615572	0.469761	0.697372	1.65864	1.31039	1.18099	1.53688	1.31039	1.33793	1.31039	1.18099	1.18099	1.29235
GENE5773X	1.89212	1.44393	0.447513	1.17283	1.31039	1.43396	1.46409	1.29235	0.790041	0.726986	2.02792	1.51572	1.44393	1.51572	1.49485	1.02811	0.812252	0.707107	0.25	0.225313
GENE9085X	1.41421	1.55833	1.26576	0.952638	1.43396	1.32869	1.32869	1.70527	1.27456	1.54756	1	0.888843	0.795536	0.913831	0.846745	0.747425	0.570382	0.726986	0.486327	0.547147
GENE8348X	0.747425	1.02101	0.716978	0.646176	0.835088	0.517632	0.63728	0.558644	0.423373	0.562529	2.02792	1.6358	2.04202	1.6358	1.30134	1.26576	1.6358	1.6245	1.30134	1.21419
GENE8057X	0.752623	0.864537	0.619854	0.528509	0.840896	0.668964	0.550953	0.590496	0.5	0.521233	2.42839	1.41421	1.6245	1.94531	1.77769	2.08493	1.19748	1.53688	0.952638	1.39474
GENE882X	0.933033	1.22264	0.543367	0.659754	1.45397	2.12874	2.23457	1.6245	1.24833	1.55833	0.913831	0.768438	0.97942	0.594604	0.895025	0.790041	0.806642	0.742262	0.737135	0.870551
GENE4527X	1.39474	1.6245	1.32869	1.20581	1.32869	1.52626	1.45397	1.54756	1.56917	1.70527	0.895025	0.757858	0.697372	0.835088	0.692555	0.582367	0.582367	0.41466	0.702222	0.835088
GENE3713X	0.852635	1.32869	0.913831	1.02811	1.50525	1.71713	1.93187	1.44393	2.07053	1.39474	0.895025	0.632878	0.913831	0.668964	0.707107	0.582367	0.747425	0.784584	0.76313	0.716978
GENE34X	1.93187	1.65864	1.60214	1.47427	1.6245	1.41421	1.70527	1.58008	1.72907	1.55833	0.650671	0.582367	0.602904	0.646176	0.539614	0.598739	0.692555	0.607097	0.574349	0.687771
GENE33X	1.65864	1.93187	1.59107	1.28343	1.50525	1.09429	1.6358	1.43396	1.18099	1.51572	1.07177	0.641713	0.784584	0.882703	0.646176	0.692555	0.702222	0.590496	0.438303	0.578344
GENE3109X	0.697372	0.846745	0.444421	0.659754	0.757858	0.486327	0.392292			0.228458	4.43828	3.24901	3.605	2.88786	1.82766	1.40444	0.835088	0.90125	0.602904	0.986233
GENE3082X	1.94531	1.70527	1.86607	2.08493	1.36604	1.00696	1.34723	0.933033	1.20581	1.02101	0.732043	0.61132	0.707107	0.80107	0.697372	0.668964	0.90125	0.702222	0.566442	0.846745
GENE2785X	1.91853	2.15846	1.70527		2.09943	1.87905	1.82766	1.32869	1.52626	1.31039	0.840896	0.61132	0.888843	0.63728	0.659754	0.632878	0.535887	0.528509	0.429283	0.50698
GENE1291X	3.34035	1.30134	0.907519	0.90125	1.07923	1.44393	0.846745	1.26576	0.795536	0.742262	1.07177	2.39496	1	2.20381	1.01396	0.779165	0.466516	0.476319	0.510506	0.554785
GENE4875X	0.882703	1.34723	0.939523	1.19748	1.87905	1.50525	1.86607	1.56917	2.14355	1.93187	0.986233	0.582367	0.752623	0.707107	0.570382	0.673617	0.532185	0.673617	0.598739	0.876606
GENE7425X	1.94531	2.47942	1.93187	1.53688	1.68179	1.39474	1.61328	1.41421	1.53688	1.51572	0.673617	0.528509	0.574349	0.752623	0.539614	0.562529	0.547147		0.447513	0.5
GENE5156X	0.650671	1.05702	0.737135	0.913831	0.835088		0.423373				2.05623	1.28343	2.32947	1.60214	0.779165	1.26576	1.05702	0.732043		0.80107
GENE5402X	2.11404	2.18859	2.14355	1.25701	1.50525	1.31039	1.39474	1.06437	0.68302	0.574349	1.69349	1.22264	1.31039	1.31039	1.52626	0.97942	0.570382	0.664343	0.200267	0.173139
GENE4495X	0.870551	1.1487	0.97942	1.34723	1.40444	1.50525	1.86607	1.6358	2.39496	1.97247	0.707107	0.641713	0.692555	0.655197	0.566442	0.876606	0.678302	0.732043	0.678302	0.707107
GENE3877X	1.71713	2.32947	1.26576	1.00696	1.45397	1.69349	1.05702	1.27456	1.42405	1.85318	1.03526	0.790041	0.840896	0.757858	0.554785	0.517632	0.48971	0.594604	0.607097	0.835088
GENE3843X	1.54756	1.81504	1.04247	1.90528	1.67018	1.39474	1.43396	1.24833	1.25701	1.51572	0.972655	0.496546	0.907519	0.547147	0.496546	0.535887	0.632878	0.864537	0.692555	0.913831
GENE3960X	2.21914	3.41054	1.94531	1.58008	2.62079	1.81504	1.10191	1.06437	0.659754	1.21419	0.423373		0.554785	0.395021				0.45376	0.41466	0.543367
GENE4803X	0.628507	1.36604	0.858565	0.641713	0.650671	0.562529	0.752623	1.01396	1.61328	1.50525	1.40444	1.14076	1.26576	1.45397	1.32869		0.895025	1.10191	0.882703	0.90125
GENE3452X	0.707107	0.823591	0.823591	0.716978	0.726986	0.532185	0.702222	0.574349	0.678302	0.678302	1.8025	1.46409	1.34723	2.07053	1.45397	1.47427	1.6245	1.30134	1.10191	1.09429
GENE3450X	1.16473	1.32869	1.31951	1.18099	1.40444	1.18921	1.46409	1.6245	1.28343	1.31951	1.04247	0.858565	0.965936	0.882703	0.80107	0.882703	0.726986	0.737135	0.403321	0.524858
GENE991X	1.12506	1.58008	1.48452	2.78949	1.71713	1.01396	0.907519	0.726986	0.913831	0.692555	0.913831	0.582367	1.3566	0.773782		0.562529	0.835088	0.852635	0.858565	0.959264
GENE4576X	0.812252	0.732043	0.590496	0.570382	0.858565	0.532185	0.570382	0.586417	0.381565	0.384219	2.8481	1.68179	1.94531	2.46229	2.26577	2.05623	1.15669	1.34723	1.05702	1.24833
GENE3448X	0.707107	0.779165	0.895025	0.692555	0.697372	0.547147	0.712025	0.566442	0.659754	0.668964	1.77769	1.43396	1.36604	1.91853	1.55833	1.56917	1.44393	1.27456	1.18099	1.23114
GENE875X	0.840896	0.578344	0.702222	0.668964	0.806642	0.646176	0.716978	0.646176	0.68302	0.757858	1.72907	1.43396	1.55833	1.97247	1.36604	1.53688	1.42405	1.09429	1.12506	1.23114
GENE219X	1.38511	2.26577	0.624165	1.26576	1.36604	1.28343	0.80107	0.965936	0.721965	0.702222	1.17283		1.09429	0.582367	0.721965	1.02811	0.939523	0.933033		1.18921
GENE1367X	1.55833	1.87905	1.42405	1.45397	1.53688	1.24833	1.11729	0.972655	1.15669	1.00696	0.773782	0.668964	0.687771	0.747425	0.607097	0.586417	0.790041	0.907519	0.779165	1.27456
GENE196X	2.44528	2.42839	2.15846		1.7411	1.56917	1.93187	1.36604	1.48452	1.85318	0.732043	0.539614	0.543367	0.747425	0.558644	0.496546	0.466516		0.406126	0.476319
GENE2302X	1.94531	2.11404	1.08673	1.31039	1.85318	1.31039	1.64718	1.32869	1.41421	1.71713	0.80107	0.632878	0.632878	0.716978	0.574349	0.673617	0.602904	0.619854	0.510506	0.76313
GENE2853X	2.2974	2.11404	1.82766	1.27456	1.72907	1.44393	1.77769	1.55833	1.32869	1.82766	0.80107	0.721965	0.607097	0.795536	0.570382	0.566442	0.528509	0.366021	0.517632	0.582367
GENE2369X	2.67586	1.32869	1.28343	1.7411	1.02811		0.933033	0.812252	1.00696	0.668964	0.840896		1.04247	0.779165	0.590496	0.895025	0.858565	0.773782
GENE2589X	1.42405	1.87905	1.29235	1.59107	1.49485	1.81504	1.53688	1.18099	1.28343	1.56917	0.913831	0.707107	0.664343	0.757858	0.539614	0.558644	0.554785	0.590496	0.61132	0.946058
GENE2732X	0.823591	1.18921	0.550953	1.1487	0.692555		0.570382		3.63008	0.823591	1.50525	1.41421	1.07177	1.31951		0.97942		0.716978		0.655197
GENE2263X	1.30134	1.34723	1.00696		0.554785	1.70527	1.51572	1.86607	3.13834	1.8025	0.812252	0.726986	1.00696	0.678302	0.659754	0.641713	0.716978		0.558644	0.547147
GENE243X	1.84038	2.23457	1.59107	1.65864	1.58008	1.38511	1.40444	1.03526	1.56917	1.19748	0.82932		0.939523	0.784584	0.687771	0.562529	0.598739	0.528509	0.420448	0.48971
GENE3363X	1.26576	1.40444	1.12506	1.13288	1.30134	1.18099	1.31039	1.76541	1.3566	1.44393	0.97942	0.823591	0.965936	0.895025	0.965936	0.864537	0.659754	0.68302	0.420448	0.570382
GENE3588X	0.920188	1.13288	1.00696	1.36604	1.45397	1.50525	1.87905	1.60214	2.25012	1.48452	0.768438	0.655197	0.907519	0.726986	0.615572	0.578344	0.678302	0.607097	0.773782	0.852635
GENE4186X	1.28343	1.45397	1.31951		1.29235	1.08673	1.19748	1.31039	0.959264	0.920188	1.58008	1.19748	1.00696	1.3566	0.768438	0.852635	0.594604		0.395021	0.528509
GENE4837X	1.24833	1.51572	1.29235	1.18099	1.58008	1.22264	1.60214			1.64718	1.06437	1.00696	0.806642	1	0.790041	0.817902	0.586417	0.742262	0.469761	0.607097
GENE4215X	1.55833	1.56917	1.38511	1.95884	1.34723	1.20581	1.79005	1.21419	2.17347	1.6245	0.646176	0.473029	0.707107	0.655197	0.550953	0.624165	0.80107	0.590496	0.628507	0.840896
GENE351X	2.41162	1.45397		1.30134	1.71713		0.840896	0.852635	0.790041	0.712025	1.02101	0.721965	0.840896	0.716978		0.742262	0.959264			1.01396
GENE2379X	1.18099	1.70527	1.00696	1.33793	1.34723	1.32869	1.10191	1.46409	1.49485	1.40444	1.18921	0.773782	1.14076	0.864537	0.876606	0.993092	0.590496	0.840896	0.358489	0.435275
GENE2238X	2.12874	2.54912	1.49485	1.50525	2.01391	1.79005	1.70527	1.45397	1.50525		0.747425	0.61132	0.773782	0.63728	0.615572	0.514057	0.482968	0.590496	0.539614	0.550953
GENE3325X	0.986233	1.03526		3.4822	1.27456	0.76313	0.895025	0.726986	0.752623	0.697372	0.90125	0.773782	0.876606	0.876606		0.840896	1.14076	1.21419	1.02811	1.31951
GENE1120X	1.69349	1.64718	1.22264	1.25701	1.58008	1.33793	1.38511	1.81504	2.2974	2.39496	0.466516		0.466516	0.438303	0.411796	0.479632	0.619854	0.876606		0.790041
GENE888X	1.39474	1.79005	1.07923	1.89212	1.54756	1.60214	1.45397	1.16473	1.53688	1.56917	0.846745	0.598739	0.790041	0.619854	0.582367	0.697372	0.535887	0.655197	0.650671	0.858565
GENE214X	1.6358	2.07053	1.56917	1.89212	1.45397	1.51572	1.61328	1.03526	1.55833	1.06437	0.80107	0.594604	0.840896	0.716978	0.678302	0.68302	0.68302	0.570382	0.5	0.624165
GENE3527X	1.18921	1.45397		0.779165	1.31039	1.07923	0.747425		0.716978	0.986233	1.97247	1.50525	1.90528	1.6358	0.757858	0.594604	0.678302	0.668964	0.697372	0.742262
GENE3486X	1.81504	2.67586	1.67018	1.90528	1.49485	0.295248	1.64718	1.20581	2.01391	1.59107	0.840896		0.840896	0.835088	0.692555	0.602904	0.68302	0.535887	0.466516	0.554785
GENE162X	1.58008	1.6245	1.53688	1.7411	1.24833	1.32869	1.59107	1.21419	1.7411	1.43396	0.712025	0.493116	0.702222	0.68302	0.547147	0.63728	0.870551	0.646176	0.659754	0.846745
GENE3093X	2.04202	2.15846	1.79005	1.75321	1.81504	1.28343	1.3566	1.02811	1.55833	1.21419	0.858565	0.650671	0.82932	0.76313	0.80107	0.543367	0.697372	0.493116	0.378929	0.574349
GENE1811X	1.50525	1.65864	1.48452	1.86607	1.51572	1.19748	1.77769	1.16473	2.01391	1.6358	0.702222	0.5	0.716978	0.624165	0.521233	0.61132	0.726986	0.61132	0.628507	0.817902
GENE1005X	1.48452	2.01391	1.41421	1.70527	1.60214	1.47427	1.49485	1.15669	1.54756	1.15669	0.835088	0.602904	0.852635	0.712025	0.619854	0.716978	0.80107	0.61132	0.456916	0.61132
GENE1074X	2.26577	1.81504	1.71713	1.49485	1.70527	1.46409	1.7411	1.33793	1.43396	1.65864	0.784584	0.707107	0.632878	0.632878	0.503478	0.582367	0.598739	0.550953	0.558644	0.566442
GENE2357X	1.17283	1.33793	1.17283	0.870551	1.37554	1.19748	1.28343	1.27456	1.03526	1.29235	1.53688	1.05702	0.882703	1.39474	0.752623	0.907519	0.521233	0.812252	0.503478	0.602904
GENE2748X	0.882703	1.12506	0.907519	0.933033	1.46409	1.53688	2.02792	2.01391	1.97247	1.69349	0.63728	0.732043	0.574349	0.646176	0.650671	0.790041	0.812252	0.876606	0.702222	0.858565
GENE1056X	0.590496	0.768438	1.70527	0.895025	0.742262	1.09429	1.33793	1.09429	1.02811	0.946058	0.668964	1.25701	0.870551	1.59107	1.47427	1.41421	1.03526	0.959264	0.895025	0.578344
GENE3015X	1.33793	1.07923		4.40762	1.25701	0.907519	0.535887	1.75321	1	0.82932	0.846745		0.946058	0.586417			0.697372			0.532185
GENE1320X	1.54756	1.25701	1.03526	1.6245	1.43396	0.517632	0.840896	0.702222	0.76313	0.858565	1.01396	0.737135	0.913831	0.858565	0.823591	0.913831	1.04247	1.11729	1.34723	1.55833
GENE700X	1.47427	1.97247	0.876606	2.34567	1.79005	1.49485	1.29235	1.07177	1.09429	1.04247	0.97942	0.716978	0.946058	0.615572	0.547147	0.702222	0.678302	0.650671	0.742262	0.76313
GENE3006X	1.54756	1.8025	1.29235	1.23971	1.75321	1.8025	1.49485		0.846745	1.14076	0.524858		0.408951	0.450625	0.582367	0.852635	0.876606	1.17283	0.97942
GENE2736X	0.817902	0.907519	0.678302	2.21914	0.882703	0.812252	2.05623	1.12506	2.41162	0.864537	1.39474		1.46409	1.32869		0.447513		0.528509	0.646176	0.624165
GENE2855X	0.607097	0.628507	0.668964	0.726986	0.721965	0.493116	0.624165	0.602904	0.607097	0.582367	2.01391	1.81504	1.84038	2.01391	1.41421	1.70527	1.31039	1.41421	1.33793	1.37554
GENE1083X	0.812252	0.926588	0.737135	0.702222	1.19748	1.31951	2.18859	1.30134	2.05623	1.58008	1.02101		1.23971	0.882703	0.726986	0.68302	0.742262	0.650671	0.737135	0.888843
GENE2993X	1.49485	1.33793	1.07177	0.840896	1.49485	1.18099	1.30134	1.31951	1.14076	1.56917	1.11729	1.07177	0.864537	1.06437	0.913831	0.61132	0.692555	0.702222	0.528509	0.63728
GENE779X	2.41162	2.08493	2.18859	1.48452	1.76541	1.11729	1.43396	1.21419	1.03526	1.23114	1.38511	1.30134	1.01396	1.45397	0.752623	0.607097	0.397768	0.373712	0.257028	0.30566
GENE3108X	0.550953	0.812252	0.97942	0.721965	0.721965	0.697372	0.732043	0.659754		0.646176	1.86607		1.79005	1.60214	1.6245	1.31951	1.28343	1.04972	1.23114	1.04247
GENE2443X	1.59107	1.86607	1.01396	1.56917	0.939523	1.24833	1.65864	2.25012	1.38511	1.44393	0.972655	0.920188	0.823591	0.913831	0.61132	0.590496	0.624165	0.590496	0.432269	0.63728
GENE2582X	1.46409	1.65864	1.70527	1.58008	1.6358	1.51572	1.52626	1.54756	1.39474	1.19748	0.795536	0.986233	0.697372		0.646176	0.566442	0.503478	0.578344	0.524858	0.521233
GENE4508X	0.939523	0.876606	0.697372	0.543367	0.773782	0.692555		0.615572		0.82932	1.61328	1.08673	1.38511	1.55833	1.29235	1.03526	1.28343	1.36604	1.17283	1.10957
GENE3603X	0.578344	0.76313	0.543367	0.817902	0.716978	0.598739				0.846745	2.05623	1.59107	2.11404	1.93187	1.08673	0.986233	0.852635			1.12506
GENE3539X	0.846745	1.03526	0.952638	0.655197	0.835088	0.668964	0.641713	0.687771	0.607097	0.678302	2.04202	1.56917	1.6358	1.55833	1.77769	1.31039	1.24833	1.10957	0.812252	0.840896
GENE3427X		0.309927	0.582367	0.386891	0.447513	0.435275	0.543367	1.55833		0.466516	2.21914	1.67018	1.84038	2.17347	2.23457	2.77022	0.795536	1.82766	1.86607	0.737135
GENE1198X	1.31039	1.56917	0.97942	1.15669	1.79005	1.37554	1.18921	0.817902	1.29235	1.36604	0.510506	0.411796	0.582367	0.432269	0.82932	1.30134	1.03526	1.00696	1.12506	1.50525
GENE3330X	1.56917	1.65864	0.986233	0.959264	1.37554	1.26576	1.17283	1.25701	1.29235	1.47427	1.05702	0.933033	1.03526	0.993092	0.972655	0.68302	0.602904	0.668964	0.510506	0.607097
GENE1220X	0.659754	0.913831	0.697372	0.768438	0.888843	0.716978	0.823591	0.607097	0.692555	0.641713	2.65737	1.41421	2.31338	1.84038	0.907519	0.90125	1.41421	1.12506	1.02101	1.01396
GENE1668X	1.17283	1.59107	1.41421	1.32869	1.82766	0.870551	0.913831	0.939523	0.806642	0.742262	1.00696	0.673617	1.04247	0.779165	0.707107	0.664343	1.20581	1.12506	0.76313	1.31039
GENE2177X	1.64718	1.77769	1.65864	1.8025	1.38511	1.39474	1.69349	1.21419	1.86607	1.60214	0.779165	0.598739	0.641713	0.747425	0.607097	0.68302	0.641713	0.547147	0.463294	0.650671
GENE2871X	0.817902	1.00696	0.678302	0.702222	1.27456		1.21419	2.58471	2.14355	1.02101	0.773782		0.913831			1.21419	0.752623	0.790041		0.574349
GENE2482X	0.550953	0.864537	0.514057	0.63728	0.939523	0.795536	0.835088	1.02811	0.858565	0.864537	1.90528	1.68179	1.21419	1.67018	1.28343	1.20581	0.817902	1.31951	1.10191	1.1487
GENE3508X	0.795536	0.790041	0.773782	0.63728	0.972655	0.646176	0.76313	0.752623	0.510506	0.779165	2.67586	2.31338	3.01049	1.45397	0.835088	0.697372	1.09429	0.952638	1.24833	1.07923
GENE1697X	0.790041	1.28343	0.646176	0.76313	0.747425		0.790041		2.63902	0.668964	1.71713		1.50525	1.02101		2.2974	1.04247	0.655197		0.463294
GENE3717X	0.952638	1.30134	1.05702	0.835088	1.54756	1.41421	1.6358	1.06437	1.20581		0.590496	0.5	0.473029	0.539614	0.752623	1.29235	1	1.37554	1.11729	1.75321
GENE3769X	1.41421	1.34723	1.31039	0.907519	1.31039	0.993092	1.10957	0.993092	0.668964	0.742262	1.89212	1.59107	1.32869	1.52626	1.65864	1.20581	0.752623	0.933033	0.287175	0.248273
GENE460X	1.40444	1.76541	1.79005	1.76541	1.46409	1.21419	1.6358	1.13288	1.44393	1.48452	0.784584	0.532185	0.655197	0.664343	0.628507	0.650671	0.624165	0.628507	0.716978	0.864537
GENE1009X	0.378929	0.61132		0.697372	0.547147	0.356013	0.578344	0.535887		0.420448	3.01049	2.32947	1.71713	2.14355	1.75321	2.2974	1.82766	1.21419	1.09429	0.972655
GENE2548X	0.76313	0.888843	0.768438	0.90125	0.784584	0.602904	0.757858	0.554785	0.602904	0.535887	1.72907	1.15669	1.6358	1.48452	1.25701	1.43396	1.72907	1.31039	1.10191	1.53688
GENE1513X	0.554785	0.602904		0.423373	0.835088	0.574349	0.438303	0.539614	0.510506	0.895025	2.53151	1.98618	2.86791	2.49666	1.56917	1.39474	0.895025	1.10957	1.14076	1.50525
GENE1929X	1.67018	1.84038	1.22264	1.29235	1.6245	1.47427	1.64718	1.33793	1.39474	1.86607	0.784584	0.61132	0.668964	0.757858	0.641713	0.668964	0.61132	0.562529	0.632878	0.655197
GENE2525X	0.752623	0.784584	0.812252	0.619854	0.76313	0.586417	0.692555	0.578344	0.668964	0.692555	1.84038	1.48452	1.53688	1.94531	1.51572	1.51572	1.43396	1.07177	1.19748	1.19748
GENE637X	0.615572	0.707107	0.624165	0.590496	0.76313	0.562529	0.602904	1.01396	0.870551	1.02101	1.71713	1.38511	1.24833	1.6245	1.59107	1.67018	1.1487	1.33793	1.22264	1.13288
GENE3213X	1.6358	1.52626	1.98618	2.60268	1.45397	1.10957	1.02811	1.12506	1.05702	0.933033	0.712025	0.619854	0.920188	0.687771	0.624165	0.721965	0.68302	0.768438	0.641713
GENE2111X	1	1.64718	1.39474	1.3566	1.6245	1.68179	1.69349	1.70527	1.29235	1.19748	0.646176		0.45376	0.539614	0.624165	0.615572	0.628507	1.04972	0.76313	0.852635
GENE1638X	1.79005	1.91853	1.82766	1.59107	1.64718	1.22264	1.49485	1.34723	1.24833	1.34723	0.90125	0.63728	0.615572	0.82932	0.659754	0.702222	0.68302	0.539614	0.441351	0.659754
GENE1786X	1.97247	1.45397	1.89212	2.12874	1.43396	1.13288	1.31039	1.13288	1.07923	1.03526	0.768438	0.586417	0.835088	0.752623	0.664343	0.702222	0.795536	0.632878	0.632878	0.768438
GENE308X	0.50698	0.646176		0.632878	0.76313	0.90125		0.852635			1.54756	1.18099	1.72907	1.89212	0.846745	1.42405	0.952638	1.34723	0.790041	1.10191
GENE2261X	0.50698	0.697372	0.61132	0.615572	0.768438	0.463294	0.50698	0.578344	0.547147	0.496546	2.82843	1.41421	2.90795	2.17347	1.79005	1.59107	2	1.50525	1.04247	1.17283
GENE392X	0.598739	1.27456	1.24833	1.1487	0.582367		1.41421	1.47427	1.09429	1.50525	1.20581	1.00696	0.913831	1.34723	0.882703	0.972655	1.02101	0.852635	0.697372	0.574349
GENE1941X	0.673617	0.817902	0.817902	0.779165	0.858565	0.641713	0.687771	0.547147	0.566442	0.524858	1.93187	1.48452	1.6245	1.45397	1.21419	1.40444	1.64718	1.53688	1.22264	1.27456
GENE3070X	1.42405	1.72907	1.23971	0.972655	1.44393	1.18921	1.27456	1.40444	1.28343	1.64718	1.02811	0.823591	0.858565	0.959264	0.678302	0.712025	0.598739	0.578344	0.594604	0.76313
GENE893X	0.712025	0.876606	0.840896	0.697372	0.852635	0.558644	0.673617	0.550953	0.646176	0.659754	1.91853	1.25701	1.60214	1.75321	1.37554	1.54756	1.49485	1.34723	1.02811	1.23114
GENE2518X	1.23971	1.82766	1.61328	1.49485	1.47427	1.20581	1.8025	1.79005	1.8025	1.56917	0.779165	0.726986	0.817902	0.721965	0.582367	0.615572	0.641713	0.535887	0.521233	0.532185
GENE2312X	1.32869	1.71713	1.34723	0.384219	0.795536	1.08673	1.22264	0.939523	1.41421	1.11729	1.08673	0.876606	1.15669	1.05702	0.82932	0.90125	0.946058	0.82932	0.90125	0.864537
GENE947X	0.707107	0.697372	0.664343	0.882703	0.946058	0.864537	0.628507		0.63728	0.590496	3.03143	1.54756	1.85318	2.08493	0.80107	0.97942		1.28343	0.972655
GENE1616X	1.95884	2.01391	1.47427	1.30134	1.67018	1.44393	1.50525	1.07923	0.864537	0.742262	0.655197	0.582367	0.562529	0.673617	0.615572	0.790041	0.882703	1.04972	0.795536	1.02811
GENE2882X	1.85318	1.90528	1.65864	2.07053	1.54756	1.39474	1.44393	1.07177	1.59107	1.17283	0.823591	0.543367	0.82932	0.812252	0.61132	0.641713	0.742262	0.524858	0.447513	0.650671
GENE1456X	0.752623	0.779165		0.737135	0.864537	0.594604	0.63728	0.650671	0.510506	0.615572	1.79005	1.71713	1.25701	1.7411	1.69349	1.94531	0.90125	1.44393	0.959264	1.25701
GENE1282X	1.46409	1.52626	1.21419	1.34723	1.11729	0.882703	0.946058	0.747425	0.90125	1.23114	0.768438	0.590496	0.628507	0.692555	0.655197	1.22264	0.907519	1.34723		1.82766
GENE1475X	0.692555	0.965936	0.659754	1.13288	1.10191			2.23457		0.895025	2.20381	1.14076	1.28343	1.46409	0.870551	0.790041	0.76313	0.795536	0.521233	0.864537
GENE744X	0.779165	0.716978	0.697372	0.90125	0.673617	0.673617		0.702222	0.678302		2.2974	1.40444	2.11404	2.31338	1.40444		0.812252	0.768438		0.946058
GENE3688X	0.692555	0.840896	0.835088	0.697372	0.784584	0.5	0.712025	0.624165	0.664343	0.646176	1.84038	1.37554	1.70527	1.7411	1.36604	1.42405	1.70527	1.34723	0.946058	1.22264
GENE2595X	1.27456	0.965936		1.11729	0.913831	0.503478					1.91853	1.18099	1.8025	1.70527	1.32869	1.27456	0.574349	0.598739	0.578344	0.687771
GENE1435X	1.72907	1.33793	1.26576	1.45397	1.55833	1		0.768438	0.76313	0.692555	1.07177	0.641713	0.933033	0.784584	0.90125	0.852635	0.993092	0.965936	0.97942	1.02811
GENE1509X	0.835088	1.02811	0.965936	1.14076	1.32869	1.46409	1.82766	1.59107	2.12874	1.65864	0.835088	0.547147	0.939523	0.641713	0.80107	0.747425	0.835088	0.68302	0.726986	0.773782
GENE1852X	1.6358	1.59107	1.47427		1.36604	1.04972	1.42405	1.07177	1.71713	1.55833	0.965936	0.716978	0.888843	0.959264	0.697372	0.702222	0.721965	0.61132	0.590496	0.602904
GENE3133X	1.58008	2.17347	1.71713	2	1.51572	1.22264	1.64718	1.13288	1.81504	1.34723	0.946058	0.582367	0.864537	0.650671	0.598739	0.574349	0.594604	0.528509	0.482968	0.607097
GENE2566X	0.993092	1.26576	1.42405	0.926588	1.28343	1.11729	1.28343	1.04247	0.965936	1.41421	1.45397	1.13288	0.972655	1.32869	0.913831	0.858565	0.582367	0.817902	0.482968	0.594604
GENE2057X	0.447513	0.482968	0.432269		0.574349	0.473029				0.378929	2.47942	1.89212	2.62079	2.07053	3.605	1.27456	1.32869	0.97942	0.907519	0.752623
GENE672X	0.582367	0.63728		0.406126	0.742262	0.547147		0.386891			2.54912	1.82766	2.07053	1.58008	1.31951	1.10957	0.959264	1.39474		1.39474
GENE2303X		0.444421	0.450625	0.343885	0.768438						1.58008	0.817902	1.24833	1.21419	0.993092	2.09943	2.71321	1.95884	1	0.864537
GENE1427X	0.939523	1.02811	0.926588	0.539614	0.946058	0.692555	0.594604	0.441351	0.408951	0.403321	2.09943	2.15846	1.76541	1.90528	1.95884	1.54756	1.26576	1.23114	0.939523	1.07923
GENE1437X	0.521233	0.659754	0.574349	0.479632	0.795536					0.45376	1.42405	0.993092	1.41421	1.7411	1.81504	1.70527	1.09429	1.37554	1.25701	1.43396
GENE1862X	0.852635	1.01396	0.646176	0.586417	0.933033	0.835088					2.26577	1.82766	1.31039	1.87905		0.870551	0.82932	0.773782		0.678302
GENE551X	0.702222	0.952638	0.747425	0.655197	1	0.707107	0.578344	0.806642	0.514057	0.554785	2.44528	1.71713	1.61328	2.12874	1.93187	1.34723	0.823591	1.15669	0.882703	1.04972
GENE2949X	1.1487	1.98618	1.46409	1.87905	2.20381	1.43396	1.19748	1.07177	0.907519	0.823591	0.524858		0.535887	0.692555	0.646176		0.82932	0.578344	0.82932	1.04972
GENE1582X	0.97942	1.28343	0.965936	0.907519	1.87905	1	0.742262	0.574349	0.543367	0.517632	1.33793	1.00696	0.835088	1.12506		1.23114	0.888843	1.68179	1.26576	1.38511
GENE868X	1.02811	1	0.773782	0.543367	0.907519	0.80107	0.566442	0.673617		0.570382	2.21914	1.98618	1.75321	2.12874	1.90528	1.09429	0.840896	0.539614	0.939523	1.00696
GENE1192X	1.26576	1.29235	1.22264	1.04247	1.65864	0.993092	1.25701	1.02101	0.926588	1.10957	0.737135	0.532185	0.566442	0.598739	0.598739	0.795536	1.08673	1.50525	1.23971	1.69349
GENE917X	1.53688	1.91853	1.64718	2.01391	1.76541	1.23971	1.50525	1.20581	1.51572	1.13288	0.817902	0.586417	0.80107	0.784584	0.655197	0.673617	0.692555	0.554785	0.417544	0.692555
GENE2925X	0.80107	1.60214		0.959264	1.85318		0.806642	0.986233	0.702222	0.823591	0.687771	0.50698		0.619854			2.69447	0.97942	1.24833	1.34723
GENE2387X	0.692555	0.858565	0.933033	0.615572	1.01396	0.757858	0.562529	0.586417	0.41466	0.517632	2.17347	1.65864	0.97942	1.98618	1.70527	1.59107	1.18099	1.23971	1.22264	1.56917
GENE2818X	2.01391	1.85318	0.97942	1.56917	1.14076		1.28343	1.10957	1.18921	0.90125	0.812252	0.550953	0.68302	0.632878	0.650671	1.08673	0.972655	0.965936	0.726986	1.04972
GENE304X	1.38511	1.05702	1.03526	1.11729	1.19748	1.31951	1.24833	1.47427	1.29235	1.34723	1	0.806642	0.82932	1.1487	0.986233	0.858565	0.784584	0.547147	0.619854	0.68302
GENE2429X	1.23971	2.41162	1.75321	1.72907	1.54756	1.36604	1.49485	1.06437	1.60214	1.53688	1.00696	0.582367	0.846745	0.737135	0.594604	0.602904	0.61132	0.543367	0.473029	0.632878
GENE812X	1.64718	2.17347	1.6358	1.81504	1.67018	1.40444	1.38511	1.29235	1.13288	1.19748	0.823591	0.650671	0.986233	0.641713	0.624165	0.61132	0.641713	0.641713	0.532185	0.586417
GENE1731X	1.49485	1.70527	1.45397	1.68179	1.54756	1.3566	1.79005	1.32869	2.02792	1.3566	0.90125	0.517632	0.965936	0.707107	0.598739	0.582367	0.678302	0.528509	0.535887	0.547147
GENE3584X	1.64718	2	1.71713	2.05623	1.67018		1.6245	1.20581	2.08493	1.41421	0.80107	0.554785	0.933033	0.773782	0.582367	0.607097	0.615572	0.48971	0.438303	0.607097
